# Supplementary material for: MaMYBR30, a Novel 1R-MYB, Plays Important Roles in Plant Development and Abiotic Stress Resistance
Source: Plants (Basel). 2024 Jun 28;13(13):1794. doi: 10.3390/plants13131794 (PMC11244220; doi:10.3390/plants13131794)
Supplement: Supplementary file 1 [file plants-13-01794-s001.zip]

Archive with 8 entries (8 files):
- Table S3 DEGs caused by MYBR30 expression difference.xlsx
- Figure S2  cpc-like-3-21.tif
- Figure S3.jpg
- Figure S4.tif
- Figure S5-MYBR30-TOP300.tiff
- FigureS1.jpg
- Table S1 s.xlsx
- Table S2 primer used in this study.xlsx
