# Supplementary material for: MaMYBR30, a Novel 1R-MYB, Plays Important Roles in Plant Development and Abiotic Stress Resistance
Source: Plants (Basel). 2024 Jun 28;13(13):1794. doi: 10.3390/plants13131794 (PMC11244220; doi:10.3390/plants13131794)
Supplement: Supplementary file 1 [file plants-13-01794-s001.zip › Table S3 DEGs caused by MYBR30 expression difference.xlsx]

## Sheet: Sheet1
ALLDEG	HEP-R1	HEP-R2	HEP-R3	MEP1-R1	MEP1-R2	MEP1-R3	MEP2-R1	MEP2-R2	MEP2-R3	LEP-R1	LEP-R2	LEP-R3
M.alba_G0000024	75.4784	75.2835	75.381	586.728	684.375	635.552	648.121	627.76	637.941	558.495	594.683	576.589
M.alba_G0000031	175.87	214.423	195.147	93.3315	105.334	99.3328	88.8823	87.2301	88.0562	93.5208	116.97	105.245
M.alba_G0000082	9.19887	9.66351	9.43119	17.6338	12.0982	14.866	23.1313	25.0597	24.0955	15.9729	11.1723	13.5726
M.alba_G0000100	7.48623	7.74854	7.61738	142.825	163.159	152.992	82.4052	90.9998	86.7025	68.9514	80.3161	74.6338
M.alba_G0000119	43.5905	46.7854	45.1879	29.5176	24.6423	27.08	22.9086	19.4328	21.1707	27.7778	29.6559	28.7168
M.alba_G0000143	30.499	46.243	38.371	47.7433	51.1479	49.4456	10.8309	9.69888	10.2649	4.23109	3.72699	3.97904
M.alba_G0000185	19.569	16.1332	17.8511	29.4298	24.9531	27.1914	39.3656	40.7037	40.0347	38.966	33.588	36.277
M.alba_G0000187	25.5164	22.5803	24.0484	84.2083	94.5655	89.3869	65.5426	63.974	64.7583	72.1091	88.4251	80.2671
M.alba_G0000206	23.2917	22.295	22.7933	10.7177	11.3268	11.0223	7.36615	8.11225	7.7392	7.16264	8.83511	7.99887
M.alba_G0000210	174.929	177.826	176.377	77.4548	78.9341	78.1945	91.3468	90.194	90.7704	302.187	336.988	319.588
M.alba_G0000233	52.6225	34.1612	43.3918	7.21116	8.25481	7.73298	7.57393	8.36783	7.97088	28.7103	30.8517	29.781
M.alba_G0000238	4.0462	2.96909	3.50764	19.6765	18.5843	19.1304	17.115	18.6157	17.8653	17.4521	15.9837	16.7179
M.alba_G0000242	28.6222	37.3308	32.9765	14.1168	14.7616	14.4392	15.1052	16.7977	15.9514	13.316	12.5115	12.9137
M.alba_G0000274	6.02482	4.15961	5.09222	28.4932	30.1828	29.338	27.6618	25.2464	26.4541	28.7269	26.6183	27.6726
M.alba_G0000278	59.422	55.123	57.2725	34.2061	34.3805	34.2933	25.9795	26.7172	26.3483	34.6078	35.3827	34.9952
M.alba_G0000286	98.7173	103.462	101.09	53.6502	53.4031	53.5267	51.9792	47.8551	49.9171	57.5371	67.0397	62.2884
M.alba_G0000297	20.05	13.6352	16.8426	4.45239	2.03567	3.24403	2.29714	2.53334	2.41524	2.16121	2.16141	2.16131
M.alba_G0000298	17.1985	14.2074	15.703	1.62838	1.97913	1.80376	0.773734	1.7207	1.24722	0.698773	1.68021	1.18949
M.alba_G0000304	428.714	444.139	436.426	295.4	313.458	304.429	164.805	170.626	167.716	249.955	286.274	268.115
M.alba_G0000352	1.45182	1.33985	1.39584	11.0049	13.0988	12.0518	9.68379	10.748	10.2159	6.69063	5.63415	6.16239
M.alba_G0000366	2.38099	2.20282	2.2919	17.6039	22.5983	20.1011	13.7946	15.2176	14.5061	15.2266	25.4824	20.3545
M.alba_G0000372	2.64041	2.879	2.75971	9.93122	9.61867	9.77495	16.658	18.9756	17.8168	17.4119	16.8629	17.1374
M.alba_G0000377	18.6668	19.026	18.8464	107.116	125.875	116.496	92.3422	95.828	94.0851	92.3064	108.963	100.635
M.alba_G0000380	33.1254	35.7646	34.445	18.6756	18.9235	18.7996	10.0314	8.7985	9.41493	8.25483	10.6446	9.44972
M.alba_G0000390	30.3884	38.2942	34.3413	21.4412	20.7951	21.1181	11.4425	12.721	12.0817	0.552566	0.668391	0.610479
M.alba_G0000401	132.7	114.027	123.364	316.349	258.933	287.641	251.438	288.025	269.731	232.687	188.666	210.676
M.alba_G0000429	11.8315	6.46603	9.14876	27.883	17.9024	22.8927	36.0159	38.6892	37.3526	17.5531	12.7268	15.14
M.alba_G0000441	41.2533	49.9155	45.5844	15.4009	18.2726	16.8367	20.8557	15.3947	18.1252	24.4531	30.0899	27.2715
M.alba_G0000449	31.576	32.5937	32.0849	6.012	7.78592	6.89896	8.14328	9.56346	8.85337	12.0559	15.6645	13.8602
M.alba_G0000458	21.4689	33.2557	27.3623	25.7087	25.5579	25.6333	11.6008	13.235	12.4179	12.5221	18.0778	15.2999
M.alba_G0000481	14.919	18.436	16.6775	59.4936	71.8933	65.6935	80.6463	75.5355	78.0909	93.2207	99.538	96.3793
M.alba_G0000484	6.44856	4.31457	5.38157	86.3654	83.584	84.9747	58.0484	54.3639	56.2062	92.99	85.9594	89.4747
M.alba_G0000487	29.644	28.2786	28.9613	12.3027	12.085	12.1938	9.96322	10.7132	10.3382	13.4231	14.0008	13.712
M.alba_G0000491	21.33	29.7236	25.5268	2.63116	3.53089	3.08103	4.91264	5.81432	5.36348	15.6268	19.8962	17.7615
M.alba_G0000495	37.1038	50.2899	43.6969	24.323	28.1743	26.2487	19.8138	23.3598	21.5868	15.2544	22.6172	18.9358
M.alba_G0000497	49.8278	49.6483	49.7381	33.8446	32.2077	33.0262	22.1914	24.2876	23.2395	29.4402	26.9783	28.2092
M.alba_G0000501	22.7029	32.6651	27.684	107.42	128.923	118.172	113.112	125.308	119.21	51.5277	74.3819	62.9548
M.alba_G0000510	11.1928	11.8503	11.5216	41.7823	49.8615	45.8219	33.3926	30.5855	31.989	22.5372	23.8837	23.2105
M.alba_G0000516	13.3912	25.6469	19.519	7.88953	11.2273	9.55844	1.93402	1.56493	1.74948	0.732504	1.81756	1.27503
M.alba_G0000521	49.3081	46.3648	47.8365	19.4787	19.6567	19.5677	6.29762	5.11201	5.70481	14.3873	14.1197	14.2535
M.alba_G0000522	29.1997	26.9018	28.0508	17.8967	19.2758	18.5862	11.6563	10.3454	11.0008	5.88295	6.79986	6.34141
M.alba_G0000526	38.2282	44.6297	41.429	107.034	132.714	119.874	111.088	95.4125	103.25	135.121	156.498	145.809
M.alba_G0000540	158.46	146.525	152.492	42.2858	40.6993	41.4925	62.4853	64.9303	63.7078	54.336	66.3899	60.3629
M.alba_G0000541	1162.32	1263.91	1213.12	1102.57	1459.22	1280.89	594.944	529.481	562.212	755.417	1118.96	937.186
M.alba_G0000573	28.82	27.2301	28.025	4.27385	3.20959	3.74172	6.65052	8.01868	7.3346	14.1011	13.7093	13.9052
M.alba_G0000575	4.95197	4.87203	4.912	8.55364	9.9541	9.25387	19.7872	21.2634	20.5253	26.1012	30.6861	28.3936
M.alba_G0000657	3.14457	4.66411	3.90434	29.976	40.0269	35.0015	23.0392	23.31	23.1746	15.7924	26.2439	21.0182
M.alba_G0000664	28.0405	18.0779	23.0592	50.1834	29.3267	39.755	50.8446	52.5535	51.6991	52.1592	33.2044	42.6818
M.alba_G0000716	137.199	117.154	127.177	173.823	126.407	150.115	423.451	509.484	466.468	117.802	97.4151	107.609
M.alba_G0000717	9.48504	5.68003	7.58254	10.4458	5.77997	8.11288	20.0813	25.1211	22.6012	6.87339	5.61616	6.24477
M.alba_G0000746	105.055	71.9609	88.5082	36.0534	32.1849	34.1192	38.4077	42.5485	40.4781	62.9581	65.5164	64.2373
M.alba_G0000761	41.6957	46.4213	44.0585	153.402	177.014	165.208	149.831	141.35	145.59	111.639	127.016	119.328
M.alba_G0000768	38.4161	44.5772	41.4967	11.5174	10.3643	10.9408	12.9348	14.3315	13.6332	30.1253	35.9362	33.0307
M.alba_G0000770	477.255	467.81	472.533	390.591	468.676	429.634	154.062	155.735	154.898	228.872	259.919	244.396
M.alba_G0000809	86.1756	119.494	102.835	76.5618	81.8425	79.2021	26.6164	29.0278	27.8221	16.194	23.666	19.93
M.alba_G0000872	42.8037	45.0769	43.9403	17.0438	16.2505	16.6472	19.5682	20.4514	20.0098	20.0661	20.1128	20.0894
M.alba_G0000873	20.8156	17.8868	19.3512	68.7739	68.773	68.7735	64.0265	62.4571	63.2418	63.5117	66.8643	65.188
M.alba_G0000875	15.5685	18.5074	17.0379	38.8855	53.9754	46.4304	49.3255	43.7882	46.5569	54.9763	67.8549	61.4156
M.alba_G0000876	12.739	9.15235	10.9457	70.4331	51.2965	60.8648	72.2557	78.8467	75.5512	81.6389	59.4097	70.5243
M.alba_G0000889	400.849	429.505	415.177	258.542	291.793	275.168	193.879	200.467	197.173	487.182	574.44	530.811
M.alba_G0000890	54.5795	59.3491	56.9643	38.2916	34.9505	36.6211	23.7463	27.3417	25.544	24.6977	32.4977	28.5977
M.alba_G0000903	159.361	182.633	170.997	49.3923	53.4645	51.4284	64.4215	62.1433	63.2824	177.541	228.784	203.162
M.alba_G0000904	42.643	38.3092	40.4761	30.434	32.9306	31.6823	20.0033	18.6455	19.3244	19.259	26.7678	23.0134
M.alba_G0000912	374.701	442.122	408.412	110.579	110.12	110.349	149.411	166.38	157.895	132.78	149.209	140.995
M.alba_G0000921	12.1647	8.6004	10.3826	26.4578	23.6404	25.0491	31.3603	31.3124	31.3363	27.0775	21.6446	24.3611
M.alba_G0000924	41.0151	30.7407	35.8779	19.2608	16.2881	17.7745	18.5505	18.3488	18.4497	19.0594	20.9303	19.9948
M.alba_G0000934	13.5521	12.4217	12.9869	62.0466	59.6258	60.8362	57.5566	56.6792	57.1179	58.7089	60.6594	59.6841
M.alba_G0000947	52.7943	46.778	49.7861	6.99829	5.64507	6.32168	10.8331	12.2617	11.5474	4.70569	4.54128	4.62348
M.alba_G0000967	13.2399	15.0397	14.1398	1.13195	1.26511	1.19853	0.396669	0.314362	0.355515	7.61998	8.24794	7.93396
M.alba_G0000968	157.929	161.792	159.861	12.9704	11.9064	12.4384	15.9936	18.8986	17.4461	122.806	134.346	128.576
M.alba_G0000970	9.47799	13.9535	11.7157	0.743936	0.867104	0.80552	0.363404	0	0.181702	17.4404	17.4938	17.4671
M.alba_G0000985	8.44327	4.76379	6.60353	24.6242	17.8684	21.2463	44.3765	42.8207	43.5986	38.4358	27.0932	32.7645
M.alba_G0001011	11.3125	15.0438	13.1781	3.5703	3.56612	3.56821	2.93941	2.44907	2.69424	1.49524	2.57797	2.0366
M.alba_G0001024	2.5539	5.15854	3.85622	14.1514	17.4195	15.7855	29.3066	41.6097	35.4582	6.41904	7.23662	6.82783
M.alba_G0001027	19.9923	21.9405	20.9664	62.027	87.0882	74.5576	80.9409	82.5693	81.7551	49.5521	61.736	55.6441
M.alba_G0001028	12.1407	15.1101	13.6254	48.5469	68.0811	58.314	35.4548	36.1623	35.8085	32.6068	43.7969	38.2018
M.alba_G0001051	10.2436	7.68439	8.96402	10.8559	10.7325	10.7942	0.139873	0	0.0699365	9.76862	7.33212	8.55037
M.alba_G0001054	352.067	361.52	356.794	44.926	50.6547	47.7903	82.4364	81.6395	82.038	123.838	151.461	137.65
M.alba_G0001055	10.1746	13.7241	11.9493	19.0202	16.3673	17.6937	29.1866	32.9112	31.0489	5.54791	5.46234	5.50512
M.alba_G0001059	15.7905	22.903	19.3467	56.2925	67.3376	61.8151	50.3307	41.0537	45.6922	46.6331	56.9392	51.7861
M.alba_G0001063	19.5819	18.3226	18.9523	39.1658	41.9423	40.5541	38.5804	43.1247	40.8526	65.6318	59.9066	62.7692
M.alba_G0001083	12.9465	10.5127	11.7296	28.9916	26.4089	27.7003	38.1152	37.9094	38.0123	21.3415	20.0594	20.7005
M.alba_G0001124	4.0608	4.40505	4.23293	16.0235	15.6804	15.8519	71.2064	68.7973	70.0018	41.812	37.959	39.8855
M.alba_G0001127	21.1718	36.2983	28.735	11.3873	13.854	12.6206	59.78	62.661	61.2205	12.303	15.2199	13.7614
M.alba_G0001138	82.7553	71.9677	77.3615	32.1853	32.7063	32.4458	29.5431	31.2953	30.4192	21.5495	23.1924	22.3709
M.alba_G0001139	13.828	12.3508	13.0894	7.96621	4.78183	6.37402	0.132341	0.068768	0.100555	0	0.114211	0.0571055
M.alba_G0001142	21.7747	18.1579	19.9663	12.5452	13.1746	12.8599	42.8307	44.1499	43.4903	49.8878	40.1436	45.0157
M.alba_G0001161	7.64134	9.5984	8.61987	4.99808	3.00441	4.00125	23.9103	23.0399	23.4751	2.94439	3.15954	3.05196
M.alba_G0001162	13.1026	13.0017	13.0521	18.7998	15.4163	17.108	52.7197	49.3496	51.0347	33.9809	33.7141	33.8475
M.alba_G0001163	49.8711	51.3736	50.6223	7.52475	7.45121	7.48798	21.1655	22.0896	21.6275	43.8798	44.6057	44.2427
M.alba_G0001169	336.008	330.505	333.256	130.2	133.305	131.753	77.4985	71.5791	74.5388	130.696	146.531	138.613
M.alba_G0001171	43.5959	47.8135	45.7047	145.339	203.042	174.191	102.718	103.43	103.074	93.0946	140.837	116.966
M.alba_G0001197	32.7055	39.4336	36.0695	6.93594	9.59724	8.26659	13.3886	16.5001	14.9444	4.56466	9.09334	6.82901
M.alba_G0001198	13.0233	29.4355	21.2294	4.25965	4.45831	4.35898	6.51452	3.70704	5.11078	2.21821	2.79663	2.50742
M.alba_G0001216	30.9173	41.2948	36.106	16.5507	15.4328	15.9917	85.1219	103.403	94.2625	33.7186	31.3628	32.5407
M.alba_G0001233	243.476	233.921	238.698	940.794	955.257	948.026	790.262	907.335	848.799	732.426	750.922	741.674
M.alba_G0001235	13.0482	10.607	11.8276	45.3998	20.304	32.8519	33.4655	39.3002	36.3829	34.7335	25.1105	29.922
M.alba_G0001246	81.177	75.1748	78.1759	28.4918	23.4551	25.9735	26.1648	29.7342	27.9495	3.64591	2.7695	3.20771
M.alba_G0001256	11.3605	11.9871	11.6738	34.2803	43.4115	38.8459	32.3477	32.4438	32.3957	27.9343	28.9425	28.4384
M.alba_G0001265	274.866	320.781	297.824	1482.79	1671.41	1577.1	785.455	829.75	807.602	2093.75	2495.51	2294.63
M.alba_G0001268	68.7455	50.4942	59.6199	15.8632	16.4908	16.177	21.5555	24.3035	22.9295	16.2044	15.524	15.8642
M.alba_G0001269	14.4015	14.8177	14.6096	41.7899	43.2466	42.5182	39.3873	42.2067	40.797	27.9706	25.3903	26.6804
M.alba_G0001280	80.7271	55.4457	68.0864	34.8141	20.1033	27.4587	30.85	30.7757	30.8129	32.0268	24.5558	28.2913
M.alba_G0001293	2.06239	1.22857	1.64548	10.2695	13.297	11.7833	18.9203	20.4429	19.6816	9.83606	11.2101	10.5231
M.alba_G0001305	67.8028	71.4464	69.6246	29.1868	31.4513	30.319	30.939	28.8132	29.8761	25.9234	32.1685	29.0459
M.alba_G0001307	13.4989	7.91546	10.7072	38.5143	29.3948	33.9545	37.59	36.0411	36.8156	39.9264	31.6516	35.789
M.alba_G0001310	12.6088	9.7294	11.1691	2.45312	2.94235	2.69774	1.86017	1.38345	1.62181	7.12498	6.80503	6.965
M.alba_G0001315	38.3872	34.5491	36.4682	19.8466	16.9354	18.391	16.7132	16.0794	16.3963	20.9454	21.4829	21.2142
M.alba_G0001324	5.52039	5.24044	5.38041	29.9723	34.8028	32.3875	40.6832	39.1659	39.9246	22.749	36.8718	29.8104
M.alba_G0001327	18.4735	23.011	20.7423	11.0063	8.10767	9.55697	7.93498	5.68498	6.80998	3.56421	3.11254	3.33838
M.alba_G0001337	12.1988	14.2052	13.202	8.17981	7.44921	7.81451	29.2414	32.7202	30.9808	2.79138	4.12731	3.45935
M.alba_G0001350	20.8053	25.6518	23.2286	2.07904	2.34934	2.21419	2.54365	2.09366	2.31865	2.09605	2.28866	2.19236
M.alba_G0001352	90.5776	85.0539	87.8157	249.037	234.815	241.926	254.863	261.481	258.172	256.886	246.633	251.759
M.alba_G0001355	17.5194	15.0074	16.2634	35.3465	33.2091	34.2778	53.048	60.9462	56.9971	77.4401	65.2685	71.3543
M.alba_G0001360	28.6765	55.1048	41.8906	13.6285	11.3232	12.4758	15.3348	14.5466	14.9407	6.58289	9.84519	8.21404
M.alba_G0001362	87.7224	77.7282	82.7253	61.114	53.2821	57.1981	39.6447	41.0185	40.3316	60.9635	60.4584	60.7109
M.alba_G0001383	32.877	29.0498	30.9634	28.8147	20.0491	24.4319	7.28298	7.10952	7.19625	3.86093	2.25911	3.06002
M.alba_G0001387	61.7782	50.1836	55.9809	21.2886	20.1906	20.7396	26.5713	28.4056	27.4885	75.022	80.4241	77.723
M.alba_G0001416	6.27699	6.35698	6.31699	25.4859	29.3653	27.4256	21.3318	20.8401	21.086	16.5078	17.8807	17.1943
M.alba_G0001428	109.295	133.657	121.476	340.012	488.08	414.046	263.802	253.424	258.613	248.672	353.16	300.916
M.alba_G0001459	62.9309	66.9072	64.9191	50.9479	58.2647	54.6063	21.6145	23.9074	22.7609	26.3729	30.8076	28.5902
M.alba_G0001481	60.759	75.3144	68.0367	16.4511	15.5569	16.004	10.6853	11.3817	11.0335	6.03905	6.93679	6.48792
M.alba_G0001483	18.3993	18.6756	18.5374	58.3534	68.313	63.3332	49.6933	50.4352	50.0643	76.4127	89.0474	82.7301
M.alba_G0001491	304.611	303.391	304.001	86.7058	93.367	90.0364	72.4371	73.0378	72.7375	126.988	151.142	139.065
M.alba_G0001515	13.3743	12.3763	12.8753	518.468	579.364	548.916	399.807	406.476	403.141	248.158	325.953	287.055
M.alba_G0001516	37.816	26.9267	32.3714	52.6173	41.193	46.9051	67.285	72.3071	69.7961	45.3675	36.0384	40.7029
M.alba_G0001532	16.4182	20.5775	18.4979	61.0629	70.6908	65.8768	48.7381	52.9392	50.8386	50.0206	55.7825	52.9016
M.alba_G0001535	18.9338	18.2124	18.5731	65.4213	82.1896	73.8055	81.6714	78.6219	80.1466	54.2505	64.4692	59.3599
M.alba_G0001537	35.9557	36.6389	36.2973	11.9221	12.5223	12.2222	13.1213	15.8877	14.5045	9.70297	14.1632	11.9331
M.alba_G0001592	20.1699	23.4188	21.7944	3.23601	3.98724	3.61162	5.61508	5.57527	5.59517	14.807	20.0532	17.4301
M.alba_G0001595	41.9891	25.7747	33.8819	5.93978	4.26623	5.103	14.6132	15.6559	15.1345	10.239	7.87887	9.05891
M.alba_G0001603	45.9566	38.3399	42.1482	20.0153	17.4427	18.729	18.0643	18.5513	18.3078	22.6953	19.6069	21.1511
M.alba_G0001641	5.63133	6.14807	5.8897	7.49006	6.51685	7.00346	17.9148	21.7418	19.8283	11.415	9.69613	10.5556
M.alba_G0001650	4.65288	4.07548	4.36418	14.9011	15.3148	15.1079	17.032	17.4289	17.2305	8.70772	9.81849	9.2631
M.alba_G0001662	28.8978	30.7611	29.8294	47.224	50.8152	49.0196	78.7958	88.2462	83.521	83.8314	82.1634	82.9974
M.alba_G0001669	79.8316	98.4663	89.1489	89.6174	82.6083	86.1129	48.8271	44.0306	46.4288	81.4776	83.5792	82.5284
M.alba_G0001696	198.316	206.293	202.304	40.0743	35.238	37.6561	39.0211	43.5354	41.2783	70.88	65.1752	68.0276
M.alba_G0001701	73.1434	85.0941	79.1188	31.545	31.6635	31.6042	29.9483	30.5939	30.2711	36.706	46.2969	41.5015
M.alba_G0001722	61.4625	99.294	80.3783	117.119	120.213	118.666	294.966	315.608	305.287	30.6757	40.8433	35.7595
M.alba_G0001735	32.6579	34.9012	33.7795	24.6499	27.6666	26.1583	14.8687	16.6904	15.7796	22.7567	25.3688	24.0628
M.alba_G0001738	17.3097	12.2033	14.7565	20.8123	21.0011	20.9067	35.4444	35.7957	35.62	22.6483	21.8827	22.2655
M.alba_G0001739	182.604	190.656	186.63	32.3368	40.2084	36.2726	50.7039	41.7995	46.2517	191.12	220.765	205.942
M.alba_G0001753	2.18305	1.30276	1.7429	16.6728	11.0773	13.875	27.2364	28.942	28.0892	13.9724	10.5573	12.2649
M.alba_G0001780	1.23943	1.06663	1.15303	0	12.4461	6.22304	9.9616	10.4985	10.23	8.59236	0.709993	4.65118
M.alba_G0001786	5.82186	6.26253	6.04219	22.2563	26.9345	24.5954	25.7628	23.149	24.4559	16.0204	21.1552	18.5878
M.alba_G0001791	28.6099	29.3672	28.9886	72.0323	80.9913	76.5118	67.6741	72.8372	70.2557	61.2529	69.787	65.5199
M.alba_G0001797	259.802	227.791	243.797	224.63	178.372	201.501	101.962	101.446	101.704	108.815	103.77	106.293
M.alba_G0001804	13.4338	12.5071	12.9705	20.3244	15.9703	18.1474	28.7416	29.2399	28.9908	16.5857	13.0434	14.8146
M.alba_G0001824	20.408	26.8289	23.6184	15.9	20.2906	18.0953	10.4999	9.99325	10.2466	13.9707	17.3782	15.6744
M.alba_G0001833	12.0657	10.0911	11.0784	20.6861	18.5821	19.6341	33.2228	36.2892	34.756	25.9275	21.52	23.7237
M.alba_G0001841	55.1875	46.1576	50.6725	11.2578	12.334	11.7959	7.46719	7.16035	7.31377	32.3962	37.4599	34.928
M.alba_G0001884	6.6654	6.75931	6.71236	17.6586	23.1186	20.3886	24.0086	24.6128	24.3107	29.5459	41.8443	35.6951
M.alba_G0001893	14.1022	0	7.05108	22.8083	18.1083	20.4583	25.2262	27.0206	26.1234	25.4599	19.727	22.5935
M.alba_G0001918	47.6493	48.5902	48.1198	38.3358	40.6385	39.4871	24.6053	24.1106	24.3579	33.3716	40.6138	36.9927
M.alba_G0001922	33.0169	26.8439	29.9304	18.5778	17.2288	17.9033	11.287	10.6735	10.9802	8.16676	6.23552	7.20114
M.alba_G0001936	396.178	406.07	401.124	132.31	122.574	127.442	123.405	128.469	125.937	58.494	63.3828	60.9384
M.alba_G0001939	17.2022	16.6003	16.9013	62.7526	62.9421	62.8474	46.2479	44.0802	45.164	57.615	59.0211	58.318
M.alba_G0001967	43.4839	55.8303	49.6571	192.699	263.288	227.993	163.21	181.159	172.185	127.124	174.792	150.958
M.alba_G0001973	9.34186	9.41126	9.37656	39.5497	40.8493	40.1995	38.1518	37.8763	38.0141	16.982	16.1584	16.5702
M.alba_G0001976	48.918	41.1404	45.0292	73.8811	65.4833	69.6822	94.0097	97.0125	95.5111	67.3629	60.9797	64.1713
M.alba_G0002002	35.5798	40.4618	38.0208	145.944	158.571	152.257	132.749	137.625	135.187	104.785	128.833	116.809
M.alba_G0002003	109.065	86.9761	98.0203	46.1015	46.9205	46.511	40.8533	43.6285	42.2409	70.6737	71.6016	71.1377
M.alba_G0002011	39.7492	22.7184	31.2338	12.2619	8.35445	10.3082	14.449	14.8017	14.6253	17.0703	11.7576	14.414
M.alba_G0002013	182.539	210.45	196.494	748.713	1079.03	913.874	474.395	484.644	479.519	471.693	685.266	578.479
M.alba_G0002028	70.3442	74.8566	72.6004	46.177	48.4385	47.3078	30.1993	31.7623	30.9808	34.648	40.8754	37.7617
M.alba_G0002029	77.9495	73.3429	75.6462	82.1711	85.5401	83.8556	38.2979	39.1267	38.7123	39.7073	38.5304	39.1188
M.alba_G0002030	22.3587	22.3725	22.3656	10.0675	9.90474	9.98614	8.46646	7.96793	8.2172	10.8992	12.2655	11.5823
M.alba_G0002050	19.2949	16.2577	17.7763	7.11001	4.83665	5.97333	5.45694	6.09119	5.77406	2.43509	2.27837	2.35673
M.alba_G0002052	273.838	214.278	244.058	191.549	160.139	175.844	107.297	121.58	114.438	302.9	293.365	298.132
M.alba_G0002088	2.52482	3.35048	2.93765	29.8222	33.1993	31.5108	32.5532	30.0735	31.3133	29.3474	30.4302	29.8888
M.alba_G0002108	14.5817	11.9008	13.2412	31.9413	34.0798	33.0105	32.8162	34.5798	33.698	33.2768	33.7383	33.5076
M.alba_G0002109	12.4361	12.2993	12.3677	43.0669	56.5288	49.7978	38.8075	35.9071	37.3573	36.4951	50.4117	43.4534
M.alba_G0002124	50.4569	49.3044	49.8806	25.0327	34.8589	29.9458	23.7437	22.9	23.3218	21.6515	23.8619	22.7567
M.alba_G0002129	26.9993	28.9004	27.9499	98.1379	126.079	112.108	76.3618	78.5341	77.4479	78.251	109.103	93.6772
M.alba_G0002134	12.0223	10.2794	11.1508	9.46427	8.04518	8.75472	38.7326	23.2295	30.981	23.5489	11.6429	17.5959
M.alba_G0002137	96.3699	127.79	112.08	44.1461	56.7324	50.4392	44.7019	48.4444	46.5731	83.4968	132.166	107.832
M.alba_G0002146	23.3448	22.9712	23.158	5.25213	3.39524	4.32368	7.34926	8.25626	7.80276	17.9284	18.2625	18.0955
M.alba_G0002147	20.9411	20.1957	20.5684	4.15972	4.08673	4.12322	2.48514	2.62491	2.55502	7.56985	6.64652	7.10818
M.alba_G0002155	48.5913	46.6724	47.6319	27.3121	25.0803	26.1962	18.8704	19.7219	19.2962	27.4558	26.1801	26.818
M.alba_G0002177	32.8174	45.3241	39.0707	48.3768	63.626	56.0014	86.5544	96.9233	91.7389	23.4955	33.2703	28.3829
M.alba_G0002198	49.0258	40.5185	44.7721	19.0581	16.7908	17.9244	21.3586	20.515	20.9368	44.6106	40.0118	42.3112
M.alba_G0002203	5.19155	6.39401	5.79278	1.33793	1.8667	1.60232	17.7341	20.405	19.0695	20.4821	25.0327	22.7574
M.alba_G0002216	14.0367	12.2087	13.1227	12.4021	13.3797	12.8909	3.20939	3.19257	3.20098	4.27788	5.71397	4.99592
M.alba_G0002221	89.0972	61.3493	75.2233	21.4348	17.5392	19.487	23.7408	24.6782	24.2095	19.7465	16.7003	18.2234
M.alba_G0002234	7.80149	5.4478	6.62464	20.2759	14.9798	17.6278	19.688	22.3402	21.0141	40.6492	27.8573	34.2533
M.alba_G0002245	27.1194	31.9401	29.5298	8.241	8.33482	8.28791	13.2538	13.2535	13.2537	30.1083	33.3803	31.7443
M.alba_G0002247	34.7003	24.5729	29.6366	65.3367	62.0063	63.6715	90.2958	112.744	101.52	84.0762	80.2543	82.1653
M.alba_G0002253	24.2437	36.5338	30.3887	28.449	29.3436	28.8963	72.3161	84.186	78.2511	15.8853	24.1808	20.033
M.alba_G0002273	57.84	54.8976	56.3688	200.247	213.314	206.781	142.381	154.283	148.332	136.038	142.099	139.068
M.alba_G0002281	24.0798	23.3266	23.7032	61.725	62.891	62.308	53.5777	50.0635	51.8206	56.7332	52.6087	54.6709
M.alba_G0002291	87.4468	96.351	91.8989	43.6657	45.8344	44.7501	38.1047	36.7667	37.4357	45.2995	54.8842	50.0919
M.alba_G0002298	16.836	21.1443	18.9901	2.08609	2.0329	2.0595	5.38278	5.58156	5.48217	2.48765	2.62785	2.55775
M.alba_G0002308	10.4591	9.1101	9.78461	24.1308	24.1941	24.1625	45.9948	48.9353	47.465	68.5087	63.5686	66.0386
M.alba_G0002310	1866.96	1735.8	1801.38	6218.65	6768.09	6493.37	3668.22	3900.23	3784.23	7438.84	8117.56	7778.2
M.alba_G0002320	22.7009	23.1609	22.9309	40.4964	53.5183	47.0074	75.2194	73.3683	74.2939	109.154	148.862	129.008
M.alba_G0002327	89.3731	106.434	97.9036	382.712	504.243	443.477	277.598	286.47	282.034	302.65	395.935	349.293
M.alba_G0002328	69.8559	92.8854	81.3707	36.9638	35.8585	36.4112	18.9747	18.8149	18.8948	17.0726	20.103	18.5878
M.alba_G0002342	38.1266	48.9103	43.5184	44.3391	56.0861	50.2126	95.9398	105.535	100.737	114.916	156.413	135.664
M.alba_G0002353	13.4957	12.6448	13.0702	0.72664	1.8757	1.30117	0.94733	0.742034	0.844682	23.6878	28.5425	26.1151
M.alba_G0002354	66.119	61.0427	63.5809	3.89823	4.75401	4.32612	4.68214	3.50411	4.09312	84.8404	91.5686	88.2045
M.alba_G0002355	33.7058	35.2784	34.4921	1.49069	1.71813	1.60441	1.21662	0.844547	1.03058	21.482	23.8002	22.6411
M.alba_G0002359	2.83952	1.38997	2.11475	7.38866	7.11215	7.2504	13.3285	15.7516	14.54	6.0124	5.59388	5.80314
M.alba_G0002377	13.0127	6.63347	9.82308	56.8296	35.7148	46.2722	53.6758	63.9064	58.7911	50.9736	31.3486	41.1611
M.alba_G0002382	15.7062	16.6994	16.2028	49.9205	57.7805	53.8505	36.3716	40.1138	38.2427	59.5725	65.3315	62.452
M.alba_G0002383	20.8283	22.8782	21.8533	5.33745	4.6629	5.00018	9.14325	8.28608	8.71467	18.4945	14.459	16.4768
M.alba_G0002389	54.3603	43.8833	49.1218	13.7601	15.1296	14.4449	17.2246	18.8345	18.0295	27.1078	24.7417	25.9248
M.alba_G0002406	156.028	189.878	172.953	765.109	948.782	856.946	716.763	743.157	729.96	683.259	899.01	791.134
M.alba_G0002411	18.1339	13.7172	15.9255	30.0888	27.1567	28.6228	43.3876	47.6375	45.5125	64.3101	51.3754	57.8428
M.alba_G0002426	532.201	385.492	458.847	140.429	88.9023	114.666	146.374	158.878	152.626	310.144	232.75	271.447
M.alba_G0002429	9.08888	11.8048	10.4468	39.7642	48.6017	44.1829	32.0875	30.5881	31.3378	29.3545	31.2119	30.2832
M.alba_G0002430	3.34665	2.04582	2.69624	13.6492	8.12285	10.886	13.1049	14.0191	13.562	11.1465	5.80579	8.47614
M.alba_G0002432	12.8723	14.6771	13.7747	84.724	98.1727	91.4484	125.484	128.802	127.143	105.024	115.107	110.065
M.alba_G0002448	56.2253	55.0219	55.6236	26.5172	25.9392	26.2282	27.4539	28.6916	28.0728	23.5235	24.0438	23.7836
M.alba_G0002475	98.5763	124.687	111.632	591.371	787.051	689.211	337.386	374.907	356.147	358.722	514.605	436.664
M.alba_G0002487	149.28	161.33	155.305	32.4788	40.4423	36.4605	52.8691	54.3441	53.6066	201.662	298.246	249.954
M.alba_G0002533	32.915	28.5569	30.736	74.301	80.9454	77.6232	67.4867	71.111	69.2989	80.8235	94.4864	87.6549
M.alba_G0002553	113.075	150.558	131.816	1012.37	1309.81	1161.09	609.433	646.27	627.852	441.063	652.958	547.011
M.alba_G0002557	20.4824	14.9128	17.6976	42.1549	30.9122	36.5335	48.4083	48.9752	48.6917	28.931	22.2493	25.5901
M.alba_G0002559	32.6377	38.2172	35.4274	18.861	22.5955	20.7283	9.65325	9.35389	9.50357	26.1487	27.9292	27.039
M.alba_G0002574	15.9933	17.0589	16.5261	46.0463	52.2174	49.1318	39.2961	39.733	39.5146	35.7182	38.9971	37.3577
M.alba_G0002585	236.814	208.891	222.853	80.6994	91.252	85.9757	108.329	106.118	107.224	138.574	142.316	140.445
M.alba_G0002593	9.8105	17.6767	13.7436	0.496375	1.6448	1.07059	1.06559	1.04717	1.05638	0.888205	0.817265	0.852735
M.alba_G0002610	4.48677	3.42416	3.95546	12.3299	14.5167	13.4233	37.3764	38.1898	37.7831	9.82472	10.8043	10.3145
M.alba_G0002611	14.2643	13.8357	14.05	27.0047	28.4681	27.7364	171.516	185.556	178.536	16.2466	20.3943	18.3204
M.alba_G0002625	4.41941	6.56898	5.49419	34.8619	40.2334	37.5477	18.2537	18.1506	18.2022	8.7012	9.80699	9.25409
M.alba_G0002629	83.1853	63.7343	73.4598	20.4877	19.6534	20.0706	22.938	21.9549	22.4465	42.9462	41.552	42.2491
M.alba_G0002641	51.3877	50.5792	50.9834	27.1923	24.311	25.7517	22.7409	26.6063	24.6736	27.173	23.6583	25.4156
M.alba_G0002646	33.4042	33.0299	33.2171	109.206	127.775	118.491	98.1433	103.49	100.816	83.5274	101.508	92.5177
M.alba_G0002650	25.501	24.9785	25.2397	5.99141	5.07495	5.53318	6.36044	7.11352	6.73698	6.70391	8.65056	7.67723
M.alba_G0002720	13.2998	11.08	12.1899	32.2007	25.6268	28.9137	27.7476	29.5226	28.6351	29.4926	22.169	25.8308
M.alba_G0002725	15.6472	15.1371	15.3921	54.7114	69.7621	62.2367	55.427	58.457	56.942	49.0832	65.2584	57.1708
M.alba_G0002733	203.726	183.586	193.656	10.1504	11.3232	10.7368	0.651519	0.933483	0.792501	11.7507	15.0122	13.3814
M.alba_G0002739	10.5561	7.75418	9.15514	16.7772	11.3128	14.045	22.6638	24.8968	23.7803	41.8828	27.9292	34.906
M.alba_G0002744	17.3064	16.6297	16.968	4.79999	4.89045	4.84522	4.83691	4.36781	4.60236	5.94512	5.76122	5.85317
M.alba_G0002754	12.3569	13.9156	13.1362	3.11739	2.16834	2.64287	2.78806	3.02238	2.90522	3.87529	4.56481	4.22005
M.alba_G0002771	14.6753	20.6094	17.6423	3.01527	2.2502	2.63274	4.0754	4.33107	4.20324	1.03085	1.18039	1.10562
M.alba_G0002773	221.9	200.514	211.207	5.49891	6.5746	6.03676	30.4665	30.9043	30.6854	18.8173	26.8659	22.8416
M.alba_G0002774	26.961	30.2707	28.6159	10.9254	12.604	11.7647	9.86242	11.4954	10.6789	12.0061	15.2587	13.6324
M.alba_G0002777	67.3505	65.6134	66.4819	12.6574	15.7427	14.2001	19.0318	24.6294	21.8306	20.2726	26.1579	23.2153
M.alba_G0002778	198.742	203.566	201.154	38.7379	38.2405	38.4892	58.9714	53.6716	56.3215	60.0294	61.6128	60.8211
M.alba_G0002781	13.4168	13.8374	13.6271	1.08359	0.896416	0.990003	0.631928	0.832433	0.732181	0.895055	0.846196	0.870626
M.alba_G0002790	15.0992	14.7034	14.9013	33.2299	37.2058	35.2178	36.8619	39.0215	37.9417	20.8971	24.0403	22.4687
M.alba_G0002791	120.746	180.349	150.548	37.0941	48.7894	42.9417	47.6451	53.7602	50.7027	102.072	177.217	139.644
M.alba_G0002796	17.8111	12.3957	15.1034	87.5729	79.6338	83.6033	65.7597	70.433	68.0963	70.5008	60.9203	65.7105
M.alba_G0002797	13.3658	10.1907	11.7783	49.7335	40.468	45.1008	47.2859	48.6619	47.9739	27.403	19.8393	23.6211
M.alba_G0002818	45.3656	39.5401	42.4529	51.1398	48.3181	49.7289	89.7894	96.4159	93.1027	31.7953	28.1504	29.9728
M.alba_G0002821	52.5363	40.9128	46.7245	71.6166	56.0122	63.8144	121.258	117.643	119.451	90.8841	81.1782	86.0311
M.alba_G0002846	75.4544	88.5771	82.0158	46.446	49.1574	47.8017	43.9346	40.1864	42.0605	38.8729	38.6154	38.7442
M.alba_G0002850	82.345	79.7525	81.0488	33.3324	40.7797	37.056	33.381	31.2387	32.3099	47.1848	52.1643	49.6745
M.alba_G0002857	73.1059	82.2102	77.658	39.1939	40.4938	39.8438	36.6537	40.2335	38.4436	42.5073	50.4881	46.4977
M.alba_G0002862	12.7763	14.1202	13.4483	30.6156	28.0541	29.3348	39.5103	46.948	43.2292	0.6441	0.133022	0.388561
M.alba_G0002890	0	0.029906	0.014953	396.105	367.1	381.603	269.529	41.9397	155.734	0	184.926	92.463
M.alba_G0002925	29.2665	24.3492	26.8079	46.6232	51.8808	49.252	67.4814	69.9362	68.7088	97.655	111.941	104.798
M.alba_G0002931	13.5414	16.4069	14.9741	38.8722	43.2304	41.0513	47.0605	48.4311	47.7458	72.7453	74.158	73.4516
M.alba_G0002937	58.7276	80.2621	69.4948	13.8573	17.8939	15.8756	17.2945	20.7922	19.0433	54.5596	54.6323	54.596
M.alba_G0002945	1244.58	1234.34	1239.46	37.1264	36.433	36.7797	1.93161	0.730472	1.33104	6.58458	9.2443	7.91444
M.alba_G0002949	40.471	46.6269	43.549	25.2919	29.1216	27.2067	21.8243	21.2609	21.5426	20.0921	29.738	24.9151
M.alba_G0002960	107.994	153.999	130.997	74.5924	89.2142	81.9033	68.5117	63.2986	65.9052	53.0845	70.4925	61.7885
M.alba_G0002969	22.0467	18.7449	20.3958	60.9139	72.1976	66.5557	57.0878	54.9427	56.0153	48.6808	50.6677	49.6743
M.alba_G0002977	25.0877	25.0777	25.0827	13.3639	15.5142	14.4391	11.9156	11.0348	11.4752	16.3881	22.2553	19.3217
M.alba_G0002994	12.0371	13.3631	12.7001	64.9278	69.0705	66.9991	49.8524	52.6204	51.2364	69.2421	84.2915	76.7668
M.alba_G0003009	10.9793	9.09281	10.036	36.5823	32.6224	34.6024	30.5916	31.3188	30.9552	16.5019	17.262	16.882
M.alba_G0003027	360.701	436.393	398.547	298.818	388.519	343.669	85.7203	87.0062	86.3633	112.234	164.714	138.474
M.alba_G0003031	15.9591	12.7042	14.3316	16.0437	16.4774	16.2606	79.6332	79.5037	79.5685	77.099	91.2235	84.1613
M.alba_G0003036	52.9896	41.048	47.0188	68.6957	44.5043	56.6	96.2033	104.521	100.362	46.3294	31.3402	38.8348
M.alba_G0003040	34.203	31.3555	32.7793	7.55097	5.93681	6.74389	8.15708	7.43126	7.79417	48.0364	48.1569	48.0967
M.alba_G0003041	44.9773	35.4596	40.2185	2.25429	1.49576	1.87502	1.3897	1.25936	1.32453	18.1217	18.729	18.4254
M.alba_G0003066	14.2139	14.4799	14.3469	42.1568	51.8264	46.9916	32.2956	31.4018	31.8487	24.1873	26.6338	25.4105
M.alba_G0003071	16.2262	12.2435	14.2349	92.8809	85.8103	89.3456	76.1085	69.0332	72.5708	114.659	112.579	113.619
M.alba_G0003087	27.9833	23.8801	25.9317	12.3657	11.729	12.0473	9.56672	10.1549	9.86083	11.944	11.8435	11.8937
M.alba_G0003118	8.31261	8.76083	8.53672	24.4501	19.8008	22.1254	25.1437	24.6771	24.9104	10.735	8.86071	9.79784
M.alba_G0003119	27.1048	26.7339	26.9193	16.1775	16.501	16.3392	9.70654	10.6405	10.1735	8.40847	8.50919	8.45883
M.alba_G0003122	16.489	14.7858	15.6374	68.6055	62.4916	65.5486	65.4751	68.8673	67.1712	77.983	64.4913	71.2372
M.alba_G0003129	89.1911	65.567	77.3791	51.2756	47.1183	49.197	39.7849	39.9375	39.8612	49.2015	49.1875	49.1945
M.alba_G0003134	1053.77	1141.01	1097.39	388.563	408.376	398.469	108.795	107.86	108.328	275.441	346.17	310.805
M.alba_G0003162	90.1499	90.8592	90.5045	54.3066	46.0052	50.1559	44.3391	47.8836	46.1114	39.3804	41.6813	40.5308
M.alba_G0003164	18.4936	16.8266	17.6601	29.1826	30.0194	29.601	69.7359	65.897	67.8164	22.2191	20.3403	21.2797
M.alba_G0003171	28.8283	32.9853	30.9068	20.3072	23.3144	21.8108	10.4085	10.5144	10.4614	14.2465	15.5889	14.9177
M.alba_G0003175	3.15767	3.23792	3.19779	24.122	28.5281	26.3251	21.6314	22.0798	21.8556	17.3458	17.9545	17.6502
M.alba_G0003177	22.1029	27.5759	24.8394	69.9682	81.2658	75.617	57.8837	63.7044	60.7941	58.1869	69.231	63.709
M.alba_G0003202	74.4536	45.257	59.8553	55.4409	37.9584	46.6997	23.2427	24.9028	24.0728	13.8474	12.8036	13.3255
M.alba_G0003205	60.7537	59.0289	59.8913	23.2602	22.3103	22.7853	9.38951	11.0524	10.2209	21.6344	25.1441	23.3893
M.alba_G0003211	436.859	470.109	453.484	312.584	370.192	341.388	223.287	217.55	220.419	313.741	403.625	358.683
M.alba_G0003216	4.29602	2.2896	3.29281	6.38447	5.93864	6.16155	11.7621	15.7211	13.7416	15.5515	11.8758	13.7136
M.alba_G0003228	40.9937	34.58	37.7869	22.143	17.9091	20.026	15.0148	18.2828	16.6488	23.5283	25.9858	24.7571
M.alba_G0003230	97.3687	128.821	113.095	0.513274	0.148079	0.330676	0	0	0	0.889541	2.18952	1.53953
M.alba_G0003254	44.0083	59.6012	51.8047	2.70364	4.08457	3.39411	9.3846	11.2209	10.3027	35.772	55.5972	45.6846
M.alba_G0003259	15.3712	17.6803	16.5257	64.8053	84.8282	74.8167	48.9713	48.4569	48.7141	66.7983	78.9979	72.8981
M.alba_G0003263	49.3439	30.3414	39.8426	19.6247	12.0377	15.8312	19.2777	19.1925	19.2351	32.0838	23.4652	27.7745
M.alba_G0003265	27.0686	34.1711	30.6198	35.3901	34.3726	34.8813	13.7032	15.8159	14.7596	35.6507	38.6757	37.1632
M.alba_G0003269	18.1484	35.6219	26.8852	17.2111	16.7628	16.987	6.93979	7.70685	7.32332	7.12069	14.6181	10.8694
M.alba_G0003280	4.9755	5.04103	5.00826	116.711	149.853	133.282	28.6366	32.8772	30.7569	21.7217	27.8471	24.7844
M.alba_G0003304	63.2868	75.7284	69.5076	38.5944	40.6988	39.6466	35.5772	32.9432	34.2602	27.4224	29.7844	28.6034
M.alba_G0003316	111.388	103.289	107.339	32.4128	30.5923	31.5026	22.7035	22.6327	22.6681	19.783	23.3043	21.5436
M.alba_G0003319	88.4586	91.0069	89.7327	47.8545	54.911	51.3828	38.8605	40.6771	39.7688	51.4254	57.6154	54.5204
M.alba_G0003327	125.869	158.243	142.056	77.414	81.3197	79.3669	41.5565	46.9765	44.2665	43.3201	49.4334	46.3768
M.alba_G0003335	22.1708	38.2244	30.1976	44.7887	64.2539	54.5213	63.848	64.1825	64.0152	24.867	41.1699	33.0185
M.alba_G0003338	19.653	38.5075	29.0802	13.7165	16.8906	15.3035	9.03133	5.416	7.22366	5.4484	10.5159	7.98217
M.alba_G0003348	21.9291	15.5453	18.7372	37.6628	28.6894	33.1761	59.8684	63.191	61.5297	27.8394	29.3876	28.6135
M.alba_G0003354	57.7406	65.1557	61.4481	23.8619	27.0562	25.459	28.1871	29.8189	29.003	65.1608	65.8168	65.4888
M.alba_G0003358	2.1861	2.38611	2.28611	31.4069	41.2505	36.3287	23.0614	28.5639	25.8126	29.9884	41.0368	35.5126
M.alba_G0003377	3.01119	2.607	2.80909	31.9838	46.3698	39.1768	24.5957	22.6052	23.6005	28.7641	35.1468	31.9555
M.alba_G0003407	20.697	33.501	27.099	2.84881	3.14447	2.99664	9.42846	7.09436	8.26141	17.7467	20.9602	19.3535
M.alba_G0003423	47.0538	35.4734	41.2636	20.2612	22.0618	21.1615	12.9994	12.8464	12.9229	33.7066	39.2984	36.5025
M.alba_G0003427	53.371	49.5914	51.4812	244.312	316.339	280.326	191.476	177.815	184.645	187.677	247.664	217.671
M.alba_G0003436	41.2527	37.3103	39.2815	101.368	97.303	99.3356	95.7304	105.61	100.67	81.0414	83.2061	82.1237
M.alba_G0003438	18.8087	15.394	17.1014	26.6102	22.28	24.4451	36.7297	39.5839	38.1568	18.5017	16.8373	17.6695
M.alba_G0003449	47.6468	48.1525	47.8996	14.8725	14.5246	14.6985	21.2859	25.2375	23.2617	22.7978	25.2983	24.048
M.alba_G0003453	81.3516	57.0909	69.2212	3.23493	2.68653	2.96073	2.83849	2.53421	2.68635	42.3603	39.1823	40.7713
M.alba_G0003461	223.626	265.691	244.659	30.7474	25.3369	28.0421	94.0337	98.2096	96.1217	260.56	294.169	277.364
M.alba_G0003473	144.892	108.863	126.878	99.6977	85.8114	92.7546	382.234	360.889	371.561	324.262	292.073	308.167
M.alba_G0003479	22.5486	33.6199	28.0843	171.542	201.232	186.387	360.214	367.336	363.775	25.8746	27.6684	26.7715
M.alba_G0003483	18.7062	20.2199	19.463	114.447	132.756	123.602	57.4251	54.966	56.1956	29.9215	35.2399	32.5807
M.alba_G0003497	38.0065	42.2015	40.104	27.5736	34.8342	31.2039	18.4109	19.6963	19.0536	12.4399	14.8964	13.6681
M.alba_G0003525	12.4953	10.4942	11.4947	27.3878	30.1333	28.7606	26.7956	28.4483	27.622	62.0958	59.6308	60.8633
M.alba_G0003542	1141.06	813.177	977.119	80.6621	78.0965	79.3793	211.121	235.309	223.215	229.597	227.293	228.445
M.alba_G0003556	71.8243	67.245	69.5346	19.6969	16.9977	18.3473	22.5564	24.4351	23.4958	46.1598	46.256	46.2079
M.alba_G0003560	16.6919	6.82762	11.7598	0.864358	0.722077	0.793218	2.24064	2.38054	2.31059	7.74543	3.42982	5.58762
M.alba_G0003600	61.4726	50.2346	55.8536	6.41454	4.88343	5.64899	7.41872	8.82374	8.12123	27.8747	20.7597	24.3172
M.alba_G0003603	65.4788	83.8988	74.6888	138.298	141.21	139.754	146.884	166.019	156.452	58.5291	64.6087	61.5689
M.alba_G0003604	69.6194	78.509	74.0642	410.451	514.738	462.595	260.677	287.956	274.316	190.258	268.353	229.306
M.alba_G0003639	66.6437	65.3717	66.0077	31.1988	25.3681	28.2835	25.0384	27.8078	26.4231	34.4726	32.8321	33.6523
M.alba_G0003651	42.8892	55.823	49.3561	13.7608	14.6604	14.2106	6.70193	5.36621	6.03407	7.77729	8.99069	8.38399
M.alba_G0003660	43.8075	76.064	59.9358	18.5221	20.7182	19.6202	25.0964	29.6707	27.3835	3.39623	6.47653	4.93638
M.alba_G0003665	0.95432	0.615293	0.784806	14.2873	16.034	15.1607	22.9429	25.0161	23.9795	10.8806	13.9064	12.3935
M.alba_G0003668	26.3253	16.9249	21.6251	42.1487	37.6151	39.8819	60.307	59.538	59.9225	68.1498	45.9546	57.0522
M.alba_G0003669	58.8999	58.0481	58.474	15.9761	15.7598	15.8679	4.19924	5.06582	4.63253	8.65122	8.89831	8.77476
M.alba_G0003673	114.236	128.87	121.553	57.3457	63.1275	60.2366	12.6649	13.9478	13.3064	21.8614	28.5522	25.2068
M.alba_G0003687	112.451	113.215	112.833	61.1958	62.6651	61.9305	51.3508	52.8098	52.0803	86.9746	93.2447	90.1096
M.alba_G0003694	32.1293	29.8431	30.9862	311.374	323.233	317.303	383.505	385.383	384.444	533.167	543.655	538.411
M.alba_G0003700	7.25985	6.28898	6.77441	27.6636	27.4024	27.533	25.092	29.2241	27.158	4.12006	4.36758	4.24382
M.alba_G0003726	58.8593	45.9369	52.3981	8.66265	7.77416	8.21841	17.3829	17.0366	17.2098	58.3795	42.9064	50.6429
M.alba_G0003727	40.1762	26.9796	33.5779	4.64454	5.48872	5.06663	8.89105	12.2966	10.5938	29.9795	21.0597	25.5196
M.alba_G0003728	59.8911	51.7993	55.8452	5.13362	4.86602	4.99982	6.41991	7.52386	6.97188	21.1716	17.8887	19.5302
M.alba_G0003734	25.9187	28.0874	27.003	59.645	55.5509	57.598	64.4923	67.3456	65.9189	30.0452	33.1525	31.5989
M.alba_G0003739	12.1407	7.91444	10.0276	19.5517	13.1351	16.3434	26.1583	25.464	25.8112	20.5599	15.8051	18.1825
M.alba_G0003743	47.4127	29.9735	38.6931	15.7374	12.5999	14.1686	12.619	12.5315	12.5753	23.6096	20.4288	22.0192
M.alba_G0003781	11.2658	11.441	11.3534	25.4125	31.8019	28.6072	32.7095	34.6862	33.6978	25.2831	25.2016	25.2423
M.alba_G0003811	86.7002	85.2184	85.9593	33.5773	41.7405	37.6589	27.2731	23.8059	25.5395	40.4978	48.0061	44.252
M.alba_G0003816	13.4436	13.6893	13.5665	37.7246	43.8617	40.7931	37.6998	36.2571	36.9784	41.0684	48.0925	44.5805
M.alba_G0003826	122.607	103.441	113.024	38.6571	37.8331	38.2451	56.3067	57.9343	57.1205	55.0918	63.1125	59.1021
M.alba_G0003832	50.7248	46.8746	48.7997	21.7924	20.8546	21.3235	17.7859	14.7788	16.2823	16.1074	19.9264	18.0169
M.alba_G0003871	26.8971	26.5263	26.7117	18.8707	19.7316	19.3011	10.6489	11.7465	11.1977	17.6946	17.3171	17.5059
M.alba_G0003881	75.2315	83.6235	79.4275	319.738	356.351	338.045	210.437	217.117	213.777	187.906	204.281	196.094
M.alba_G0003915	7.57759	4.60048	6.08903	19.3989	13.0655	16.2322	21.1819	21.4045	21.2932	8.21751	4.78176	6.49963
M.alba_G0003922	24.2244	27.0477	25.636	16.258	17.6128	16.9354	11.8728	10.9613	11.417	27.9214	24.0238	25.9726
M.alba_G0003955	18.6419	8.77026	13.7061	20.9744	12.6742	16.8243	34.3439	33.9149	34.1294	14.3234	7.69025	11.0068
M.alba_G0003957	20.3677	19.2151	19.7914	23.2246	17.3813	20.3029	48.4531	56.2746	52.3639	24.0833	18.4023	21.2428
M.alba_G0003977	14.5213	13.0627	13.792	4.11871	3.62853	3.87362	0.715403	0.293818	0.50461	1.68528	1.64466	1.66497
M.alba_G0003983	149.274	143.139	146.207	134.611	137.018	135.814	51.4073	55.1636	53.2854	133.649	123.778	128.714
M.alba_G0004010	21.5451	22.112	21.8285	9.04787	10.156	9.60195	7.47347	7.73535	7.60441	14.5384	15.19	14.8642
M.alba_G0004016	2.77706	3.25289	3.01498	10.0258	10.1133	10.0695	14.1072	15.4112	14.7592	8.68844	9.37213	9.03028
M.alba_G0004024	8.28734	9.25763	8.77248	34.3927	42.0244	38.2085	29.1741	32.1365	30.6553	43.631	50.3026	46.9668
M.alba_G0004029	21.3384	19.8624	20.6004	62.6768	65.8117	64.2442	42.6626	44.2871	43.4749	29.4496	31.4063	30.428
M.alba_G0004036	10.066	5.7718	7.9189	28.641	30.9848	29.8129	25.9336	24.2216	25.0776	17.9037	17.9581	17.9309
M.alba_G0004037	9.29445	6.51338	7.90392	7.08059	6.08607	6.58333	38.4422	35.0982	36.7702	60.7865	62.9266	61.8566
M.alba_G0004063	49.7774	65.4324	57.6049	25.7188	19.94	22.8294	25.3799	21.8711	23.6255	27.4215	30.9183	29.1699
M.alba_G0004092	492.509	535.384	513.946	226.967	257.184	242.075	237.02	239.503	238.261	280.276	336.877	308.576
M.alba_G0004114	28.9498	17.6677	23.3087	5.25034	3.69485	4.4726	4.30485	4.98219	4.64352	15.6137	8.96296	12.2883
M.alba_G0004132	0	0.539549	0.269774	0	0	0	30.4897	20.5754	25.5325	6.84742	8.21556	7.53149
M.alba_G0004146	309.428	438.281	373.855	132.248	155.625	143.937	120.827	130.106	125.466	243.41	330.756	287.083
M.alba_G0004171	47.685	51.7196	49.7023	16.1739	12.2428	14.2084	8.38643	8.97225	8.67934	9.2259	9.49241	9.35916
M.alba_G0004173	6.95303	8.77138	7.8622	0	0	0	0	0	0	0	0	0
M.alba_G0004180	9.56746	11.4018	10.4846	54.2125	77.7091	65.9608	51.2202	50.0711	50.6457	57.4861	79.111	68.2986
M.alba_G0004184	76.8634	114.334	95.5989	68.2682	77.9796	73.1239	37.3352	38.8945	38.1148	68.0716	86.8984	77.485
M.alba_G0004205	733.248	821.723	777.485	96.0763	108.617	102.347	118.533	107.772	113.153	523.898	688.595	606.246
M.alba_G0004231	63.779	50.4295	57.1043	18.7653	16.364	17.5646	15.6908	16.989	16.3399	16.6107	16.5188	16.5647
M.alba_G0004238	242.43	194.252	218.341	167.451	168.806	168.129	77.63	87.262	82.446	24.259	24.7201	24.4895
M.alba_G0004244	22.383	21.5462	21.9646	83.7187	102.432	93.0752	57.5013	57.9329	57.7171	84.6867	94.3262	89.5064
M.alba_G0004248	151.562	182.386	166.974	0	0	0	0.094668	0	0.047334	24.3849	30.9082	27.6466
M.alba_G0004249	27.2916	27.1307	27.2111	4.69122	4.92309	4.80716	2.95339	1.57578	2.26459	3.39722	2.03431	2.71577
M.alba_G0004262	34.4558	30.1182	32.287	19.7373	16.9633	18.3503	13.2106	12.0419	12.6263	11.4098	8.67987	10.0449
M.alba_G0004265	5.57924	4.45376	5.0165	10.6824	13.0033	11.8428	38.0703	40.9163	39.4933	49.5589	55.2205	52.3897
M.alba_G0004281	49.2223	42.4058	45.814	36.2267	22.444	29.3353	120.972	122.917	121.944	37.0278	23.8987	30.4632
M.alba_G0004291	12.5951	12.4325	12.5138	0.237635	0	0.118818	0	0	0	0.607013	0.133503	0.370258
M.alba_G0004304	34.7717	28.1116	31.4416	34.0806	36.0983	35.0894	67.8631	66.7376	67.3004	42.7712	44.9948	43.883
M.alba_G0004311	11.2959	13.4196	12.3578	26.0381	23.5876	24.8129	31.8846	32.9294	32.407	34.4837	32.6772	33.5805
M.alba_G0004343	15.4165	18.1213	16.7689	11.9679	10.8137	11.3908	42.5537	46.5777	44.5657	8.90972	7.40468	8.1572
M.alba_G0004348	85.3838	74.2467	79.8152	26.1706	28.8837	27.5271	28.6328	29.3564	28.9946	60.0938	65.4352	62.7645
M.alba_G0004355	86.0782	90.7681	88.4232	29.2857	24.8551	27.0704	24.816	29.0482	26.9321	22.3161	20.6405	21.4783
M.alba_G0004365	17.748	19.5768	18.6624	63.0483	66.1667	64.6075	122.9	112.99	117.945	159.273	185.782	172.528
M.alba_G0004370	28.2152	29.8792	29.0472	82.6182	94.9052	88.7617	68.8418	63.5686	66.2052	67.2043	85.8035	76.5039
M.alba_G0004372	16.243	0.572689	8.40785	0.418286	0.678063	0.548175	0.388875	0.069297	0.229086	0.557051	0.17734	0.367196
M.alba_G0004383	0.363144	0.537374	0.450259	15.9889	20.1232	18.0561	23.4194	23.5352	23.4773	7.60273	12.3043	9.9535
M.alba_G0004384	1.1067	1.84076	1.47373	13.3909	15.2426	14.3167	18.9044	17.94	18.4222	3.57751	4.37188	3.97469
M.alba_G0004386	11.9643	11.9014	11.9328	63.5394	75.2587	69.399	89.3646	91.7164	90.5405	133.689	150.365	142.027
M.alba_G0004387	8.44916	6.96566	7.70741	22.8109	18.4195	20.6152	20.9142	22.7087	21.8115	9.75683	7.64344	8.70014
M.alba_G0004416	40.6044	44.1833	42.3938	58.5517	47.7724	53.1621	121.506	137.472	129.489	38.9438	42.2918	40.6178
M.alba_G0004424	53.1539	129.185	91.1694	21.6383	24.2275	22.9329	29.7955	29.5458	29.6707	5.15081	10.2715	7.71114
M.alba_G0004431	5.89198	5.82075	5.85636	23.7177	23.8545	23.7861	19.4822	20.1728	19.8275	19.3662	18.5975	18.9819
M.alba_G0004433	153.927	196.418	175.173	54.9252	63.2706	59.0979	60.056	65.1766	62.6163	31.6755	40.7371	36.2063
M.alba_G0004434	49.9611	46.7669	48.364	16.442	13.9499	15.196	14.5118	15.8284	15.1701	17.3005	15.8562	16.5784
M.alba_G0004435	63.1815	56.8882	60.0349	28.2691	26.9725	27.6208	30.2668	28.1394	29.2031	48.4971	47.0973	47.7972
M.alba_G0004440	52.2156	57.3696	54.7926	307.318	419.756	363.537	239.273	247.929	243.601	267.446	368.622	318.034
M.alba_G0004441	11.243	9.9506	10.5968	18.0395	17.6341	17.8368	43.0544	43.4096	43.232	29.7221	26.8798	28.3009
M.alba_G0004444	17.2059	23.8189	20.5124	64.5926	79.8658	72.2292	57.827	58.4414	58.1342	31.2043	39.8312	35.5178
M.alba_G0004453	10.8454	15.0272	12.9363	11.8573	14.0461	12.9517	2.45862	2.3884	2.42351	1.9082	3.56295	2.73557
M.alba_G0004479	9.51439	6.81415	8.16427	18.9931	15.4294	17.2112	55.3552	61.3525	58.3539	12.7639	13.0414	12.9026
M.alba_G0004480	446.2	554.547	500.374	266.719	249.868	258.294	225.34	271.399	248.369	57.1411	58.3964	57.7688
M.alba_G0004485	72.0591	105.802	88.9307	78.0194	83.3412	80.6803	12.6411	13.523	13.082	10.0919	18.2581	14.175
M.alba_G0004486	69.0548	67.7089	68.3819	231.572	260.392	245.982	177.24	155.579	166.41	166.272	185.747	176.01
M.alba_G0004494	88.4881	103.614	96.0512	730.137	902.51	816.324	560.215	623.572	591.893	505.048	675.365	590.206
M.alba_G0004507	6.32932	9.53245	7.93088	36.2494	48.9571	42.6033	33.5011	30.1596	31.8303	29.05	41.8912	35.4706
M.alba_G0004525	51.8144	52.0235	51.9189	24.0444	20.0646	22.0545	23.6929	21.3981	22.5455	25.2972	25.4364	25.3668
M.alba_G0004534	54.9198	55.3051	55.1124	22.5181	21.8482	22.1831	19.188	21.9287	20.5583	28.2569	29.5621	28.9095
M.alba_G0004542	45.1694	32.7629	38.9662	21.5096	19.0851	20.2974	17.4007	19.2111	18.3059	78.7129	58.4321	68.5725
M.alba_G0004559	14.0438	8.93958	11.4917	19.7491	14.9386	17.3439	28.2983	30.3957	29.347	11.8709	8.16563	10.0183
M.alba_G0004567	30.5608	33.6387	32.0998	71.1407	88.7392	79.94	70.7015	72.4778	71.5896	60.8706	63.3779	62.1242
M.alba_G0004578	23.3538	19.8699	21.6118	3.64174	3.93339	3.78757	8.36802	8.20809	8.28806	21.2873	17.9922	19.6397
M.alba_G0004581	37.8552	30.1055	33.9804	20.1006	13.9468	17.0237	14.9864	14.3487	14.6675	23.3788	25.8512	24.615
M.alba_G0004585	284.845	323.421	304.133	162.741	182.465	172.603	159.402	146.51	152.956	211.606	237.648	224.627
M.alba_G0004610	13.9995	12.5888	13.2941	2.0753	1.75777	1.91653	3.23779	2.79152	3.01466	7.8659	10.3383	9.1021
M.alba_G0004615	3017.42	3481.05	3249.24	1914.35	2334.64	2124.5	1223.53	1281.45	1252.49	215.406	338.335	276.871
M.alba_G0004616	53.2652	49.9974	51.6313	86.736	74.7523	80.7442	253.801	270.65	262.226	58.3502	56.4273	57.3887
M.alba_G0004617	4.64219	7.51763	6.07991	3.04505	3.76457	3.40481	68.399	72.6325	70.5158	6.06394	4.38091	5.22242
M.alba_G0004637	58.3603	55.0983	56.7293	14.4975	14.1435	14.3205	25.2463	25.4698	25.358	99.1327	99.9943	99.5635
M.alba_G0004644	8.28106	10.2569	9.26896	48.759	56.1739	52.4664	35.5852	36.8232	36.2042	35.1534	38.0883	36.6209
M.alba_G0004677	53.3323	78.0185	65.6754	16.7321	18.7887	17.7604	11.0494	11.2552	11.1523	15.5898	20.513	18.0514
M.alba_G0004709	20.4098	21.1851	20.7974	66.0144	71.5208	68.7676	71.7747	78.0087	74.8917	33.8082	39.7744	36.7913
M.alba_G0004722	28.5334	30.0787	29.306	2.45302	3.05059	2.75181	1.59269	1.59513	1.59391	17.8493	19.0391	18.4442
M.alba_G0004730	37.6622	44.2555	40.9588	14.715	17.5017	16.1084	14.6128	14.5104	14.5616	23.4219	30.211	26.8164
M.alba_G0004734	30.2068	17.5022	23.8545	65.2566	42.5825	53.9196	49.6504	53.2824	51.4664	49.3162	42.571	45.9436
M.alba_G0004736	11.6038	8.00709	9.80546	48.1803	33.6847	40.9325	46.6265	54.7743	50.7004	29.1077	26.7902	27.949
M.alba_G0004750	32.9329	30.3865	31.6597	67.6071	69.8918	68.7495	66.9042	68.9464	67.9253	56.5432	67.573	62.0581
M.alba_G0004752	24.9369	28.4585	26.6977	254.595	256.225	255.41	225.504	236.793	231.149	210.771	232.301	221.536
M.alba_G0004762	2.29169	1.26223	1.77696	10.3567	10.01	10.1834	13.4726	11.2732	12.3729	3.01959	2.59021	2.8049
M.alba_G0004767	4.62902	4.55072	4.58987	19.0339	22.0168	20.5253	15.9747	21.2516	18.6131	7.04662	7.07284	7.05973
M.alba_G0004777	19.4911	17.997	18.744	56.9104	51.261	54.0857	67.2807	66.1835	66.7321	62.6522	54.448	58.5501
M.alba_G0004782	26.5914	22.5191	24.5553	1.1382	0.985627	1.06191	2.28547	2.46731	2.37639	7.33004	5.88662	6.60833
M.alba_G0004792	11.6352	10.7153	11.1753	27.7471	32.6914	30.2192	26.8845	27.2303	27.0574	20.0354	22.5318	21.2836
M.alba_G0004795	31.4082	22.1155	26.7619	9.7841	8.77054	9.27732	7.84178	8.69004	8.26591	14.3057	11.4477	12.8767
M.alba_G0004797	11.852	14.3062	13.0791	45.6505	49.1485	47.3995	39.1832	37.2015	38.1923	32.1796	36.0291	34.1044
M.alba_G0004799	14.5257	16.7805	15.6531	47.6388	45.6675	46.6531	35.6244	36.7151	36.1698	17.1164	15.8649	16.4906
M.alba_G0004823	47.1632	45.5509	46.357	21.6113	21.278	21.4446	18.3606	18.1341	18.2474	25.1712	28.7229	26.9471
M.alba_G0004836	24.7376	16.5006	20.6191	65.8082	65.9384	65.8733	66.8103	64.4931	65.6517	66.9567	60.3195	63.6381
M.alba_G0004840	63.2763	67.1761	65.2262	13.6056	17.6735	15.6395	15.0369	17.7666	16.4017	29.2533	49.3939	39.3236
M.alba_G0004842	183.444	278.949	231.197	79.9368	92.7949	86.3659	117.223	95.1945	106.209	121.206	149.448	135.327
M.alba_G0004854	33.08	31.7576	32.4188	73.274	70.5748	71.9244	66.6608	69.8168	68.2388	43.1023	52.1621	47.6322
M.alba_G0004855	8.55526	8.59501	8.57513	29.3093	22.5779	25.9436	45.9589	48.0165	46.9877	37.7428	24.3571	31.0499
M.alba_G0004857	150.53	140.006	145.268	23.1966	24.4251	23.8108	8.00254	5.9977	7.00012	39.5361	43.6929	41.6145
M.alba_G0004866	19.6285	20.3086	19.9686	62.8826	67.014	64.9483	47.9245	41.9829	44.9537	48.8859	60.3597	54.6228
M.alba_G0004877	31.7745	33.4522	32.6134	23.7805	30.4764	27.1284	12.7712	12.2799	12.5255	50.4815	59.4302	54.9558
M.alba_G0004878	92.862	106.205	99.5336	24.5663	24.0082	24.2873	7.30721	8.02336	7.66529	11.2368	12.4121	11.8245
M.alba_G0004880	9.24495	9.30367	9.27431	50.5433	68.5682	59.5558	39.4742	37.0717	38.273	33.3668	43.6809	38.5238
M.alba_G0004883	133.009	142.657	137.833	512.205	658.514	585.36	400.437	417.427	408.932	298.218	389.119	343.669
M.alba_G0004912	88.4729	100.897	94.6848	26.7112	28.849	27.7801	18.2494	22.1182	20.1838	29.5409	40.9105	35.2257
M.alba_G0004914	11.2384	10.6552	10.9468	0.472209	0.322209	0.397209	0.794668	0.917539	0.856104	6.89611	7.75406	7.32509
M.alba_G0004924	142.125	175.098	158.612	161.506	165.846	163.676	50.576	59.3705	54.9733	86.4416	105.763	96.1025
M.alba_G0004927	629.505	566.316	597.911	114.648	143.921	129.284	150.94	146.989	148.965	496.671	629.603	563.137
M.alba_G0004929	16.1016	13.9128	15.0072	4.69647	4.03641	4.36644	4.66812	4.04115	4.35464	9.21209	7.2574	8.23474
M.alba_G0004931	64.257	62.6291	63.443	25.6879	27.0158	26.3518	28.2639	30.1127	29.1883	24.3139	33.508	28.911
M.alba_G0004940	17.0723	20.9833	19.0278	8.73269	10.9924	9.86255	5.92665	6.85105	6.38885	2.7509	3.03062	2.89076
M.alba_G0004951	60.3966	66.4438	63.4202	166.087	198.199	182.143	165.178	180.84	173.009	104.32	136.203	120.262
M.alba_G0004955	47.8372	37.6092	42.7232	9.22498	7.77944	8.50221	21.3975	21.7912	21.5943	48.508	51.7593	50.1337
M.alba_G0004959	37.8836	29.1603	33.522	7.42709	6.35794	6.89252	9.23448	8.89706	9.06577	13.771	15.115	14.443
M.alba_G0004962	5.32321	7.06842	6.19582	146.159	183.664	164.911	106.386	116.454	111.42	83.9394	139.726	111.833
M.alba_G0004963	0.126801	0.34071	0.233756	8.68578	9.46188	9.07383	13.6356	13.0998	13.3677	18.5449	24.3018	21.4233
M.alba_G0004973	10.6227	10.2934	10.458	26.9046	29.7671	28.3358	28.2915	29.0188	28.6552	22.5722	21.4671	22.0196
M.alba_G0004978	208.122	177.726	192.924	447.046	314.814	380.93	461.379	515.544	488.462	230.08	191.844	210.962
M.alba_G0004980	58.5172	68.6021	63.5596	169.949	212.298	191.123	154.433	158.157	156.295	140.062	192.633	166.347
M.alba_G0004999	23.9052	29.7427	26.824	15.8453	17.2411	16.5432	12.0521	13.0238	12.5379	7.94076	11.738	9.83935
M.alba_G0005007	15.2541	11.7226	13.4884	39.9389	37.6827	38.8108	43.2561	43.3982	43.3272	35.9372	31.5833	33.7603
M.alba_G0005025	53.6111	84.9061	69.2586	31.8835	33.2547	32.5691	34.6396	36.3067	35.4732	10.2193	17.7981	14.0087
M.alba_G0005034	34.8128	38.4862	36.6495	120.954	135.215	128.085	105.645	108.719	107.182	76.0799	95.0664	85.5731
M.alba_G0005042	95.0075	103.906	99.4566	46.8929	51.6768	49.2849	39.8766	34.6002	37.2384	36.2355	46.92	41.5778
M.alba_G0005044	546.982	579.377	563.18	338.435	379.174	358.804	87.9435	91.6753	89.8094	112.745	145.678	129.212
M.alba_G0005065	16.4732	19.3128	17.893	3.33416	3.66925	3.5017	1.76715	2.06563	1.91639	3.42077	4.20423	3.8125
M.alba_G0005067	172.239	173.638	172.938	29.5788	25.45	27.5144	53.671	62.3585	58.0148	270.766	209.809	240.288
M.alba_G0005078	14.4382	15.4837	14.9609	37.9995	43.3638	40.6816	36.8181	34.4515	35.6348	45.3462	53.3699	49.3581
M.alba_G0005095	26.3916	22.9509	24.6712	11.4935	10.2025	10.848	9.65765	8.50721	9.08243	7.2323	7.29065	7.26148
M.alba_G0005110	23.0296	34.5514	28.7905	4.51248	4.72911	4.6208	4.90119	6.38686	5.64402	1.13025	1.43384	1.28205
M.alba_G0005118	31.2733	27.7353	29.5043	87.758	90.8505	89.3043	68.8001	69.3985	69.0993	60.2734	61.9977	61.1355
M.alba_G0005125	462.599	542.778	502.688	194.036	244.383	219.21	189.044	201.739	195.391	564.111	750.052	657.081
M.alba_G0005127	1.46372	1.75831	1.61102	62.6018	86.3847	74.4933	43.1182	42.8216	42.9699	44.3779	51.5281	47.953
M.alba_G0005135	12.9185	10.1066	11.5125	30.3722	26.9831	28.6777	27.056	28.8042	27.9301	24.3942	21.2544	22.8243
M.alba_G0005152	9.68608	8.32701	9.00654	44.7298	38.1075	41.4186	34.0826	39.9381	37.0104	27.5488	22.5467	25.0478
M.alba_G0005153	7.43953	3.81298	5.62625	47.4042	39.6222	43.5132	35.6246	39.3064	37.4655	29.9264	22.2291	26.0778
M.alba_G0005158	30.1864	31.8456	31.016	73.7915	96.9089	85.3502	74.6335	72.7886	73.711	81.187	97.5256	89.3563
M.alba_G0005166	34.4585	34.8664	34.6624	94.5751	89.4594	92.0173	167.28	187.871	177.575	14.1157	11.5506	12.8331
M.alba_G0005170	0.101633	1.59685	0.84924	11.5178	13.4575	12.4877	22.375	13.4856	17.9303	20.0418	35.1549	27.5984
M.alba_G0005173	33.1559	41.7035	37.4297	52.7599	61.1893	56.9746	83.3474	92.7925	88.07	41.9976	46.1553	44.0764
M.alba_G0005178	913.531	1319.66	1116.59	832.952	933.212	883.082	498.607	473.443	486.025	245.221	347.604	296.413
M.alba_G0005179	78.0947	118.218	98.1561	55.0132	48.493	51.7531	33.3152	39.3713	36.3432	36.1145	41.6556	38.885
M.alba_G0005180	4558.86	7073.65	5816.26	1768.64	2106.81	1937.73	232.744	232.855	232.8	1118.97	1720.08	1419.52
M.alba_G0005200	11.0675	13.5237	12.2956	9.77303	10.1144	9.9437	2.51772	2.31047	2.41409	4.35472	4.72742	4.54107
M.alba_G0005203	11.7484	13.9966	12.8725	16.145	15.572	15.8585	27.6329	31.174	29.4034	18.3654	22.852	20.6087
M.alba_G0005218	3.31776	4.42748	3.87262	14.7444	12.9099	13.8272	22.8263	21.2923	22.0593	21.0468	18.8621	19.9545
M.alba_G0005242	30.7748	26.1318	28.4533	72.1255	73.3353	72.7304	67.926	66.4901	67.208	81.7717	75.9684	78.87
M.alba_G0005243	28.0212	35.8363	31.9288	17.7137	18.8415	18.2776	15.0304	15.5188	15.2746	21.5484	28.8201	25.1842
M.alba_G0005261	43.4173	42.0752	42.7462	23.8567	27.089	25.4728	17.1548	16.9514	17.0531	35.3982	36.8026	36.1004
M.alba_G0005281	21.789	18.8941	20.3415	105.18	103.364	104.272	70.5465	69.8025	70.1745	94.5664	87.65	91.1082
M.alba_G0005302	10.2758	10.1499	10.2129	5.65708	6.00872	5.8329	44.9602	49.329	47.1446	14.4039	13.2161	13.81
M.alba_G0005304	3.69337	3.51338	3.60337	17.5411	19.0141	18.2776	15.457	17.0306	16.2438	15.3815	18.2707	16.8261
M.alba_G0005312	142.486	105.737	124.111	0	26.8669	13.4335	0	19.2853	9.64266	10.4113	0	5.20565
M.alba_G0005321	265.973	262.928	264.451	153.098	189.688	171.393	113.916	112.498	113.207	192.404	238.521	215.462
M.alba_G0005330	150.3	180.176	165.238	114.839	135.78	125.31	77.0413	77.9689	77.5051	85.727	110.075	97.901
M.alba_G0005331	189.247	204.539	196.893	93.4586	94.2356	93.8471	52.9124	50.0766	51.4945	123.923	135.075	129.499
M.alba_G0005339	220.142	213.991	217.066	36.0988	32.6079	34.3534	21.2799	24.2081	22.744	139.249	126.274	132.762
M.alba_G0005349	15.6318	13.8984	14.7651	14.5638	10.0116	12.2877	36.7159	40.7796	38.7477	12.8825	9.90312	11.3928
M.alba_G0005353	8.59776	4.78491	6.69134	46.6538	38.544	42.5989	38.6097	39.0435	38.8266	33.6195	28.4977	31.0586
M.alba_G0005385	14.986	15.9754	15.4807	10.4645	6.67042	8.56748	1.0514	0.876153	0.963778	0.797679	0.273418	0.535548
M.alba_G0005386	23.5714	17.9367	20.7541	1.54092	2.05113	1.79603	0.124262	0.112345	0.118304	0.308264	0.069078	0.188671
M.alba_G0005387	89.472	83.861	86.6665	56.9113	65.7406	61.326	12.0553	12.2313	12.1433	16.6105	20.2342	18.4223
M.alba_G0005398	28.5548	27.7709	28.1628	3.3687	3.81662	3.59266	1.31127	1.73127	1.52127	3.00853	3.50829	3.25841
M.alba_G0005403	3.28188	2.23331	2.75759	2.96301	3.33569	3.14935	43.6054	48.7844	46.1949	2.53295	1.89712	2.21504
M.alba_G0005414	79.561	87.0249	83.2929	12.9381	14.7076	13.8229	4.74104	4.59412	4.66758	35.276	37.2204	36.2482
M.alba_G0005419	17.2624	17.0437	17.1531	69.6914	69.8081	69.7497	45.1701	48.2999	46.735	47.0402	55.0085	51.0243
M.alba_G0005436	42.7504	40.4908	41.6206	40.5595	42.1846	41.372	21.7642	21.4487	21.6064	24.0974	27.3524	25.7249
M.alba_G0005460	0.198461	0	0.0992305	3.95125	5.92097	4.93611	8.56245	8.16635	8.3644	0.552984	1.35086	0.951921
M.alba_G0005467	10.9061	6.38175	8.64391	24.5565	19.7103	22.1334	24.5383	29.0064	26.7724	10.445	11.3623	10.9036
M.alba_G0005468	31.8033	35.7866	33.7949	21.9767	20.5804	21.2786	15.7063	15.8423	15.7743	20.2002	18.9675	19.5839
M.alba_G0005478	6.25049	5.13919	5.69484	48.3305	49.4507	48.8906	35.4402	36.7859	36.1131	31.7358	37.1947	34.4653
M.alba_G0005491	108.736	90.3405	99.5384	60.2992	47.594	53.9466	47.6361	53.0999	50.368	53.5281	58.3747	55.9514
M.alba_G0005497	24.7491	25.5266	25.1379	144.187	171.785	157.986	137.437	140.165	138.801	99.3	113.738	106.519
M.alba_G0005503	6.54254	5.76146	6.152	22.8168	23.6488	23.2328	27.68	27.0816	27.3808	22.5523	26.4726	24.5125
M.alba_G0005534	24.1364	27.0694	25.6029	15.2752	15.4262	15.3507	13.8931	8.49366	11.1934	15.8762	23.6597	19.768
M.alba_G0005540	21.8939	17.1923	19.5431	2.33005	2.4834	2.40672	1.50648	1.17821	1.34234	11.9675	10.0186	10.9931
M.alba_G0005546	18.5305	14.4521	16.4913	0.868601	0.855231	0.861916	0.419861	0.656267	0.538064	2.85944	3.17412	3.01678
M.alba_G0005608	18.3781	13.5474	15.9628	36.5391	39.5069	38.023	49.3823	48.3805	48.8814	40.5039	36.3368	38.4203
M.alba_G0005617	106.356	101.307	103.832	41.8042	46.7843	44.2943	53.7959	50.4196	52.1078	186.657	225.967	206.312
M.alba_G0005625	23.2057	23.9012	23.5534	92.7727	110.008	101.39	95.1422	90.19	92.6661	165.609	163.651	164.63
M.alba_G0005630	15.3659	15.1965	15.2812	46.9705	56.9698	51.9701	33.7996	33.154	33.4768	29.4359	37.1095	33.2727
M.alba_G0005635	15.8247	8.95624	12.3905	25.0002	16.3319	20.6661	35.4249	39.6968	37.5609	23.6258	16.248	19.9369
M.alba_G0005639	40.9585	38.0741	39.5163	17.4231	17.6747	17.5489	19.4459	19.0316	19.2388	32.5604	32.2513	32.4059
M.alba_G0005646	50.6691	37.7021	44.1856	18.4154	18.4555	18.4355	20.4174	20.0634	20.2404	34.5882	33.8471	34.2177
M.alba_G0005648	32.0325	41.9818	37.0071	7.56907	8.13331	7.85119	17.9127	18.0121	17.9624	1.90173	3.87123	2.88648
M.alba_G0005656	7.62676	7.9086	7.76768	24.571	19.2198	21.8954	22.7947	22.6045	22.6996	6.68061	7.54714	7.11388
M.alba_G0005670	2.39277	2.72262	2.55769	15.467	15.2209	15.3439	12.5872	15.1469	13.8671	6.06245	5.32539	5.69392
M.alba_G0005691	208.683	217.605	213.144	698.049	954.719	826.384	577.29	557.214	567.252	671.978	933.854	802.916
M.alba_G0005696	147.64	99.806	123.723	37.6249	28.7117	33.1683	45.7573	50.5383	48.1478	67.1965	53.2697	60.2331
M.alba_G0005697	32.5751	32.4906	32.5329	16.462	18.1104	17.2862	15.4094	13.4517	14.4305	17.6487	17.2456	17.4472
M.alba_G0005704	9.03873	11.9925	10.5156	45.2731	49.3767	47.3249	40.1101	40.0984	40.1042	38.6202	45.8402	42.2302
M.alba_G0005717	29.8691	14.8683	22.3687	51.6112	19.8667	35.739	53.0984	54.9619	54.0301	51.6813	23.4404	37.5609
M.alba_G0005740	88.0247	88.3667	88.1957	43.7328	49.6137	46.6732	21.8539	20.9415	21.3977	48.9891	75.5424	62.2658
M.alba_G0005743	10.2803	10.3319	10.3061	1.53611	1.84031	1.68821	0.422859	0.077478	0.250169	0.240339	0.45793	0.349135
M.alba_G0005747	39.9823	45.6852	42.8338	173.356	200.12	186.738	141.013	145.13	143.071	151.206	186.926	169.066
M.alba_G0005758	27.3359	29.8157	28.5758	45.1834	46.3625	45.7729	11.3686	12.1344	11.7515	11.5961	14.3983	12.9972
M.alba_G0005766	143.748	99.3274	121.538	37.14	29.875	33.5075	20.5399	23.6194	22.0796	59.5938	55.0596	57.3267
M.alba_G0005785	1002.86	1135.2	1069.03	426.333	435.886	431.11	492.877	539.956	516.417	1092.9	1112.13	1102.51
M.alba_G0005805	19.8884	19.3146	19.6015	58.6481	45.9248	52.2864	58.1761	67.2788	62.7275	20.0055	19.4655	19.7355
M.alba_G0005830	26.3581	29.9804	28.1692	13.9993	14.415	14.2071	4.82271	5.65467	5.23869	0.926991	0.956486	0.941739
M.alba_G0005835	35.0355	50.4328	42.7341	17.7673	20.2868	19.0271	12.7343	12.4373	12.5858	15.0328	22.3328	18.6828
M.alba_G0005844	4.91947	4.40599	4.66273	18.2692	18.9009	18.585	19.4837	19.7686	19.6262	11.9914	9.88264	10.937
M.alba_G0005857	102.493	74.7464	88.6195	15.6679	13.417	14.5425	19.0905	19.2182	19.1543	43.6951	36.2907	39.9929
M.alba_G0005860	184.226	164.357	174.292	71.467	78.8774	75.1722	54.08	54.1292	54.1046	42.6116	49.7326	46.1721
M.alba_G0005875	8.59261	7.47999	8.0363	36.1671	42.7766	39.4718	26.9273	27.3615	27.1444	24.2877	22.9578	23.6228
M.alba_G0005891	2.29119	2.12193	2.20656	15.1324	14.8624	14.9974	27.4654	30.4185	28.9419	4.43376	3.91601	4.17488
M.alba_G0005929	51.9242	57.3257	54.625	41.9171	43.1711	42.5441	22.616	20.9879	21.8019	17.0089	22.2205	19.6147
M.alba_G0005938	49.9543	41.2727	45.6135	13.5723	9.25574	11.414	15.0703	16.6547	15.8625	28.9568	18.5601	23.7585
M.alba_G0005959	8.77545	7.36056	8.06801	22.4199	28.4932	25.4565	21.9629	22.339	22.151	15.0992	24.4036	19.7514
M.alba_G0005985	16.1941	16.7199	16.457	31.7033	23.3672	27.5352	37.9939	43.756	40.875	9.91067	8.97583	9.44325
M.alba_G0005994	130.991	143.228	137.11	19.3813	21.0814	20.2314	21.0383	20.0714	20.5549	75.2285	85.5014	80.3649
M.alba_G0006005	268.277	275.982	272.13	92.4104	95.6289	94.0197	39.2289	34.004	36.6165	70.4285	85.6205	78.0245
M.alba_G0006040	32.1206	28.6547	30.3877	96.0337	121.408	108.721	82.8573	67.216	75.0367	51.9973	58.1249	55.0611
M.alba_G0006044	227.096	259.511	243.303	1556.69	2097.32	1827.01	1280.89	1390.27	1335.58	1147.85	1643.49	1395.67
M.alba_G0006047	24.9363	39.134	32.0351	9.46113	7.48068	8.4709	8.31222	9.11371	8.71297	14.5344	14.6932	14.6138
M.alba_G0006053	22.3665	17.9673	20.1669	60.5469	44.0023	52.2746	59.3648	64.8416	62.1032	39.7986	27.8124	33.8055
M.alba_G0006062	19.6399	32.9177	26.2788	18.0763	20.4629	19.2696	7.16591	9.17445	8.17018	22.5706	31.8848	27.2277
M.alba_G0006067	157.187	99.3122	128.25	83.4531	79.2397	81.3464	25.8608	26.1418	26.0013	23.7186	20.8536	22.2861
M.alba_G0006069	57.6729	65.5094	61.5912	33.469	33.7289	33.5989	27.5677	28.2922	27.9299	29.7019	38.1805	33.9412
M.alba_G0006087	0.948783	1.11929	1.03404	2.34	2.62462	2.48231	15.385	15.8651	15.625	53.8468	45.3352	49.591
M.alba_G0006095	9.36903	15.1086	12.2388	91.536	106.629	99.0823	67.9982	72.2373	70.1178	38.6601	50.1089	44.3845
M.alba_G0006129	109.006	67.4241	88.2149	34.0722	23.1836	28.6279	43.8886	46.1809	45.0348	120.963	90.435	105.699
M.alba_G0006134	24.5715	35.1162	29.8438	10.2728	8.75223	9.51251	13.8293	15.6432	14.7362	12.7518	15.6412	14.1965
M.alba_G0006157	65.8067	53.2458	59.5263	3.77828	4.31545	4.04687	13.7907	13.9732	13.882	130.884	149.109	139.996
M.alba_G0006162	50.2133	41.9409	46.0771	24.9815	21.34	23.1607	21.8385	23.8856	22.8621	25.3575	26.3663	25.8619
M.alba_G0006170	38.288	54.7492	46.5186	13.6647	15.3328	14.4987	5.0307	5.32789	5.1793	1.23587	2.03126	1.63357
M.alba_G0006192	9.60063	12.6697	11.1351	37.7222	52.6073	45.1648	28.3195	26.5472	27.4333	33.9224	41.8585	37.8905
M.alba_G0006194	11.9949	20.8138	16.4044	32.1256	36.0952	34.1104	69.4798	77.7407	73.6103	5.39483	6.80573	6.10028
M.alba_G0006215	121.195	123.362	122.278	124.093	133.067	128.58	57.8358	59.3426	58.5892	88.6641	96.2985	92.4813
M.alba_G0006268	21.8458	28.1149	24.9803	2.87744	3.23871	3.05807	1.14959	1.21768	1.18363	1.27391	1.47841	1.37616
M.alba_G0006269	52.1664	52.0138	52.0901	17.6642	14.3108	15.9875	21.5517	20.3463	20.949	56.15	53.8027	54.9763
M.alba_G0006278	567.841	601.501	584.671	139.552	121.199	130.376	155.945	172.832	164.389	227.659	228.812	228.235
M.alba_G0006289	37.7705	29.3636	33.567	16.7217	18.5715	17.6466	16.6762	15.7201	16.1982	18.2588	20.2395	19.2492
M.alba_G0006290	227.899	199.333	213.616	51.4359	35.8251	43.6305	70.7387	80.4202	75.5794	171.006	137.645	154.326
M.alba_G0006299	91.4151	121.395	106.405	31.0006	35.5237	33.2622	33.9623	33.8987	33.9305	79.1796	103.244	91.2116
M.alba_G0006310	894.855	1028.25	961.553	542.571	619.354	580.963	404.713	421.019	412.866	354.417	456.617	405.517
M.alba_G0006312	79.4923	71.2874	75.3898	32.3539	29.1701	30.762	17.283	16.6929	16.988	17.6201	17.063	17.3416
M.alba_G0006313	29.0717	25.4466	27.2592	15.409	15.068	15.2385	8.80621	7.94435	8.37528	6.78605	9.3708	8.07842
M.alba_G0006320	37.8111	32.6473	35.2292	19.7896	16.234	18.0118	17.8273	18.3749	18.1011	18.9438	18.4384	18.6911
M.alba_G0006329	5.62682	4.75192	5.18937	28.2385	26.3911	27.3148	25.3277	24.9713	25.1495	19.7087	25.8441	22.7764
M.alba_G0006353	27.3977	31.6908	29.5443	20.5133	25.0607	22.787	11.1347	11.9941	11.5644	17.1712	17.9206	17.5459
M.alba_G0006354	24.4896	42.4165	33.453	20.8363	29.386	25.1111	14.406	12.4757	13.4408	11.0564	15.333	13.1947
M.alba_G0006395	9.77191	11.2182	10.4951	30.6266	34.9652	32.7959	29.742	31.8355	30.7887	23.7382	31.0911	27.4147
M.alba_G0006404	16.8274	21.6307	19.2291	6.34158	5.92561	6.1336	7.31947	6.92539	7.12243	3.42211	3.1926	3.30736
M.alba_G0006410	19.3854	23.6052	21.4953	78.1056	112.644	95.3748	62.8766	63.9911	63.4338	83.7973	125.603	104.7
M.alba_G0006411	35.2698	40.844	38.0569	17.288	22.0076	19.6478	14.8719	15.5474	15.2097	12.3688	17.3472	14.858
M.alba_G0006431	35.6905	35.1679	35.4292	16.2965	11.9697	14.1331	16.1064	16.6681	16.3872	18.6844	18.0168	18.3506
M.alba_G0006446	8.93863	8.42474	8.68168	23.5949	20.19	21.8924	24.5523	24.6639	24.6081	18.5448	16.9224	17.7336
M.alba_G0006454	34.8425	27.8003	31.3214	8.80162	7.61388	8.20775	9.84562	9.50033	9.67297	14.2569	15.8999	15.0784
M.alba_G0006458	273.566	281.661	277.614	240.523	287.298	263.91	103.156	96.0645	99.6103	206.213	261.372	233.792
M.alba_G0006484	17.7864	14.7541	16.2703	97.329	108.044	102.686	67.362	73.6747	70.5183	59.6615	61.801	60.7312
M.alba_G0006489	83.1943	77.0179	80.1061	5.26598	6.85093	6.05846	24.4459	24.2401	24.343	132.505	143.581	138.043
M.alba_G0006537	17.6748	11.5514	14.6131	1.21176	0.815233	1.0135	1.45958	1.93464	1.69711	42.1159	29.2588	35.6874
M.alba_G0006540	92.2767	69.1857	80.7312	133.267	164.721	148.994	24.8508	23.0645	23.9576	19.432	28.4966	23.9643
M.alba_G0006557	140.485	147.317	143.901	71.5117	71.7869	71.6493	60.145	63.789	61.967	66.9196	74.6051	70.7623
M.alba_G0006562	10.0798	11.2413	10.6605	24.3624	22.7599	23.5611	27.3241	32.3996	29.8619	21.7909	21.5234	21.6572
M.alba_G0006564	8.96877	6.21264	7.59071	13.2007	12.4345	12.8176	21.7971	21.3842	21.5907	18.9672	15.1999	17.0836
M.alba_G0006568	19.8685	18.1759	19.0222	7.1477	6.42735	6.78752	5.98407	5.66232	5.8232	6.806	4.16908	5.48754
M.alba_G0006589	87.9158	95.0921	91.5039	60.1398	55.5849	57.8624	37.0458	41.9072	39.4765	68.4687	66.0448	67.2568
M.alba_G0006600	627.049	548.818	587.934	82.9265	75.0643	78.9954	286.359	289.735	288.047	191.067	196.907	193.987
M.alba_G0006619	21.4588	14.3612	17.91	69.2916	68.9434	69.1175	50.1676	44.4043	47.2859	36.9561	34.2051	35.5806
M.alba_G0006620	84.3078	78.1351	81.2214	45.7973	50.0231	47.9102	42.0559	37.1012	39.5786	46.1923	52.8666	49.5294
M.alba_G0006655	30.8341	36.5225	33.6783	318.224	381.283	349.753	357.901	345.108	351.505	237.611	306.187	271.899
M.alba_G0006657	51.4442	54.7776	53.1109	9.89732	10.7898	10.3435	16.016	20.8721	18.4441	25.876	26.9594	26.4177
M.alba_G0006675	47.2644	29.8157	38.54	93.47	57.7968	75.6334	102.363	109.092	105.727	92.7177	62.4829	77.6003
M.alba_G0006719	13.3713	12.932	13.1517	23.4617	23.5499	23.5058	31.72	33.726	32.723	18.9278	18.0725	18.5002
M.alba_G0006726	26.4376	27.1955	26.8166	73.8267	83.7438	78.7852	72.7389	68.9646	70.8518	69.6664	80.9606	75.3135
M.alba_G0006737	50.098	66.5876	58.3428	172.85	231.481	202.165	229.529	226.119	227.824	361.185	483.276	422.231
M.alba_G0006746	3.29746	1.7933	2.54538	27.0959	28.8092	27.9526	32.879	36.4606	34.6698	14.2579	15.031	14.6444
M.alba_G0006752	278.315	194.639	236.477	11.2872	8.82598	10.0566	30.2139	32.2378	31.2259	46.9547	40.8414	43.898
M.alba_G0006756	19.7505	16.8491	18.2998	6.21494	4.9497	5.58232	3.34372	2.81212	3.07792	3.73138	2.7333	3.23234
M.alba_G0006757	58.6469	66.9019	62.7744	30.5019	33.8934	32.1977	21.2133	22.6767	21.945	44.7333	51.4667	48.1
M.alba_G0006764	14.028	7.21396	10.621	1.96727	0.606508	1.28689	1.40398	1.68448	1.54423	8.67981	5.8815	7.28066
M.alba_G0006768	42.211	35.9754	39.0932	19.8418	19.3293	19.5855	14.7899	15.1179	14.9539	24.0239	20.9428	22.4833
M.alba_G0006785	15.3376	12.9501	14.1439	1.48791	2.08498	1.78644	2.36348	1.63437	1.99893	0.681999	1.51661	1.09931
M.alba_G0006792	37.2146	31.807	34.5108	4.87423	3.65442	4.26432	13.1668	11.0554	12.1111	77.1859	68.5709	72.8784
M.alba_G0006819	206.977	250.893	228.935	1231.96	1611.47	1421.71	876.664	891.041	883.852	914.52	1236.77	1075.65
M.alba_G0006851	94.6454	75.0381	84.8418	33.6081	30.3676	31.9879	13.812	12.1444	12.9782	12.824	13.1267	12.9754
M.alba_G0006871	1.22863	1.21396	1.22129	27.9619	28.1288	28.0453	16.3841	16.853	16.6186	10.2495	10.0492	10.1494
M.alba_G0006875	68.341	65.0071	66.6741	10.6686	11.5876	11.1281	7.98036	7.29952	7.63994	30.7139	38.248	34.4809
M.alba_G0006889	9.58328	20.1284	14.8558	18.9554	17.2296	18.0925	31.5988	34.3401	32.9694	13.075	19.0722	16.0736
M.alba_G0006911	11.0482	7.3206	9.18441	19.9078	12.0462	15.977	22.5222	24.6026	23.5624	14.1723	8.95279	11.5625
M.alba_G0006921	15.012	18.3566	16.6843	9.11216	8.99694	9.05455	3.92596	3.23775	3.58185	22.7552	29.485	26.1201
M.alba_G0006922	91.6436	104.832	98.2376	468.043	639.191	553.617	403.801	385.731	394.766	412.817	556.309	484.563
M.alba_G0006925	12.9244	17.3908	15.1576	10.343	11.6185	10.9807	87.4824	93.8832	90.6828	4.36598	5.25995	4.81296
M.alba_G0006940	19.3262	34.6584	26.9923	8.57982	10.1168	9.3483	9.83314	11.3405	10.5868	2.32723	6.4135	4.37036
M.alba_G0006952	18.0619	19.9852	19.0235	7.09861	7.2168	7.1577	1.96946	2.70085	2.33515	9.74114	9.88075	9.81095
M.alba_G0006953	33.9263	35.7767	34.8515	17.857	20.9826	19.4198	0.494831	0.22627	0.36055	32.2072	35.1553	33.6813
M.alba_G0006959	36.9081	27.415	32.1616	8.82414	7.91555	8.36985	16.8834	15.6024	16.2429	38.9192	29.6973	34.3082
M.alba_G0006975	117.674	89.127	103.401	30.0379	29.5547	29.7963	27.0966	30.6308	28.8637	66.0465	67.4864	66.7665
M.alba_G0006983	102.101	75.7565	88.9288	235.187	233.89	234.538	223.783	224.758	224.271	267.411	261.616	264.514
M.alba_G0006994	12.4807	6.76969	9.62521	20.977	9.40586	15.1914	24.0027	26.3123	25.1575	22.1079	10.437	16.2724
M.alba_G0006996	12.2957	15.9021	14.0989	50.3119	59.521	54.9165	49.8884	58.015	53.9517	48.0513	46.6169	47.3341
M.alba_G0006997	18.1278	15.3111	16.7194	52.8934	27.4567	40.175	41.7895	42.6371	42.2133	216.854	121.272	169.063
M.alba_G0007000	32.5998	39.1834	35.8916	18.1228	18.5918	18.3573	16.8988	18.9344	17.9166	23.9408	22.3465	23.1436
M.alba_G0007007	26.7985	25.6446	26.2215	5.11273	6.95163	6.03218	1.24597	1.49588	1.37092	12.04	12.5826	12.3113
M.alba_G0007031	4.83142	5.86588	5.34865	23.4661	25.7818	24.6239	35.4017	34.0215	34.7116	31.1713	36.4959	33.8336
M.alba_G0007034	70.6545	67.6381	69.1463	325.356	321.739	323.548	303.036	305.064	304.05	544.508	507.1	525.804
M.alba_G0007037	45.5047	38.8915	42.1981	18.3772	22.7115	20.5444	18.7881	18.138	18.4631	16.7174	25.5114	21.1144
M.alba_G0007038	210.789	279.67	245.23	133.448	158.682	146.065	118.917	126.077	122.497	129.608	168.864	149.236
M.alba_G0007043	21.9416	23.6169	22.7792	10.0741	11.2776	10.6758	8.37713	6.88428	7.6307	12.9926	12.9231	12.9578
M.alba_G0007047	37.8738	47.3555	42.6147	193.884	290.351	242.117	132.363	129.737	131.05	125.219	196.664	160.942
M.alba_G0007061	380.174	328.522	354.348	129.798	124.21	127.004	20.5774	20.2565	20.4169	149.322	144.662	146.992
M.alba_G0007062	7.59563	7.63092	7.61328	52.384	60.7779	56.5809	27.3912	25.6029	26.497	19.6138	26.4204	23.0171
M.alba_G0007067	20.4973	25.7495	23.1234	12.5574	14.1218	13.3396	5.95662	7.34445	6.65053	28.6068	35.3215	31.9642
M.alba_G0007086	1.26256	3.06063	2.1616	3.05107	2.41729	2.73418	138.427	141.494	139.96	5.78674	5.52312	5.65493
M.alba_G0007105	76.1161	78.8296	77.4728	20.8855	19.5454	20.2154	18.9108	16.9838	17.9473	80.894	76.565	78.7295
M.alba_G0007113	30.6864	34.3406	32.5135	8.20521	9.02602	8.61562	8.68951	9.68983	9.18967	20.5785	21.9904	21.2844
M.alba_G0007115	28.7588	28.5477	28.6532	11.5357	7.26725	9.40146	7.09566	12.0002	9.54793	6.01738	7.26511	6.64124
M.alba_G0007116	16.8156	13.6143	15.215	29.7215	30.924	30.3228	41.7147	36.1877	38.9512	38.2771	35.2751	36.7761
M.alba_G0007120	62.2621	57.8442	60.0532	21.5062	19.4723	20.4892	25.056	26.7825	25.9193	25.5776	22.0954	23.8365
M.alba_G0007136	20.0056	24.3493	22.1775	6.28552	5.46591	5.87571	2.78874	3.1748	2.98177	4.27552	4.46295	4.36924
M.alba_G0007141	69.2719	62.1883	65.7301	15.1438	11.3382	13.241	26.3506	28.2164	27.2835	46.6666	36.5034	41.585
M.alba_G0007143	64.8785	65.3018	65.0901	17.5827	18.5714	18.077	28.3251	30.4468	29.386	37.7543	39.9102	38.8323
M.alba_G0007144	754.56	910.49	832.525	321.297	356.278	338.787	131.445	124.055	127.75	127.115	187.66	157.388
M.alba_G0007158	51.5301	42.5039	47.017	40.6376	33.8022	37.2199	18.9252	20.5342	19.7297	32.7809	30.725	31.753
M.alba_G0007171	34.8774	38.262	36.5697	16.4435	16.7033	16.5734	14.59	15.908	15.249	18.0247	21.6848	19.8547
M.alba_G0007187	17.0033	17.8774	17.4404	56.4672	57.9403	57.2038	104.27	100.531	102.4	93.9908	75.7691	84.88
M.alba_G0007190	33.1295	34.7304	33.9299	18.265	20.7983	19.5317	10.9428	12.4379	11.6904	25.8775	26.7152	26.2964
M.alba_G0007214	130.336	152.683	141.51	104.071	118.749	111.41	70.7262	71.9738	71.35	70.9125	88.6772	79.7949
M.alba_G0007215	8.23589	6.09355	7.16472	29.8396	28.7589	29.2993	24.1922	24.4047	24.2985	25.2552	25.7514	25.5033
M.alba_G0007226	95.5455	85.9101	90.7278	40.3795	38.0004	39.1899	34.2855	35.2405	34.763	62.6114	63.5876	63.0995
M.alba_G0007234	309.898	237.879	273.888	125.745	107.768	116.756	130.017	130.792	130.405	70.8107	65.8725	68.3416
M.alba_G0007241	20.4602	16.0058	18.233	34.6384	30.0953	32.3668	39.125	40.932	40.0285	29.6536	25.3021	27.4779
M.alba_G0007245	23.5853	32.8447	28.215	637.218	756.484	696.851	325.307	352.885	339.096	91.3639	95.3966	93.3803
M.alba_G0007247	16.8362	12.1224	14.4793	38.3032	32.8451	35.5742	32.2701	30.579	31.4246	25.5458	20.2945	22.9201
M.alba_G0007250	37.6062	29.9436	33.7749	208.364	206.275	207.32	172.133	175.679	173.906	160.111	172.846	166.479
M.alba_G0007262	22.1425	19.6422	20.8923	47.3968	55.0859	51.2414	50.6734	55.3269	53.0001	47.8549	54.3887	51.1218
M.alba_G0007323	198.287	175.239	186.763	132.517	121.561	127.039	93.8679	97.4402	95.6541	43.9041	36.874	40.3891
M.alba_G0007326	100.373	74.6805	87.5268	11.7079	10.1693	10.9386	18.8133	20.2295	19.5214	26.0322	25.1974	25.6148
M.alba_G0007338	19.8656	17.6121	18.7388	52.7328	59.522	56.1274	49.3414	48.6294	48.9854	36.9331	39.7731	38.3531
M.alba_G0007341	48.5331	46.8191	47.6761	24.4467	26.6105	25.5286	20.5432	23.5798	22.0615	22.5012	25.4848	23.993
M.alba_G0007351	83.058	91.2283	87.1432	49.8111	55.2419	52.5265	38.2366	41.9484	40.0925	63.8262	87.9569	75.8915
M.alba_G0007381	95.3227	133.866	114.594	98.3906	123.471	110.931	16.985	16.8483	16.9166	12.7019	23.3142	18.008
M.alba_G0007413	16.0639	17.5305	16.7972	5.09822	4.89153	4.99488	4.7851	6.12636	5.45573	3.15507	4.29223	3.72365
M.alba_G0007415	135.116	154.667	144.891	54.9388	58.9076	56.9232	24.8862	29.5787	27.2325	23.9892	25.7819	24.8855
M.alba_G0007416	8.72139	10.0319	9.37666	8.36911	6.39389	7.3815	26.1629	32.0884	29.1256	19.9085	17.2888	18.5987
M.alba_G0007421	66.4694	59.4973	62.9833	12.6904	14.0939	13.3922	24.8632	23.8224	24.3428	34.1234	34.3692	34.2463
M.alba_G0007472	419.458	508.153	463.806	87.7403	99.8118	93.776	106.066	108.747	107.407	156.488	228.946	192.717
M.alba_G0007487	76.4108	78.2457	77.3283	45.9067	42.9001	44.4034	31.6768	33.8475	32.7622	116.044	117.684	116.864
M.alba_G0007496	115.663	125.714	120.688	40.1757	37.8982	39.0369	59.0282	62.1604	60.5943	62.8695	72.1537	67.5116
M.alba_G0007500	54.7819	60.9901	57.886	7.96984	8.96772	8.46878	15.6441	17.927	16.7856	33.6367	37.8116	35.7242
M.alba_G0007501	15.853	13.4086	14.6308	46.6361	45.922	46.2791	47.1659	49.434	48.2999	52.1264	48.5847	50.3555
M.alba_G0007514	31.0617	23.8262	27.444	127.759	118.063	122.911	143.56	145.624	144.592	166.702	157.14	161.921
M.alba_G0007523	42.5076	35.5509	39.0293	16.3716	16.2543	16.3129	17.3705	17.6365	17.5035	33.2459	34.9714	34.1087
M.alba_G0007538	39.1209	36.715	37.9179	45.4716	36.0941	40.7828	79.0457	89.2335	84.1396	47.7208	37.0665	42.3937
M.alba_G0007566	44.245	60.086	52.1655	1001.93	1509.97	1255.95	556.572	541.896	549.234	656.577	995.208	825.892
M.alba_G0007573	53.9479	55.1842	54.566	3.21326	3.77759	3.49543	1.66556	1.53693	1.60125	1.36768	2.13763	1.75265
M.alba_G0007583	8.54749	7.40252	7.97501	38.7206	46.2251	42.4728	34.7257	34.9873	34.8565	37.2063	43.326	40.2661
M.alba_G0007587	10.5793	7.43398	9.00663	28.2578	23.5468	25.9023	27.5263	25.9759	26.7511	23.4578	21.9011	22.6795
M.alba_G0007589	221.034	231.77	226.402	93.3464	0	46.6732	20.1403	72.5531	46.3467	96.6193	0	48.3097
M.alba_G0007594	18.379	19.4513	18.9152	55.3546	67.1177	61.2362	58.1097	53.8619	55.9858	56.3943	59.8719	58.1331
M.alba_G0007596	22.1793	15.5078	18.8435	79.1467	88.1337	83.6402	74.0639	72.1373	73.1006	83.023	88.9043	85.9636
M.alba_G0007599	45.4025	31.443	38.4228	15.1063	12.6298	13.8681	15.6098	14.5799	15.0948	23.5392	20.9989	22.269
M.alba_G0007611	110.633	90.3518	100.492	172.542	148.488	160.515	247.526	275.851	261.689	89.2265	71.0423	80.1344
M.alba_G0007615	20.8305	19.0352	19.9328	53.7527	58.8121	56.2824	77.4243	82.1514	79.7878	284.971	272.435	278.703
M.alba_G0007619	1671.32	1656.31	1663.82	17509.9	18051.6	17780.7	12515.8	12710.2	12613	11621.4	11931.4	11776.4
M.alba_G0007622	63.3661	57.2782	60.3222	170.348	188.17	179.259	138.036	136.08	137.058	126.877	138.236	132.556
M.alba_G0007648	9.95679	10.1852	10.071	0.230268	0.442531	0.3364	0.847534	1.00262	0.925077	7.07543	7.36444	7.21993
M.alba_G0007672	117.237	94.6747	105.956	32.5701	28.4154	30.4927	41.7367	45.3191	43.5279	47.647	44.3564	46.0017
M.alba_G0007678	38.6015	39.7965	39.199	4.0696	5.80537	4.93749	6.86614	6.92529	6.89571	10.0529	11.2106	10.6317
M.alba_G0007681	3.69706	5.69605	4.69655	28.4601	32.2664	30.3632	28.9685	31.9293	30.4489	36.169	40.9231	38.5461
M.alba_G0007694	23.7962	25.8961	24.8462	11.239	11.8786	11.5588	11.3447	11.5588	11.4518	12.4694	12.004	12.2367
M.alba_G0007717	8.02464	7.2874	7.65602	56.5172	83.8965	70.2069	28.0813	26.6681	27.3747	27.8694	36.759	32.3142
M.alba_G0007752	7.89438	8.25051	8.07245	26.1991	23.9309	25.065	36.7677	38.1996	37.4837	12.5128	10.0231	11.268
M.alba_G0007759	600.177	457.351	528.764	453.647	396.74	425.194	259.349	276.222	267.785	664.271	638.76	651.515
M.alba_G0007782	23.8389	32.4296	28.1343	18.4687	20.3759	19.4223	8.14336	7.85022	7.99679	5.86564	8.0207	6.94317
M.alba_G0007784	52.1289	80.7034	66.4161	25.2527	18.5515	21.9021	22.3356	30.1436	26.2396	6.9365	11.7247	9.33059
M.alba_G0007810	115.925	111.635	113.78	23.3857	23.8924	23.6391	17.0869	18.323	17.705	93.8701	104.269	99.0695
M.alba_G0007812	11.73	11.0502	11.3901	3.37081	3.19666	3.28374	2.15346	1.90238	2.02792	2.00023	2.04464	2.02244
M.alba_G0007836	41.7904	23.3717	32.5811	68.6796	32.662	50.6708	68.9502	77.4354	73.1928	68.3437	35.0175	51.6806
M.alba_G0007869	6.35813	3.46366	4.91089	23.278	23.8286	23.5533	22.8349	17.4906	20.1627	26.6723	19.7945	23.2334
M.alba_G0007872	76.3057	64.8652	70.5854	170.363	192.304	181.333	156.462	158.263	157.363	167.982	197.128	182.555
M.alba_G0007908	1.79635	2.2112	2.00377	8.01733	11.639	9.82818	13.1497	11.6405	12.3951	6.59005	8.36681	7.47843
M.alba_G0007909	34.2048	30.9878	32.5963	179.221	201.552	190.387	102.092	107.301	104.697	212.661	252.382	232.521
M.alba_G0007925	11.3855	8.77393	10.0797	0	0.069651	0.0348255	0	0.068183	0.0340915	0.028048	0	0.014024
M.alba_G0007985	444.522	416.87	430.696	111.513	103.709	107.611	149.774	140.466	145.12	81.9919	89.5638	85.7779
M.alba_G0008003	1.45908	1.94421	1.70164	2.19062	1.49705	1.84384	10.8465	11.972	11.4093	3.22172	2.48175	2.85174
M.alba_G0008019	309.527	296.171	302.849	23.1924	26.0122	24.6023	113.749	116.897	115.323	116.521	134.474	125.497
M.alba_G0008024	43.243	45.5354	44.3892	144.902	196.522	170.712	126.901	123.627	125.264	137.655	204.439	171.047
M.alba_G0008026	12.0503	7.75384	9.90206	0	0	0	0	0	0	0	0	0
M.alba_G0008027	35.0014	53.1795	44.0904	98.2351	81.7599	89.9975	129.22	131.632	130.426	40.1623	45.4293	42.7958
M.alba_G0008031	33.4494	41.0636	37.2565	16.7972	13.2712	15.0342	15.4374	18.5967	17.017	9.89541	11.1096	10.5025
M.alba_G0008033	57.4782	63.3293	60.4037	184.634	184.542	184.588	149.829	155.118	152.474	136.001	138.082	137.041
M.alba_G0008052	58.2578	66.9913	62.6245	77.9227	96.8144	87.3685	145.501	141.686	143.594	178.509	222.186	200.348
M.alba_G0008054	8.49897	4.01456	6.25677	22.6637	14.803	18.7333	20.3562	17.6708	19.0135	17.8743	15.0882	16.4813
M.alba_G0008056	21.3906	19.4942	20.4424	6.74845	7.19908	6.97376	3.89233	5.73763	4.81498	2.39964	1.95353	2.17659
M.alba_G0008060	48.6368	41.2843	44.9605	3.68929	4.14125	3.91527	11.6105	14.1726	12.8916	28.8547	24.5401	26.6974
M.alba_G0008067	44.7953	52.3632	48.5793	39.0291	40.7891	39.9091	18.5527	17.8761	18.2144	39.019	52.2098	45.6144
M.alba_G0008072	15.3285	11.7269	13.5277	27.7981	23.3154	25.5568	36.1644	36.8601	36.5123	34.0577	25.0571	29.5574
M.alba_G0008073	9.71949	7.49487	8.60718	18.0407	13.899	15.9699	32.0518	34.6689	33.3603	20.5982	14.2276	17.4129
M.alba_G0008089	4.05703	2.4482	3.25261	21.9943	25.6125	23.8034	16.7045	16.2324	16.4684	14.0803	14.6918	14.386
M.alba_G0008092	29.5959	39.5186	34.5572	16.7381	21.8354	19.2868	15.8588	15.3129	15.5859	19.0904	22.1442	20.6173
M.alba_G0008104	111.874	174.455	143.165	314.794	274.853	294.823	417.401	402.222	409.811	221.212	306.825	264.018
M.alba_G0008115	16.7629	26.6938	21.7283	13.2109	10.4513	11.8311	6.49072	6.75786	6.62429	3.05507	5.77117	4.41312
M.alba_G0008131	30.2793	23.6429	26.9611	4.10548	3.12044	3.61296	9.00014	12.6434	10.8218	10.4957	5.74853	8.12213
M.alba_G0008132	61.1098	48.7737	54.9418	35.974	31.9182	33.9461	26.2613	26.2023	26.2318	55.5579	51.9707	53.7643
M.alba_G0008139	42.3433	44.0998	43.2216	7.04777	6.96573	7.00675	19.4709	20.6576	20.0643	427.582	438.625	433.104
M.alba_G0008156	24.3648	15.146	19.7554	15.0062	8.80836	11.9073	6.99052	7.67145	7.33098	9.32561	5.08279	7.2042
M.alba_G0008172	25.782	51.0894	38.4357	4.06123	4.69735	4.37929	1.87498	3.09305	2.48402	3.13452	3.74622	3.44037
M.alba_G0008178	42.0963	32.8562	37.4762	22.1788	21.901	22.0399	17.702	21.1852	19.4436	20.5087	23.5285	22.0186
M.alba_G0008181	147.262	187.34	167.301	45.7008	44.2282	44.9645	69.4594	69.6	69.5297	119.103	151.077	135.09
M.alba_G0008189	13.9547	14.0102	13.9825	7.14942	8.54513	7.84728	2.48741	3.05351	2.77046	2.08647	2.8268	2.45663
M.alba_G0008198	246.904	348.001	297.452	145.424	177.49	161.457	84.3869	76.4588	80.4229	86.0418	111.875	98.9585
M.alba_G0008216	18.6433	18.0394	18.3414	49.573	45.8345	47.7037	44.182	45.6959	44.9389	58.9784	47.719	53.3487
M.alba_G0008218	11.5966	8.26307	9.92982	28.0493	23.6669	25.8581	25.7851	24.3798	25.0825	23.452	22.8414	23.1467
M.alba_G0008224	56.4366	46.1462	51.2914	37.4107	36.0884	36.7496	24.8931	24.6572	24.7752	21.3514	21.6298	21.4906
M.alba_G0008226	251.337	379.301	315.319	0.016033	0	0.0080165	105.5	113.404	109.452	157.959	235.799	196.879
M.alba_G0008269	1.38313	0.531276	0.957202	10.9232	11.6975	11.3103	11.3954	9.78786	10.5916	1.93908	4.62651	3.2828
M.alba_G0008276	8.3533	7.07013	7.71171	27.9657	26.3898	27.1778	26.4334	25.3159	25.8747	20.0755	13.9584	17.017
M.alba_G0008293	1.61405	3.1103	2.36218	27.4183	40.3806	33.8994	19.2002	17.1065	18.1533	8.95668	13.7425	11.3496
M.alba_G0008297	47.0211	44.9921	46.0066	63.4332	61.8055	62.6194	115.685	131.328	123.507	49.3184	61.6282	55.4733
M.alba_G0008313	486.37	458.552	472.461	203.85	208.414	206.132	220.486	219.478	219.982	300.191	307.083	303.637
M.alba_G0008317	9.72251	4.36741	7.04496	46.0838	30.776	38.4299	51.4057	54.1327	52.7692	83.0101	62.5065	72.7583
M.alba_G0008321	22.6925	18.6104	20.6514	7.35132	8.22604	7.78868	7.87423	7.29033	7.58228	12.7847	10.8315	11.8081
M.alba_G0008333	108.796	124.679	116.737	421.853	509.999	465.926	388.957	397.416	393.187	367.233	466.075	416.654
M.alba_G0008341	58.4189	48.5384	53.4786	24.6371	27.2024	25.9198	11.2079	10.6459	10.9269	8.25839	10.0163	9.13732
M.alba_G0008361	7.76612	7.4877	7.62691	7.47856	8.66075	8.06966	60.0945	66.3135	63.204	55.0781	62.978	59.0281
M.alba_G0008369	0.250412	0.283069	0.26674	1.68801	1.47412	1.58107	8.67546	11.2106	9.94302	19.1434	16.8585	18.0009
M.alba_G0008384	8.36002	7.63103	7.99552	24.0541	26.7693	25.4117	23.7804	23.1275	23.4539	25.6211	26.5733	26.0972
M.alba_G0008390	4.40118	3.99885	4.20001	7.30439	9.48371	8.39405	15.0201	16.3779	15.699	2.69938	4.23983	3.46961
M.alba_G0008414	337.488	352.685	345.086	1341.77	1304.39	1323.08	1158.05	1171.21	1164.63	1227.03	1190.87	1208.95
M.alba_G0008445	136.45	172.253	154.352	90.2372	95.0815	92.6593	66.232	67.7163	66.9742	87.2599	106.686	96.9728
M.alba_G0008479	32.1012	39.7123	35.9067	5.47215	5.98806	5.73011	12.2626	9.21857	10.7406	31.0697	35.1289	33.0993
M.alba_G0008502	19.182	17.5608	18.3714	7.85143	7.25034	7.55089	1.27106	2.7269	1.99898	6.2458	4.28752	5.26666
M.alba_G0008504	69.8418	73.8634	71.8526	41.3996	39.7608	40.5802	37.4668	35.6364	36.5516	42.5801	51.7034	47.1417
M.alba_G0008512	38.3298	33.6763	36.003	12.2388	10.338	11.2884	18.1968	18.911	18.5539	54.7745	41.9184	48.3464
M.alba_G0008518	36.2761	45.6685	40.9723	7.28335	7.28276	7.28305	7.70158	7.72186	7.71172	20.8623	20.6919	20.7771
M.alba_G0008523	13.7986	8.50003	11.1493	25.3751	23.4704	24.4228	30.8193	28.8213	29.8203	29.5298	25.6945	27.6121
M.alba_G0008524	18.0432	13.9105	15.9769	40.3107	31.6209	35.9658	51.0471	49.2614	50.1543	54.9869	45.8405	50.4137
M.alba_G0008525	48.6822	51.2195	49.9509	209.513	253.005	231.259	144.811	134.414	139.613	196.542	242.288	219.415
M.alba_G0008528	62.938	34.9824	48.9602	28.4385	20.5623	24.5004	22.5816	24.0478	23.3147	27.0129	21.0638	24.0384
M.alba_G0008545	38.6648	28.4734	33.5691	0.822294	0.828245	0.825269	7.29815	7.6746	7.48638	2.67953	3.24831	2.96392
M.alba_G0008550	47.5675	30.1704	38.869	83.9302	57.3773	70.6538	116.435	120.425	118.43	111.487	80.2495	95.8681
M.alba_G0008582	62.0542	76.648	69.3511	32.5355	40.189	36.3623	36.2504	34.6808	35.4656	21.5513	30.0145	25.7829
M.alba_G0008610	50.1486	48.2454	49.197	47.8071	44.9756	46.3913	25.4872	25.506	25.4966	25.8531	27.2082	26.5307
M.alba_G0008612	66.7849	52.0259	59.4054	18.8731	15.6058	17.2394	23.2972	29.2799	26.2885	270.403	216.371	243.387
M.alba_G0008617	122.762	148.159	135.46	104.249	105.856	105.053	64.9285	66.1927	65.5606	77.574	88.1261	82.8501
M.alba_G0008618	112.55	108.979	110.764	1.62779	2.10888	1.86833	13.8934	13.7399	13.8167	28.809	34.4669	31.6379
M.alba_G0008626	7.32944	6.33927	6.83436	28.3878	32.0851	30.2364	25.7152	23.9223	24.8187	15.4277	16.3855	15.9066
M.alba_G0008650	19.899	18.1928	19.0459	32.0573	29.6895	30.8734	58.9071	57.5412	58.2242	20.628	19.5432	20.0856
M.alba_G0008663	17.2205	17.6072	17.4139	44.2607	45.4789	44.8698	50.866	48.8846	49.8753	47.5644	47.8827	47.7235
M.alba_G0008665	56.4223	46.3448	51.3836	22.442	23.2659	22.854	21.0696	21.3849	21.2272	33.1757	34.4447	33.8102
M.alba_G0008693	17.0038	18.5773	17.7906	5.65752	7.00809	6.3328	5.74233	6.60639	6.17436	17.3223	18.2872	17.8047
M.alba_G0008697	19.2927	16.0456	17.6692	3.10698	3.34126	3.22412	3.13431	3.7709	3.45261	10.236	12.946	11.591
M.alba_G0008714	23.9394	32.4029	28.1712	30.0854	28.6824	29.3839	11.7381	12.3231	12.0306	4.72609	6.23134	5.47871
M.alba_G0008765	6.91054	4.15005	5.5303	29.6147	40.5352	35.0749	29.2163	28.9832	29.0998	20.4657	21.4652	20.9655
M.alba_G0008800	5.39656	4.93208	5.16432	18.7638	16.8169	17.7903	17.3212	17.4177	17.3695	18.7932	19.9551	19.3741
M.alba_G0008810	13.2786	13.1862	13.2324	38.1109	44.7739	41.4424	29.8824	30.7107	30.2966	32.9825	38.7267	35.8546
M.alba_G0008824	15.718	19.2251	17.4716	42.5322	50.3526	46.4424	39.1348	42.2122	40.6735	35.6978	43.7235	39.7107
M.alba_G0008827	8.10636	5.41494	6.76065	13.2982	9.63861	11.4684	33.5214	12.5781	23.0498	11.776	7.50001	9.63802
M.alba_G0008857	24.3335	22.6423	23.4879	45.9373	47.0528	46.495	59.9638	57.1745	58.5692	23.2136	26.5738	24.8937
M.alba_G0008860	21.1879	13.0652	17.1266	33.3786	18.5871	25.9829	38.148	37.5353	37.8416	32.6486	18.2526	25.4506
M.alba_G0008867	18.4006	22.7009	20.5507	110.025	124.91	117.468	110.348	113.703	112.025	89.0054	97.5678	93.2866
M.alba_G0008876	108.546	90.2874	99.4167	44.8047	43.4354	44.12	43.4853	40.8191	42.1522	60.7709	59.9796	60.3753
M.alba_G0008880	27.9209	26.284	27.1024	13.6954	11.1735	12.4345	11.85	11.3841	11.6171	22.3844	20.4887	21.4365
M.alba_G0008911	8.616	8.86571	8.74086	5.08779	4.68513	4.88646	33.1689	39.1062	36.1376	8.38971	7.1157	7.7527
M.alba_G0008933	108.007	95.5591	101.783	47.3032	45.4752	46.3892	41.6602	40.4364	41.0483	104.428	126.275	115.352
M.alba_G0008939	39.1086	37.9912	38.5499	15.3537	16.0281	15.6909	18.3942	16.2028	17.2985	16.1558	20.1205	18.1382
M.alba_G0008949	12.2688	6.05216	9.16046	27.3272	15.5476	21.4374	29.5261	31.663	30.5945	25.5712	18.7194	22.1453
M.alba_G0008964	14.998	15.8821	15.4401	54.8559	57.4455	56.1507	51.7584	54.7642	53.2613	33.766	35.7025	34.7343
M.alba_G0008982	622.627	1104.32	863.476	512.545	613.587	563.066	279.143	319.043	299.093	40.4093	53.224	46.8166
M.alba_G0009051	11.9291	16.6545	14.2918	65.4949	78.5907	72.0428	39.515	38.5894	39.0522	33.0162	43.1091	38.0627
M.alba_G0009058	3.9415	2.21454	3.07802	21.7906	15.3417	18.5662	22.4576	21.7081	22.0828	20.3053	15.2747	17.79
M.alba_G0009066	67.9262	73.705	70.8156	198.147	232.034	215.09	148.502	148.072	148.287	168.003	189.249	178.626
M.alba_G0009069	16.9367	18.5519	17.7443	89.6958	99.6496	94.6727	90.7237	94.4426	92.5832	60.0366	69.2703	64.6534
M.alba_G0009092	94.1602	87.199	90.6796	43.5184	42.081	42.7997	23.8823	22.8751	23.3787	22.0163	24.1113	23.0638
M.alba_G0009095	21.5298	13.7602	17.645	22.1416	18.3966	20.2691	39.4781	40.6359	40.057	31.9711	25.2237	28.5974
M.alba_G0009109	7.57984	6.52276	7.0513	13.9851	15.3899	14.6875	22.5484	25.7232	24.1358	45.2186	48.2162	46.7174
M.alba_G0009116	4.9813	4.35175	4.66653	35.769	36.6131	36.1911	30.3038	35.1398	32.7218	28.2783	20.7063	24.4923
M.alba_G0009120	31.1622	54.5551	42.8587	8.81611	14.1151	11.4656	12.5044	15.3852	13.9448	16.8649	22.2043	19.5346
M.alba_G0009130	62.3508	56.39	59.3704	9.21566	8.91855	9.06711	23.7671	24.5445	24.1558	39.9914	43.6271	41.8092
M.alba_G0009176	57.5929	83.7874	70.6902	14.3233	16.7572	15.5402	24.383	27.0507	25.7168	73.6135	77.5297	75.5716
M.alba_G0009185	11.2955	10.0028	10.6491	44.8926	47.8041	46.3483	31.5515	33.6741	32.6128	28.5281	26.7045	27.6163
M.alba_G0009205	6.57466	8.43036	7.50251	20.4458	11.2632	15.8545	25.0403	28.5922	26.8163	9.4052	9.62703	9.51611
M.alba_G0009218	9.91347	7.74924	8.83136	0.475273	0.282665	0.378969	0.733798	0.414614	0.574206	3.12826	3.14303	3.13564
M.alba_G0009236	13.6641	10.5381	12.1011	36.4305	37.9004	37.1654	39.9393	38.6196	39.2794	35.0989	36.4051	35.752
M.alba_G0009242	20.8525	17.5916	19.222	2.56124	2.6685	2.61487	1.63426	1.22307	1.42867	17.385	16.398	16.8915
M.alba_G0009275	9.30047	7.98829	8.64438	0.140826	0.100036	0.120431	0.371162	0.521767	0.446464	6.66182	4.32106	5.49144
M.alba_G0009283	30.7193	19.1597	24.9395	42.5574	25.6848	34.1211	52.7404	55.4204	54.0804	58.2815	33.0149	45.6482
M.alba_G0009310	18.4491	21.1129	19.781	83.4723	98.1352	90.8038	49.9837	50.9145	50.4491	38.3519	43.4365	40.8942
M.alba_G0009323	153.309	115.298	134.303	2.61701	3.37094	2.99397	3.28504	3.07031	3.17768	41.5629	55.5355	48.5492
M.alba_G0009337	32.607	31.7348	32.1709	7.57557	9.62722	8.6014	10.0648	8.01463	9.03973	14.2165	16.5623	15.3894
M.alba_G0009346	2.86872	1.78498	2.32685	4.08866	3.55291	3.82078	15.0943	14.1541	14.6242	37.1226	40.947	39.0348
M.alba_G0009351	53.5551	37.8179	45.6865	144.391	102.294	123.343	144.939	149.974	147.456	180.728	145.248	162.988
M.alba_G0009397	71.8417	57.8936	64.8677	21.9481	21.2468	21.5974	29.5255	27.1368	28.3311	39.3241	38.5173	38.9207
M.alba_G0009406	5.15986	5.94143	5.55064	26.0196	36.6899	31.3547	25.5971	31.0049	28.301	27.362	35.458	31.41
M.alba_G0009423	25.8868	32.4869	29.1869	6.59842	5.33153	5.96498	3.75629	3.70597	3.73113	4.10621	6.06828	5.08724
M.alba_G0009436	256.248	263.804	260.026	74.8323	65.9304	70.3814	104.413	114.972	109.693	188.666	189.206	188.936
M.alba_G0009442	59.5829	57.9346	58.7587	38.278	49.5641	43.921	18.3339	16.1852	17.2596	17.3037	23.6617	20.4827
M.alba_G0009457	44.304	46.9488	45.6264	27.8244	35.1538	31.4891	23.2557	19.572	21.4138	37.2375	45.5878	41.4126
M.alba_G0009463	20.7379	11.0347	15.8863	76.5966	64.9777	70.7871	75.0337	69.9974	72.5155	51.0469	40.7636	45.9053
M.alba_G0009472	7.56466	5.08877	6.32672	14.841	15.0176	14.9293	24.7157	25.8447	25.2802	11.4695	9.89852	10.684
M.alba_G0009475	57.6843	51.2527	54.4685	34.7628	35.4101	35.0864	27.4479	24.8376	26.1427	32.0857	30.5869	31.3363
M.alba_G0009495	57.2771	71.9772	64.6272	34.2811	36.0225	35.1518	27.2282	30.1237	28.6759	30.7916	35.7788	33.2852
M.alba_G0009513	46.1778	53.3983	49.788	275.54	312.552	294.046	235.562	257.297	246.43	172.775	200.578	186.677
M.alba_G0009516	41.6111	36.0607	38.8359	103.239	103.275	103.257	86.3821	89.776	88.079	112.675	120.769	116.722
M.alba_G0009549	10.4365	10.1484	10.2925	22.4721	23.1715	22.8218	26.7282	26.6836	26.7059	29.0148	24.58	26.7974
M.alba_G0009554	28.6294	28.6736	28.6515	92.0933	87.9263	90.0098	77.744	87.8777	82.8109	61.1793	60.6467	60.913
M.alba_G0009582	125.685	100.675	113.18	20.4422	17.9326	19.1874	20.7542	21.2848	21.0195	31.1215	31.3503	31.2359
M.alba_G0009589	29.9577	27.737	28.8473	81.0151	82.3111	81.6631	61.3762	61.3557	61.366	66.0931	67.8342	66.9637
M.alba_G0009591	131.157	125.534	128.346	29.6047	32.7859	31.1953	16.1861	16.724	16.4551	24.0282	20.5826	22.3054
M.alba_G0009593	65.7088	50.0299	57.8694	17.9051	17.3383	17.6217	24.8602	25.1465	25.0034	29.9228	30.4995	30.2112
M.alba_G0009622	32.4326	38.3604	35.3965	6.88002	5.85424	6.36713	7.75002	8.30572	8.02787	5.80723	6.33514	6.07118
M.alba_G0009638	13.3098	13.7068	13.5083	64.5432	70.82	67.6816	86.9933	92.9439	89.9686	35.0708	35.4572	35.264
M.alba_G0009645	219.409	247.103	233.256	63.9938	54.7718	59.3828	80.7545	94.0491	87.4018	88.4972	80.1179	84.3075
M.alba_G0009647	9.79875	7.36388	8.58131	20.684	17.4506	19.0673	28.0473	26.7218	27.3845	19.691	20.8938	20.2924
M.alba_G0009664	69.1304	74.1589	71.6446	65.6977	65.6054	65.6515	165.877	150.573	158.225	205.963	178.674	192.319
M.alba_G0009705	108.191	67.0967	87.6437	87.5604	66.6064	77.0834	40.1706	40.8307	40.5006	31.418	26.4712	28.9446
M.alba_G0009715	30.56	27.0538	28.8069	3.2187	2.34788	2.78329	9.40056	9.89541	9.64799	11.6155	10.5335	11.0745
M.alba_G0009736	19.035	19.5156	19.2753	73.5257	92.0544	82.79	62.8304	64.1414	63.4859	70.1368	78.3978	74.2673
M.alba_G0009738	108.139	98.0885	103.114	21.8459	22.1791	22.0125	27.4439	31.0192	29.2316	69.6354	64.4666	67.051
M.alba_G0009770	30.89	20.978	25.934	75.2582	60.6974	67.9778	73.2469	72.8131	73.03	64.7523	50.7684	57.7603
M.alba_G0009773	13.0114	10.6122	11.8118	3.26958	3.88593	3.57776	1.78942	2.86576	2.32759	4.47801	3.49868	3.98834
M.alba_G0009793	114.177	91.7373	102.957	33.6988	35.1469	34.4229	41.6758	45.5485	43.6122	19.2163	18.6899	18.9531
M.alba_G0009801	14.721	9.17304	11.947	31.8178	26.6333	29.2256	32.1875	33.8453	33.0164	31.6897	24.1071	27.8984
M.alba_G0009809	32.9632	30.0576	31.5104	18.17	12.7495	15.4598	8.55715	9.43058	8.99386	14.9174	13.913	14.4152
M.alba_G0009813	18.7753	17.2814	18.0283	85.8529	100.134	92.9933	91.4367	89.1775	90.3071	112.991	124.822	118.906
M.alba_G0009832	16.7659	16.3778	16.5718	41.2451	49.2472	45.2461	40.9245	40.0006	40.4626	43.0131	52.0391	47.5261
M.alba_G0009841	3.04524	2.85915	2.9522	54.4637	47.9087	51.1862	81.6359	75.1201	78.378	44.0552	43.3973	43.7263
M.alba_G0009852	11.3163	11.1023	11.2093	131.925	173.355	152.64	65.6092	65.2595	65.4343	48.9156	68.9784	58.947
M.alba_G0009854	22.6822	24.7848	23.7335	66.674	80.7937	73.7338	53.7709	57.9171	55.844	39.5364	45.4399	42.4882
M.alba_G0009867	337.688	405.907	371.797	195.816	237.959	216.888	118.863	133.81	126.336	280.023	372.711	326.367
M.alba_G0009872	76.4657	88.7492	82.6075	45.9058	41.4072	43.6565	42.2003	40.9031	41.5517	21.4494	22.2273	21.8383
M.alba_G0009881	225.363	239.014	232.189	155.335	185.46	170.398	97.1393	96.4616	96.8004	146.432	195.311	170.872
M.alba_G0009903	6.2684	5.15776	5.71308	16.5033	15.9202	16.2118	22.018	22.3068	22.1624	16.9028	14.8965	15.8997
M.alba_G0009905	11.9541	10.7801	11.3671	2.7766	2.36024	2.56842	1.62844	1.00599	1.31722	1.35387	1.88585	1.61986
M.alba_G0009931	33.9195	27.6413	30.7804	6.66801	9.72141	8.19471	11.687	12.2849	11.9859	15.0915	16.6058	15.8486
M.alba_G0009934	852.366	1644.8	1248.58	245.941	266.175	256.058	215.135	201.567	208.351	52.7877	72.7216	62.7546
M.alba_G0009944	51.1904	45.4641	48.3273	22.0291	22.7134	22.3712	21.301	22.7537	22.0273	23.6171	23.7943	23.7057
M.alba_G0009962	6.36412	4.4456	5.40486	25.0478	22.372	23.7099	23.0288	22.9946	23.0117	19.2006	17.5763	18.3885
M.alba_G0009973	7.65348	7.09569	7.37459	0.443698	0.392342	0.41802	0.603197	0.254478	0.428837	1.89925	1.50226	1.70076
M.alba_G0009974	8.13259	7.26951	7.70105	25.2774	24.7685	25.023	25.5957	26.8436	26.2196	22.1541	20.3374	21.2458
M.alba_G0009996	37.2039	36.6405	36.9222	6.46436	6.53564	6.5	9.13584	8.14041	8.63813	24.6266	26.4712	25.5489
M.alba_G0010001	11.3921	10.3333	10.8627	30.8994	31.6234	31.2614	29.2955	28.8397	29.0676	26.1096	28.8253	27.4675
M.alba_G0010021	10.7902	7.83435	9.31226	17.6829	17.417	17.55	24.3275	28.4194	26.3734	14.8682	9.11002	11.9891
M.alba_G0010022	23.5373	24.5802	24.0587	30.706	24.9161	27.8111	49.6253	55.3963	52.5108	20.6893	16.1396	18.4145
M.alba_G0010039	5.20272	5.93411	5.56841	10.0938	10.5738	10.3338	19.9603	18.6677	19.314	38.9706	37.5685	38.2696
M.alba_G0010050	0.744179	0.565033	0.654606	6.61013	4.13016	5.37014	21.8575	25.6505	23.754	25.6827	20.8634	23.273
M.alba_G0010063	26.2232	21.8215	24.0223	69.0116	72.8962	70.9539	57.9486	58.0109	57.9798	55.731	57.9785	56.8548
M.alba_G0010066	81.3662	64.1663	72.7663	36.8208	40.4694	38.6451	32.8079	33.6105	33.2092	65.4973	69.2087	67.353
M.alba_G0010074	139.087	146.782	142.934	470.362	635.099	552.73	395.229	389.157	392.193	330.583	449.032	389.807
M.alba_G0010095	71.2493	58.7664	65.0079	28.2429	27.1225	27.6827	24.8059	25.2684	25.0372	44.6795	47.9838	46.3317
M.alba_G0010100	14.1867	12.588	13.3873	11.5178	14.5231	13.0205	41.7021	42.1832	41.9426	48.9118	55.7667	52.3392
M.alba_G0010104	89.5878	109.332	99.46	45.723	45.6639	45.6934	46.0623	44.1836	45.123	53.3677	60.2705	56.8191
M.alba_G0010116	29.7555	34.8624	32.3089	14.1152	21.053	17.5841	11.6944	14.831	13.2627	9.3037	16.0154	12.6596
M.alba_G0010128	6.57322	5.98758	6.2804	50.6588	54.0185	52.3386	39.7216	41.5283	40.6249	27.9022	23.943	25.9226
M.alba_G0010144	13.3419	9.17348	11.2577	44.3536	34.5352	39.4444	43.4102	43.4786	43.4444	33.0549	26.7624	29.9086
M.alba_G0010195	24.541	26.0911	25.316	10.8641	11.2085	11.0363	10.666	12.4413	11.5536	12.8256	13.5653	13.1954
M.alba_G0010196	42.5287	41.256	41.8923	7.04263	8.08524	7.56393	5.17222	6.27412	5.72317	19.3599	19.6252	19.4926
M.alba_G0010231	87.1957	71.402	79.2988	212.195	207.11	209.652	238.013	263.452	250.732	255.881	237.272	246.576
M.alba_G0010235	20.7875	18.8885	19.838	88.8321	96.7293	92.7807	74.9042	74.2326	74.5684	67.8933	74.2872	71.0903
M.alba_G0010247	28.3831	24.1949	26.289	20.4232	20.3457	20.3845	8.75733	9.72097	9.23915	37.6811	42.5539	40.1175
M.alba_G0010252	13.1836	14.5854	13.8845	5.94787	5.87386	5.91086	1.54315	2.44373	1.99344	9.68774	9.10713	9.39744
M.alba_G0010262	6.42503	8.87588	7.65046	65.8722	83.9003	74.8862	77.4341	72.1661	74.8001	36.2327	55.1437	45.6882
M.alba_G0010299	30.4415	23.0425	26.742	123.757	116.63	120.193	102.938	98.7138	100.826	116.668	114.848	115.758
M.alba_G0010311	18.8177	19.3134	19.0655	5.99965	5.48129	5.74047	6.3	6.48227	6.39114	36.659	35.3166	35.9878
M.alba_G0010313	27.1037	30.7317	28.9177	25.3353	25.9196	25.6274	12.2052	12.5235	12.3644	20.2717	20.7176	20.4947
M.alba_G0010330	0	0	0	1.21432	1.12352	1.16892	15.4078	17.3123	16.3601	0.846058	0	0.423029
M.alba_G0010346	152.303	178.248	165.275	74.7056	103.409	89.0573	59.8311	53.6326	56.7318	65.7052	95.3019	80.5035
M.alba_G0010347	82.4154	62.2414	72.3284	6.50957	5.22077	5.86517	14.5282	16.4516	15.4899	24.4616	23.0291	23.7454
M.alba_G0010349	24.8949	24.3933	24.6441	26.2755	32.2967	29.2861	5.27577	5.75592	5.51585	2.27999	3.63659	2.95829
M.alba_G0010350	21.7302	20.9819	21.356	11.2514	8.84232	10.0469	7.60322	7.72294	7.66308	10.6895	9.6869	10.1882
M.alba_G0010354	42.561	41.6113	42.0861	16.8665	18.9829	17.9247	12.418	10.7399	11.5789	20.1281	23.8206	21.9744
M.alba_G0010361	49.7664	52.0948	50.9306	22.3343	21.1761	21.7552	25.2916	26.6104	25.951	37.5752	37.7931	37.6841
M.alba_G0010369	228.99	228.622	228.806	75.2256	90.1096	82.6676	50.8483	47.0015	48.9249	64.2439	81.7306	72.9872
M.alba_G0010371	464.151	555.736	509.943	169.484	199.427	184.456	127.022	120.285	123.653	144.69	218.611	181.65
M.alba_G0010384	79.8142	83.1497	81.482	68.909	68.5746	68.7418	30.314	34.4221	32.3681	47.5059	51.5107	49.5083
M.alba_G0010415	220.513	237.183	228.848	1127.13	1553.71	1340.42	704.168	728.443	716.305	590.288	868.082	729.185
M.alba_G0010433	23.4793	23.121	23.3001	12.8381	16.8969	14.8675	8.47897	10.1563	9.31765	23.9486	21.4819	22.7152
M.alba_G0010437	65.76	58.468	62.114	27.6227	25.143	26.3828	11.5368	12.1678	11.8523	10.5	10.7203	10.6102
M.alba_G0010443	59.1092	55.7667	57.438	29.3793	29.4727	29.426	17.3289	16.5523	16.9406	26.4276	28.0128	27.2202
M.alba_G0010457	5.52727	3.62136	4.57432	20.6484	16.8223	18.7354	25.3035	26.3513	25.8274	25.9539	19.9815	22.9677
M.alba_G0010468	20.7883	31.3789	26.0836	8.02505	6.18196	7.10351	3.79511	5.13733	4.46622	2.79289	5.23546	4.01418
M.alba_G0010494	6.42321	2.7852	4.60421	24.5262	19.54	22.0331	19.9679	18.0288	18.9984	11.9598	11.4707	11.7152
M.alba_G0010514	40.0174	39.4221	39.7198	85.2772	90.7884	88.0328	154.55	160.199	157.374	86.0261	99.433	92.7295
M.alba_G0010525	10.9113	6.67871	8.79502	0.126714	0.090232	0.108473	0.483011	0.436568	0.45979	10.6977	7.8673	9.2825
M.alba_G0010550	7.36923	7.05657	7.2129	29.9065	36.8186	33.3626	29.1593	23.5881	26.3737	26.5661	28.7955	27.6808
M.alba_G0010552	251.231	270.669	260.95	95.0163	108.934	101.975	72.3118	76.0891	74.2005	172.864	183.576	178.22
M.alba_G0010555	17.0784	16.3408	16.7096	32.9531	29.7129	31.333	36.9118	42.4018	39.6568	13.9893	11.6018	12.7956
M.alba_G0010556	33.4005	29.7264	31.5635	10.284	8.12148	9.20274	9.38277	9.70655	9.54466	16.4549	17.5307	16.9928
M.alba_G0010557	21.6271	29.6656	25.6464	11.2834	13.5715	12.4275	11.2518	10.5108	10.8813	13.0545	18.9192	15.9868
M.alba_G0010559	56.5638	62.9795	59.7717	9.54462	11.9937	10.7692	7.43597	7.56614	7.50105	14.5362	19.3281	16.9321
M.alba_G0010564	79.6235	77.215	78.4193	20.1043	15.4706	17.7874	26.1879	28.8394	27.5137	39.4963	35.3659	37.4311
M.alba_G0010576	37.5633	28.2699	32.9166	2.89498	2.07314	2.48406	2.13877	2.20286	2.17082	8.21864	5.97871	7.09867
M.alba_G0010600	11.2986	6.64078	8.96967	0.992937	1.31855	1.15575	1.36416	1.29351	1.32883	17.8713	17.2628	17.567
M.alba_G0010603	19.0493	14.3167	16.683	21.0025	16.5664	18.7844	0.886516	1.11381	1.00016	0.194411	0.219656	0.207034
M.alba_G0010616	32.9801	28.1668	30.5735	13.0661	15.4882	14.2771	11.118	11.7519	11.4349	20.8664	23.5569	22.2117
M.alba_G0010635	10.8972	13.0927	11.995	1.40148	1.6151	1.50829	2.32281	2.30821	2.31551	8.06317	11.2787	9.67095
M.alba_G0010651	75.9749	75.6054	75.7902	78.9923	78.2891	78.6407	27.8008	29.1049	28.4529	18.2003	19.7363	18.9683
M.alba_G0010664	52.3142	45.5212	48.9177	129.661	125.739	127.7	111.881	115.732	113.806	92.7622	77.589	85.1756
M.alba_G0010666	79.7473	54.4262	67.0868	0.957711	0.727255	0.842483	0.477343	0.950787	0.714065	1.33157	1.23221	1.28189
M.alba_G0010668	12.9286	13.7472	13.3379	43.8154	35.8187	39.817	34.9473	39.1813	37.0643	15.5529	15.6978	15.6253
M.alba_G0010679	187.602	165.563	176.582	20.5128	19.0151	19.7639	64.8409	76.4389	70.6399	92.7345	84.4982	88.6163
M.alba_G0010680	61.5869	55.2321	58.4095	2.96897	2.96251	2.96574	5.56416	6.52564	6.0449	20.2617	19.7565	20.0091
M.alba_G0010690	31.6963	25.5211	28.6087	87.9492	70.7327	79.3409	89.7975	88.1055	88.9515	116.681	89.7826	103.232
M.alba_G0010697	289.002	298.2	293.601	35.2503	32.4218	33.836	59.9074	56.8586	58.383	62.4235	85.4296	73.9266
M.alba_G0010711	70.3157	80.9073	75.6115	46.3308	48.8704	47.6006	35.4785	39.2293	37.3539	34.2299	45.2025	39.7162
M.alba_G0010741	12.9167	11.9389	12.4278	3.52274	4.06517	3.79395	2.72988	1.95626	2.34307	8.45346	9.10106	8.77726
M.alba_G0010742	36.8041	41.3108	39.0574	126.553	187.927	157.24	111.69	121.172	116.431	77.9282	112.352	95.1402
M.alba_G0010749	36.3704	35.5826	35.9765	4.14428	3.90712	4.0257	7.69297	7.35386	7.52341	17.6122	20.8558	19.234
M.alba_G0010755	4.30089	4.37126	4.33608	28.3935	28.4622	28.4279	22.4345	23.6269	23.0307	14.358	15.6086	14.9833
M.alba_G0010775	30.9359	39.1821	35.059	8.07386	5.80778	6.94082	11.2615	14.3108	12.7861	2.88849	2.36354	2.62601
M.alba_G0010782	7.10649	6.63714	6.87181	21.8952	19.4211	20.6581	29.6892	31.1319	30.4106	22.6768	17.3394	20.0081
M.alba_G0010802	13.8028	15.1384	14.4706	30.5651	38.1297	34.3474	32.6278	35.4278	34.0278	20.1126	24.1083	22.1105
M.alba_G0010806	262.932	326.568	294.75	75.8981	94.2515	85.0748	150.307	152.703	151.505	76.4714	113.759	95.1151
M.alba_G0010812	35.6506	28.0692	31.8599	92.7927	91.0011	91.8969	86.0886	82.167	84.1278	99.0513	97.5208	98.286
M.alba_G0010843	16.7932	20.515	18.6541	8.62224	7.8952	8.25872	5.45506	5.24183	5.34844	4.83834	4.86103	4.84969
M.alba_G0010844	44.6257	37.7282	41.1769	9.79584	7.99451	8.89517	9.90871	9.97336	9.94103	22.1193	19.426	20.7726
M.alba_G0010848	123.239	82.9332	103.086	20.5501	16.9225	18.7363	27.1113	26.5904	26.8508	60.3507	52.3272	56.3389
M.alba_G0010854	2.55931	2.20512	2.38222	3.71093	3.70911	3.71002	13.7136	14.1393	13.9264	12.5357	13.1842	12.8599
M.alba_G0010882	81.5588	78.518	80.0384	50.8958	55.1266	53.0112	37.4813	35.5151	36.4982	36.0635	43.2609	39.6622
M.alba_G0010887	25.9084	25.7584	25.8334	16.502	15.4458	15.9739	13.2755	11.3089	12.2922	12.5225	15.1379	13.8302
M.alba_G0010890	31.345	35.2246	33.2848	14.9405	16.6269	15.7837	11.8466	12.1938	12.0202	12.6057	15.299	13.9524
M.alba_G0010903	114.448	150.681	132.564	391.273	451.614	421.444	339.573	406.258	372.915	243.789	303.869	273.829
M.alba_G0010904	17.6604	24.8181	21.2392	134.416	154.066	144.241	156.197	172.657	164.427	50.5793	63.8014	57.1904
M.alba_G0010940	21.0625	16.2658	18.6641	7.21802	5.16843	6.19322	4.35267	4.10131	4.22699	3.89684	4.08459	3.99072
M.alba_G0010952	379.115	367.816	373.466	45.6799	44.4201	45.05	102.532	99.635	101.083	124.98	132.529	128.754
M.alba_G0010953	117.265	118.931	118.098	401.907	480.969	441.438	346.735	343.431	345.083	453.552	569.611	511.582
M.alba_G0010954	21.633	18.2698	19.9514	167.513	210.313	188.913	189.345	161.404	175.374	197.605	214.099	205.852
M.alba_G0010957	18.1466	16.893	17.5198	35.8851	37.1723	36.5287	39.9781	33.7177	36.8479	41.6513	45.4163	43.5338
M.alba_G0010963	27.0574	16.8307	21.9441	48.6216	36.8778	42.7497	54.718	62.4941	58.606	46.96	30.095	38.5275
M.alba_G0010975	3.39655	3.77321	3.58488	17.7975	18.7432	18.2703	21.9775	22.5965	22.287	16.5168	15.4946	16.0057
M.alba_G0010977	70.594	70.0616	70.3278	28.5252	26.5177	27.5215	23.3192	22.581	22.9501	12.6685	12.9973	12.8329
M.alba_G0010985	13.7452	11.4948	12.62	44.3849	50.3846	47.3848	39.6763	38.5314	39.1038	43.2338	48.7247	45.9792
M.alba_G0011005	70.6895	91.7395	81.2145	278.671	378.081	328.376	262.394	291.413	276.903	262.86	409.967	336.414
M.alba_G0011008	16.5064	9.53259	13.0195	37.4143	24.7872	31.1008	33.8682	36.4158	35.142	27.268	20.4955	23.8817
M.alba_G0011026	26.6416	27.7449	27.1932	14.9149	15.552	15.2334	12.2036	13.0388	12.6212	31.1943	24.6679	27.9311
M.alba_G0011034	1.50631	0.867111	1.18671	28.4599	40.835	34.6474	39.0275	40.4416	39.7346	28.3598	37.9928	33.1763
M.alba_G0011051	800.689	656.839	728.764	265.927	263.46	264.693	134.726	134.178	134.452	182.768	204.673	193.721
M.alba_G0011052	136.377	111.867	124.122	3.60945	4.31155	3.9605	15.6139	17.5463	16.5801	9.89221	11.6443	10.7683
M.alba_G0011058	2.88455	3.04724	2.9659	4.97284	4.62346	4.79815	15.1157	18.6641	16.8899	3.67796	5.56187	4.61992
M.alba_G0011084	246.626	281.634	264.13	1099.34	1293.6	1196.47	895.291	943.973	919.632	840.946	1143.2	992.072
M.alba_G0011094	115.632	114.76	115.196	716.766	812.925	764.845	529.937	553.618	541.778	546.902	586.142	566.522
M.alba_G0011095	11.8661	9.85847	10.8623	25.3171	19.1714	22.2443	28.0802	29.7302	28.9052	28.2283	23.4652	25.8467
M.alba_G0011097	22.3743	18.1191	20.2467	8.55134	7.49791	8.02463	7.58853	6.95536	7.27194	8.61963	8.95899	8.78931
M.alba_G0011098	2.07545	1.22185	1.64865	46.4318	62.0781	54.2549	43.933	43.7201	43.8265	27.3292	37.1611	32.2452
M.alba_G0011100	244.159	237.838	240.999	27.087	27.656	27.3715	36.5414	42.4586	39.5	55.491	61.9817	58.7363
M.alba_G0011103	36.5984	39.4306	38.0145	7.86016	9.22024	8.5402	3.3243	3.15728	3.24079	3.16742	3.95587	3.56164
M.alba_G0011111	13.9079	12.278	13.0929	10.9804	9.69827	10.3393	29.6031	35.0917	32.3474	6.6367	11.0354	8.83603
M.alba_G0011132	8.39832	7.70514	8.05173	14.9752	11.6564	13.3158	23.9482	24.7138	24.331	12.8141	7.51046	10.1623
M.alba_G0011160	15.8239	16.8033	16.3136	4.99785	3.12716	4.0625	3.50706	2.89605	3.20156	7.45576	5.14141	6.29858
M.alba_G0011163	0.674156	0.627331	0.650744	12.2644	8.44775	10.3561	15.7486	17.3513	16.55	5.80162	3.77425	4.78793
M.alba_G0011177	44.9514	49.509	47.2302	27.1966	28.9329	28.0647	23.5757	20.8084	22.1921	28.2803	29.3333	28.8068
M.alba_G0011198	67.6193	76.2812	71.9502	14.4456	20.4204	17.433	14.591	15.3829	14.9869	42.9705	62.2095	52.59
M.alba_G0011240	24.0415	15.6862	19.8638	10.0509	7.98192	9.01642	6.40175	6.75991	6.58083	3.05301	2.65802	2.85551
M.alba_G0011250	23.5276	31.0572	27.2924	28.807	23.0974	25.9522	4.06576	4.85402	4.45989	5.91637	8.01629	6.96633
M.alba_G0011251	344.485	362.256	353.37	258.488	266.905	262.697	130.375	141.025	135.7	128.374	129.044	128.709
M.alba_G0011269	32.9431	21.5374	27.2402	86.7599	79.2114	82.9856	68.0894	69.4321	68.7608	55.2388	53.9611	54.5999
M.alba_G0011270	30.5914	37.5551	34.0732	11.5971	13.5508	12.5739	13.339	14.272	13.8055	11.8374	14.287	13.0622
M.alba_G0011271	34.3996	53.7785	44.089	7.8902	7.80011	7.84516	20.4552	19.795	20.1251	11.9518	12.8777	12.4147
M.alba_G0011284	17.6881	13.7933	15.7407	28.3094	20.7251	24.5172	35.9492	34.8815	35.4153	25.9737	16.9781	21.4759
M.alba_G0011287	37.8152	35.5309	36.6731	24.5353	24.8219	24.6786	16.3254	18.3763	17.3509	32.5936	37.0223	34.8079
M.alba_G0011288	98.1309	77.0625	87.5967	14.5756	18.6302	16.6029	13.7773	12.7076	13.2424	92.5966	119.367	105.982
M.alba_G0011289	10.9343	9.78582	10.3601	1.4599	1.24676	1.35333	1.16202	1.38052	1.27127	1.65514	1.66791	1.66152
M.alba_G0011291	39.1672	38.7699	38.9685	14.8706	16.2385	15.5546	18.2455	17.663	17.9542	28.9099	26.8301	27.87
M.alba_G0011294	21.811	19.2856	20.5483	58.189	68.8038	63.4964	51.2594	52.8219	52.0407	47.2754	56.2023	51.7388
M.alba_G0011302	22.8503	34.4567	28.6535	10.8369	11.4493	11.1431	8.31572	8.24813	8.28192	4.76107	5.4737	5.11739
M.alba_G0011307	13.5467	13.4751	13.5109	7.50404	5.66691	6.58548	1.74684	1.64894	1.69789	4.89527	5.35522	5.12524
M.alba_G0011322	40.2094	58.9298	49.5696	34.428	41.1405	37.7843	23.8783	23.8724	23.8753	21.3058	25.7467	23.5263
M.alba_G0011324	45.3011	54.1284	49.7147	21.6951	27.0979	24.3965	24.3011	24.5611	24.4311	33.5658	47.0093	40.2875
M.alba_G0011327	92.9205	98.2461	95.5833	503.603	556.954	530.279	468.6	467.146	467.873	422.211	464.979	443.595
M.alba_G0011328	91.0557	85.8536	88.4546	222.651	206.429	214.54	188.009	199.907	193.958	162.202	149.422	155.812
M.alba_G0011360	9.62924	8.61643	9.12284	61.0122	69.8928	65.4525	52.4509	42.8597	47.6553	42.6426	47.2964	44.9695
M.alba_G0011385	86.5651	68.0701	77.3176	31.5695	26.0036	28.7865	39.2475	37.7684	38.508	30.6851	25.2817	27.9834
M.alba_G0011386	135.006	107.549	121.278	26.9499	23.0771	25.0135	45.2285	47.264	46.2463	51.3178	54.9538	53.1358
M.alba_G0011398	24.1416	32.0433	28.0925	16.1673	14.0854	15.1263	118.655	120.145	119.4	238.898	240.393	239.645
M.alba_G0011419	8.24737	9.62557	8.93647	27.8016	25.6001	26.7008	139.007	152.033	145.52	92.3045	83.8224	88.0634
M.alba_G0011421	6.99529	2.9703	4.9828	9.29512	5.83701	7.56607	24.6458	24.1164	24.3811	16.916	10.6587	13.7873
M.alba_G0011425	21.0542	10.4939	15.774	1.38006	1.02027	1.20017	1.395	1.37495	1.38498	3.1431	2.44129	2.79219
M.alba_G0011442	311.906	447.402	379.654	226.844	278.349	252.596	177.455	188.525	182.99	217.628	326.379	272.004
M.alba_G0011445	62.2867	89.5403	75.9135	21.4672	29.8497	25.6584	6.65823	5.81105	6.23464	8.49356	15.5877	12.0406
M.alba_G0011453	18.6958	17.571	18.1334	9.66597	7.37135	8.51866	5.04929	3.87513	4.46221	7.79472	7.65003	7.72238
M.alba_G0011456	73.0904	61.6503	67.3704	5.23761	4.51927	4.87844	7.8798	6.67531	7.27756	170.701	162.811	166.756
M.alba_G0011461	107.702	63.655	85.6783	58.7972	36.9711	47.8841	29.66	32.0098	30.8349	42.8798	30.6238	36.7518
M.alba_G0011471	11.6279	9.52575	10.5768	24.2879	23.0314	23.6597	35.9485	29.6526	32.8006	23.2215	19.4465	21.334
M.alba_G0011472	26.9718	33.0546	30.0132	33.2013	31.2621	32.2317	105.276	110.204	107.74	68.8927	65.3574	67.1251
M.alba_G0011473	43.136	38.0742	40.6051	17.1147	17.8246	17.4697	15.8237	16.3753	16.0995	26.2594	30.7291	28.4943
M.alba_G0011487	10.4603	7.03282	8.74657	25.6233	20.477	23.0501	22.2483	26.1343	24.1913	35.6176	25.0109	30.3142
M.alba_G0011507	33.0765	35.1203	34.0984	19.9574	26.3492	23.1533	16.8124	17.4113	17.1119	20.7997	25.8377	23.3187
M.alba_G0011531	2.20966	1.54032	1.87499	15.1703	19.9486	17.5595	11.6868	12.5133	12.1	11.0027	13.224	12.1133
M.alba_G0011540	41.0292	26.7984	33.9138	13.0892	9.98593	11.5375	15.8434	17.3963	16.6199	20.1815	15.235	17.7083
M.alba_G0011542	12.8669	17.8838	15.3754	234.441	255.087	244.764	319.835	336.248	328.041	229.939	294.789	262.364
M.alba_G0011551	237.231	203.455	220.343	13.7913	14.5413	14.1663	29.958	32.3765	31.1673	216.046	197.601	206.823
M.alba_G0011557	207.472	153.613	180.543	44.2684	39.9349	42.1016	61.1966	63.1284	62.1625	131.092	127.507	129.299
M.alba_G0011562	72.245	61.0219	66.6334	18.693	16.6643	17.6786	32.1662	32.8656	32.5159	34.669	31.164	32.9165
M.alba_G0011565	21.3904	47.7945	34.5925	16.7248	15.6612	16.193	6.04077	6.91984	6.48031	2.94779	3.44613	3.19696
M.alba_G0011566	145.147	154.783	149.965	76.1685	83.5907	79.8796	58.2649	61.6743	59.9696	86.2387	108.461	97.3501
M.alba_G0011582	20.5264	17.7152	19.1208	8.39525	8.09359	8.24442	5.07917	6.31705	5.69811	15.3877	10.0928	12.7402
M.alba_G0011585	21.6295	14.9629	18.2962	11.2635	9.74199	10.5027	0	0	0	9.12758	10.0482	9.58788
M.alba_G0011593	14.6942	17.7214	16.2078	12.3011	12.8501	12.5756	1.27921	3.09024	2.18473	2.97657	3.87524	3.42591
M.alba_G0011594	91.0047	94.8134	92.9091	8.02233	10.5043	9.26333	5.8265	5.38942	5.60796	26.2177	38.2071	32.2124
M.alba_G0011607	40.2949	33.8025	37.0487	127.482	173.854	150.668	1.33551	1.86581	1.60066	270.467	320.014	295.241
M.alba_G0011610	36.6125	41.6156	39.114	39.5765	31.3886	35.4825	2.18199	2.65983	2.42091	13.1505	10.9445	12.0475
M.alba_G0011612	24.298	18.9571	21.6276	3.14507	3.84979	3.49743	1.59331	1.91788	1.7556	24.4087	21.3121	22.8604
M.alba_G0011622	24.2318	46.9416	35.5867	11.7647	10.2298	10.9973	15.7105	14.5414	15.1259	8.26565	12.1821	10.2239
M.alba_G0011630	44.2986	43.4724	43.8855	21.3399	21.043	21.1914	19.9963	23.5259	21.7611	33.0484	39.4499	36.2492
M.alba_G0011633	7.57711	11.2308	9.40397	0	0	0	0	0	0	8.36002	0	4.18001
M.alba_G0011639	23.0984	22.8768	22.9876	59.0445	63.0351	61.0398	47.1581	51.5358	49.347	47.253	46.0814	46.6672
M.alba_G0011670	19.9655	15.6082	17.7869	118.257	116.616	117.437	125.673	124.596	125.135	79.1079	79.4286	79.2682
M.alba_G0011673	34.4185	25.0468	29.7327	5.78239	8.42625	7.10432	4.74468	3.28574	4.01521	6.07292	8.48582	7.27937
M.alba_G0011676	49.4376	56.1726	52.8051	33.2796	26.8285	30.054	17.6077	17.9299	17.7688	19.2165	21.2492	20.2328
M.alba_G0011686	34.0867	20.8343	27.4605	4.52341	3.4427	3.98305	6.33728	5.08918	5.71323	26.9384	23.8255	25.382
M.alba_G0011691	47.5404	36.6625	42.1015	44.0606	23.4474	33.754	13.9428	16.0271	14.9849	19.1624	17.6098	18.3861
M.alba_G0011705	16.9205	21.2137	19.0671	41.0019	42.6608	41.8313	55.8901	50.5057	53.1979	64.298	72.7426	68.5203
M.alba_G0011706	32.8442	48.4773	40.6607	35.4874	39.2667	37.3771	7.04035	7.33583	7.18809	1.55048	1.79195	1.67121
M.alba_G0011715	13.316	15.2346	14.2753	56.0744	73.2291	64.6518	43.3568	39.0806	41.2187	43.5299	52.4093	47.9696
M.alba_G0011720	191.743	215.364	203.553	134.629	174.704	154.666	103.677	86.4932	95.0853	117.511	146.798	132.154
M.alba_G0011726	42.9732	45.3546	44.1639	23.9967	29.3983	26.6975	18.931	17.1061	18.0185	38.5335	53.4338	45.9837
M.alba_G0011745	72.6539	80.6276	76.6407	21.4832	25.0764	23.2798	14.4996	15.5161	15.0078	63.5886	69.8804	66.7345
M.alba_G0011746	19.5065	18.6521	19.0793	8.41314	8.27032	8.34173	6.14984	5.64372	5.89678	7.20728	6.96263	7.08496
M.alba_G0011748	147.315	161.937	154.626	73.7648	65.1166	69.4407	67.8265	71.8229	69.8247	80.7288	105.685	93.2068
M.alba_G0011775	107.627	140.308	123.967	68.8741	89.7483	79.3112	52.9326	52.4003	52.6665	55.1412	82.5845	68.8629
M.alba_G0011778	6.77056	4.94646	5.85851	30.8114	24.3699	27.5906	43.8519	46.485	45.1684	43.8104	36.1768	39.9936
M.alba_G0011784	33.6791	32.2518	32.9655	20.779	18.4877	19.6333	14.9906	13.7347	14.3627	17.5285	20.0567	18.7926
M.alba_G0011799	130.25	118.926	124.588	61.0758	61.4524	61.2641	32.2372	35.0446	33.6409	21.1312	30.997	26.0641
M.alba_G0011809	12.1854	14.4115	13.2984	23.5961	26.5542	25.0752	39.1846	44.0265	41.6055	49.8374	49.2662	49.5518
M.alba_G0011825	18.5717	14.3758	16.4738	38.8432	32.1484	35.4958	38.1144	38.5169	38.3156	31.9384	28.8611	30.3997
M.alba_G0011826	23.2222	21.0411	22.1316	8.68555	7.86977	8.27766	6.71692	8.16394	7.44043	12.8418	11.2848	12.0633
M.alba_G0011833	236.28	199.402	217.841	35.5702	31.1172	33.3437	51.4651	56.0851	53.7751	115.009	103.093	109.051
M.alba_G0011834	22.1548	27.6179	24.8864	6.51593	4.61378	5.56485	4.6456	4.80153	4.72356	2.52593	3.39094	2.95844
M.alba_G0011842	77.1406	91.7712	84.4559	334.179	443.24	388.709	359.247	359.245	359.246	278.573	398.219	338.396
M.alba_G0011847	1.82153	2.19977	2.01065	1.35908	1.61101	1.48504	13.6888	14.9299	14.3093	4.59108	4.51771	4.5544
M.alba_G0011856	188.31	202.765	195.538	99.9644	105.569	102.767	63.9262	65.6825	64.8044	59.2188	68.0689	63.6439
M.alba_G0011859	19.791	19.1907	19.4908	7.9627	7.79399	7.87835	7.07425	5.42284	6.24855	13.0042	10.5508	11.7775
M.alba_G0011889	15.1015	15.0437	15.0726	62.4446	73.5076	67.9761	63.9704	63.2139	63.5921	53.5785	62.445	58.0118
M.alba_G0011899	177.509	189.421	183.465	112.424	126.624	119.524	89.4782	89.628	89.5531	145.13	169.004	157.067
M.alba_G0011907	15.622	14.8043	15.2131	35.0822	41.3784	38.2303	40.7151	40.4165	40.5658	34.5935	38.1393	36.3664
M.alba_G0011930	32.5127	31.5208	32.0167	12.456	14.4718	13.4639	7.94214	8.0244	7.98327	14.796	19.329	17.0625
M.alba_G0011934	17.2775	12.8651	15.0713	6.30123	4.90414	5.60269	4.23198	4.08615	4.15907	12.9505	14.5541	13.7523
M.alba_G0011944	31.0246	35.5149	33.2697	22.6977	20.7023	21.7	18.9262	15.4836	17.2049	10.9239	10.4118	10.6679
M.alba_G0011949	6.58127	7.13614	6.85871	60.1115	64.7416	62.4266	63.5863	66.5902	65.0882	51.4224	56.4994	53.9609
M.alba_G0011954	3.24689	2.25747	2.75218	8.6471	12.8164	10.7318	29.3712	29.7918	29.5815	11.25	13.1377	12.1938
M.alba_G0011966	46.9735	33.9141	40.4438	11.1353	9.31428	10.2248	13.4656	11.7817	12.6237	21.7186	14.6892	18.2039
M.alba_G0011987	14.9442	11.1134	13.0288	36.2794	32.4659	34.3727	32.88	33.9438	33.4119	40.0339	33.0962	36.565
M.alba_G0012010	232.643	240.151	236.397	67.4162	50.7318	59.074	29.3829	36.8321	33.1075	34.4645	32.2135	33.339
M.alba_G0012015	179.724	193.328	186.526	120.939	137.34	129.14	96.5139	85.9698	91.2418	103.021	136.861	119.941
M.alba_G0012027	282.607	311.827	297.217	142.138	151.394	146.766	152.523	153.72	153.121	146.892	168.175	157.534
M.alba_G0012032	21.0126	20.2739	20.6433	3.49348	3.88533	3.6894	6.78672	6.08289	6.43481	184.45	219.802	202.126
M.alba_G0012033	36.7676	35.7687	36.2681	5.99451	7.85467	6.92459	10.2341	10.5887	10.4114	292.905	351.34	322.123
M.alba_G0012044	40.039	39.7756	39.9073	18.6605	15.5005	17.0805	17.7112	18.4205	18.0659	29.5581	24.1902	26.8741
M.alba_G0012047	178.644	172.614	175.629	784.254	870.282	827.268	602.428	599.989	601.209	648.593	787.905	718.249
M.alba_G0012049	51.5912	68.4061	59.9986	13.2391	14.3323	13.7857	16.1827	18.7603	17.4715	6.4685	6.45163	6.46007
M.alba_G0012085	9.064	7.1558	8.1099	42.7957	36.6012	39.6985	36.4121	40.0405	38.2263	17.8196	16.4131	17.1164
M.alba_G0012089	13.7244	12.1333	12.9289	3.46121	2.35307	2.90714	2.49402	2.64421	2.56912	2.85264	3.19988	3.02626
M.alba_G0012110	17.0888	16.1079	16.5983	69.7064	73.9874	71.8469	55.7439	51.7159	53.7299	54.6324	54.2491	54.4408
M.alba_G0012175	28.1351	21.7308	24.933	0.152101	0.212427	0.182264	0.067233	0.124795	0.096014	1.31386	1.35771	1.33579
M.alba_G0012182	37.4563	33.6624	35.5593	16.7152	17.0433	16.8792	13.5637	13.1971	13.3804	19.8901	25.1214	22.5057
M.alba_G0012222	15.0776	14.5172	14.7974	45.6268	48.3795	47.0031	40.2667	37.6774	38.9721	39.0496	39.7237	39.3867
M.alba_G0012224	17.5079	20.3178	18.9129	67.6011	80.5891	74.0951	64.1336	66.2608	65.1972	53.5458	56.9578	55.2518
M.alba_G0012226	62.0043	66.4927	64.2485	206.516	235.239	220.878	170.074	168.716	169.395	130.476	142.807	136.642
M.alba_G0012231	36.1543	35.6431	35.8987	156.693	166.553	161.623	122.354	123.16	122.757	118.13	129.54	123.835
M.alba_G0012240	193.132	162.047	177.589	26.618	32.026	29.322	55.3933	58.3308	56.8621	148.675	175.913	162.294
M.alba_G0012281	32.4072	27.2325	29.8198	8.38178	6.55401	7.46789	10.7144	11.4322	11.0733	21.7917	20.3683	21.08
M.alba_G0012283	5.27644	3.84983	4.56314	28.5848	25.0839	26.8344	23.4204	21.9658	22.6931	30.404	32.1824	31.2932
M.alba_G0012313	104.525	114.265	109.395	470.941	471.001	470.971	367.815	390.779	379.297	299.169	326.08	312.625
M.alba_G0012330	18.111	18.1929	18.1519	90.1439	91.4486	90.7963	96.2297	98.2946	97.2622	67.862	71.5117	69.6868
M.alba_G0012332	48.7819	55.4314	52.1067	47.3409	47.9567	47.6488	26.4208	25.6118	26.0163	40.3845	41.738	41.0613
M.alba_G0012337	16.4665	24.9812	20.7238	30.1745	31.4575	30.816	5.7044	5.07923	5.39182	3.13506	5.88599	4.51053
M.alba_G0012338	6.49512	8.11343	7.30427	10.5035	12.5	11.5018	19.4099	21.7383	20.5741	8.54762	8.10007	8.32384
M.alba_G0012339	14.7081	15.9441	15.3261	50.8923	60.3525	55.6224	32.7045	33.8368	33.2706	32.8452	33.8838	33.3645
M.alba_G0012349	25.3305	37.798	31.5642	18.6978	24.7495	21.7237	15.1497	14.9949	15.0723	13.8962	25.5369	19.7165
M.alba_G0012353	138.926	121.723	130.325	31.2426	25.1582	28.2004	36.7771	37.6838	37.2305	24.7571	17.7264	21.2417
M.alba_G0012354	101.544	71.3223	86.4332	10.5927	12.805	11.6988	27.4233	28.0576	27.7405	16.6111	16.509	16.5601
M.alba_G0012355	4.14563	5.95629	5.05096	30.8384	44.6527	37.7455	26.652	25.9376	26.2948	24.3449	35.0437	29.6943
M.alba_G0012365	14.7859	14.4483	14.6171	6.56468	5.15238	5.85853	2.9948	2.59171	2.79325	3.41854	3.37463	3.39659
M.alba_G0012376	203.294	210.548	206.921	726.931	798.674	762.803	571.099	567.381	569.24	399.404	462.266	430.835
M.alba_G0012379	25.4282	27.5385	26.4834	45.7616	44.4508	45.1062	56.5129	59.078	57.7954	31.8983	30.8364	31.3674
M.alba_G0012383	235.096	413.075	324.085	75.2111	70.4118	72.8115	116.861	126.708	121.784	33.4784	35.787	34.6327
M.alba_G0012394	38.2036	55.7162	46.9599	15.9365	18.6033	17.2699	11.152	12.605	11.8785	2.51654	4.32606	3.4213
M.alba_G0012418	20.8618	22.2293	21.5455	43.4452	49.0154	46.2303	69.8816	58.1031	63.9924	81.1656	76.8112	78.9884
M.alba_G0012421	30.7107	28.615	29.6628	14.7212	14.2885	14.5048	10.3132	12.4949	11.404	13.9622	14.697	14.3296
M.alba_G0012433	117.58	157.636	137.608	62.5507	78.4338	70.4922	40.5635	32.7345	36.649	52.3999	99.2332	75.8165
M.alba_G0012442	52.6524	36.7746	44.7135	17.373	14.9712	16.1721	18.9938	17.7687	18.3812	29.4738	25.524	27.4989
M.alba_G0012444	36.0976	40.3984	38.248	101.225	119.465	110.345	81.5133	79.6277	80.5705	67.8362	73.4997	70.6679
M.alba_G0012448	248.614	123.287	185.95	29.8483	22.2234	26.0359	18.2889	20.8702	19.5795	19.5233	16.5689	18.0461
M.alba_G0012449	1.08046	1.22452	1.15249	10.0094	12.6572	11.3333	17.4293	17.2629	17.3461	10.1486	12.9336	11.5411
M.alba_G0012503	100.514	105.322	102.918	26.0804	24.5744	25.3274	56.8739	45.5528	51.2134	31.4352	31.8693	31.6522
M.alba_G0012514	25.7467	25.8843	25.8155	26.4677	24.533	25.5003	56.2736	62.5954	59.4345	28.7365	24.2289	26.4827
M.alba_G0012550	85.2254	104.717	94.9711	285.287	305.472	295.38	478.545	499.936	489.241	129.84	134.181	132.011
M.alba_G0012558	7.53413	7.1324	7.33326	27.0346	27.4803	27.2575	19.2534	22.5463	20.8998	15.8387	18.7224	17.2806
M.alba_G0012562	11.8017	10.1717	10.9867	14.8128	15.3931	15.1029	26.2117	26.9339	26.5728	16.1877	15.9918	16.0897
M.alba_G0012566	47.9571	55.8316	51.8943	19.5445	22.3579	20.9512	18.7301	18.9732	18.8516	22.0712	24.7575	23.4143
M.alba_G0012588	304.294	448.652	376.473	82.038	82.9173	82.4776	58.7944	58.4567	58.6255	21.6956	29.5156	25.6056
M.alba_G0012591	80.2645	72.5144	76.3894	59.2948	64.9707	62.1328	25.4355	24.6529	25.0442	42.518	43.08	42.799
M.alba_G0012612	12.8176	14.8535	13.8356	158.063	225.081	191.572	130.345	134.858	132.602	167.837	276.666	222.251
M.alba_G0012613	28.9176	37.0616	32.9896	296.437	404.789	350.613	223.271	247.369	235.32	328.909	492.052	410.481
M.alba_G0012638	17.3881	15.0576	16.2229	51.4518	65.3053	58.3786	44.0396	41.8553	42.9475	37.4122	44.018	40.7151
M.alba_G0012645	92.9026	99.4508	96.1767	18.2607	15.4935	16.8771	35.0746	33.6622	34.3684	64.0847	74.6204	69.3525
M.alba_G0012646	25.9706	24.6689	25.3197	2.21291	2.86836	2.54064	4.8704	6.42009	5.64524	7.35399	13.4101	10.382
M.alba_G0012651	39.4544	22.0918	30.7731	15.469	10.3315	12.9003	6.15641	6.30826	6.23234	12.6358	11.4864	12.0611
M.alba_G0012661	65.6853	70.5312	68.1083	15.169	16.4729	15.821	2.27749	2.72865	2.50307	6.15662	7.06052	6.60857
M.alba_G0012679	98.2537	73.1649	85.7093	18.9418	15.8709	17.4064	21.5	18.8851	20.1925	28.1609	36.3956	32.2782
M.alba_G0012685	57.3628	67.5407	62.4518	38.2962	46.3107	42.3034	26.9918	26.1795	26.5856	54.0991	67.9289	61.014
M.alba_G0012699	58.5283	77.8203	68.1743	14.2051	19.5842	16.8947	19.0845	19.2579	19.1712	37.3288	51.5284	44.4286
M.alba_G0012710	2.22954	2.4229	2.32622	30.1551	44.5089	37.332	21.2176	17.6884	19.453	16.319	21.0878	18.7034
M.alba_G0012738	21.5298	12.4777	17.0037	28.9243	15.5084	22.2163	38.867	44.6871	41.777	36.9868	22.3574	29.6721
M.alba_G0012750	2.48738	2.38856	2.43797	14.9288	17.2396	16.0842	15.055	14.5763	14.8157	15.9564	18.6615	17.3089
M.alba_G0012755	36.8383	39.3742	38.1062	15.0403	15.6718	15.3561	12.4002	14.2941	13.3472	15.4919	19.5026	17.4972
M.alba_G0012760	28.7122	31.3812	30.0467	109.735	138.725	124.23	98.1966	103.19	100.693	46.344	65.0612	55.7026
M.alba_G0012765	53.9736	44.8828	49.4282	15.6103	15.9423	15.7763	14.8369	16.6085	15.7227	17.9721	20.2058	19.0889
M.alba_G0012766	24.5732	19.9066	22.2399	14.9145	10.2216	12.5681	6.87189	6.96906	6.92048	5.16276	6.36847	5.76562
M.alba_G0012769	126.279	124.102	125.19	36.9207	38.461	37.6909	14.9089	12.4441	13.6765	17.2237	18.105	17.6644
M.alba_G0012779	71.2687	56.7272	63.998	195.274	170.147	182.711	146.873	172.818	159.846	181.615	176.461	179.038
M.alba_G0012780	93.1878	93.3141	93.2509	71.0979	61.4344	66.2662	38.9053	44.8102	41.8578	65.1315	58.8829	62.0072
M.alba_G0012785	140.015	151.655	145.835	76.1982	73.153	74.6756	74.5754	70.194	72.3847	73.7452	77.5833	75.6643
M.alba_G0012788	8.66294	18.3537	13.5083	0.741282	0.549983	0.645633	0.368211	0.867152	0.617681	2.39117	5.12958	3.76037
M.alba_G0012792	16.1462	16.8896	16.5179	32.2302	33.099	32.6646	43.3594	39.3731	41.3662	53.6309	57.6589	55.6449
M.alba_G0012802	81.6219	55.7244	68.6731	42.6745	37.7165	40.1955	19.5819	19.4751	19.5285	28.3715	25.7504	27.061
M.alba_G0012806	39.1036	54.3985	46.7511	28.9766	31.6345	30.3056	17.5202	18.8613	18.1907	26.2006	35.5243	30.8625
M.alba_G0012809	4.61032	3.23615	3.92324	10.0072	10.4394	10.2233	18.312	18.8444	18.5782	19.7467	19.0014	19.374
M.alba_G0012812	13.5071	14.8608	14.184	40.469	32.8117	36.6404	41.3781	45.3189	43.3485	13.1543	10.2701	11.7122
M.alba_G0012815	6.79716	3.73887	5.26802	24.9863	22.0493	23.5178	28.4281	22.8519	25.64	20.968	21.9391	21.4535
M.alba_G0012844	11.7453	9.28257	10.514	4.32237	4.25779	4.29008	0.993424	1.24269	1.11805	1.75786	1.54756	1.65271
M.alba_G0012854	38.9384	56.422	47.6802	31.9741	23.6821	27.8281	176.2	201.906	189.053	36.1956	30.9821	33.5888
M.alba_G0012861	41.576	44.9347	43.2554	25.2639	26.031	25.6475	20.9279	20.1555	20.5417	26.9273	24.7805	25.8539
M.alba_G0012862	25.0331	27.2193	26.1262	49.7857	41.1372	45.4615	61.1115	68.2727	64.6921	18.3448	21.2313	19.7881
M.alba_G0012868	16.2752	13.0285	14.6519	37.3859	36.8125	37.0992	32.8101	33.1647	32.9874	29.4061	29.9742	29.6902
M.alba_G0012873	106.66	85.933	96.2967	33.1308	35.0704	34.1006	20.7014	21.4224	21.0619	60.2953	65.6673	62.9813
M.alba_G0012915	10.4613	7.13753	8.79939	0	0.119549	0.0597745	0.039063	0	0.0195315	0	0.095017	0.0475085
M.alba_G0012934	61.8469	47.4742	54.6606	40.0113	33.0005	36.5059	19.7259	23.1611	21.4435	30.5679	24.8773	27.7226
M.alba_G0012956	4.62521	3.24075	3.93298	17.1337	15.7698	16.4518	24.831	21.7837	23.3074	12.3445	10.1722	11.2583
M.alba_G0012959	61.9275	61.4415	61.6845	122.905	122.775	122.84	139.842	142.281	141.061	173.495	163.527	168.511
M.alba_G0012975	710.048	697.805	703.927	209.177	188.195	198.686	147.167	179.424	163.296	637.812	643.539	640.676
M.alba_G0012976	616.496	590.734	603.615	148.318	120.008	134.163	142.195	158.384	150.289	468.406	428.531	448.468
M.alba_G0012990	18.5502	11.1455	14.8478	47.0445	43.9399	45.4922	54.0818	54.4797	54.2808	36.4751	40.5332	38.5041
M.alba_G0012996	30.9458	33.9314	32.4386	97.6684	115.784	106.726	94.5984	91.9004	93.2494	70.7321	78.7969	74.7645
M.alba_G0013006	2.98498	1.91584	2.45041	17.1958	17.0001	17.098	14.2686	15.5615	14.915	13.9724	16.4683	15.2203
M.alba_G0013011	650.963	570.755	610.859	135.286	151.239	143.262	281.935	287.312	284.624	177.112	212.619	194.865
M.alba_G0013012	67.8867	60.135	64.0108	3.55996	5.37845	4.4692	31.7593	31.1438	31.4516	84.8147	94.3663	89.5905
M.alba_G0013014	123.922	148.781	136.352	1308.72	1536.22	1422.47	1072.57	1211.58	1142.07	884.486	1054.94	969.714
M.alba_G0013018	61.1607	68.1823	64.6715	301.666	416.052	358.859	207.394	213.723	210.559	205.47	278.765	242.118
M.alba_G0013019	16.7276	17.65	17.1888	19.2064	19.2568	19.2316	39.1403	40.6356	39.8879	25.2083	25.6006	25.4044
M.alba_G0013025	165.411	125.248	145.329	56.1416	55.3446	55.7431	24.8568	27.158	26.0074	44.3447	48.0648	46.2047
M.alba_G0013051	20.6769	16.045	18.361	36.1668	40.4387	38.3027	42.4827	42.9089	42.6958	31.5356	31.3044	31.42
M.alba_G0013064	16.2524	20.4752	18.3638	21.1446	18.9004	20.0225	39.1668	39.4541	39.3104	18.934	15.736	17.335
M.alba_G0013065	48.4789	33.9877	41.2333	4.74017	3.89084	4.3155	5.33839	4.60078	4.96959	17.7434	14.8981	16.3208
M.alba_G0013076	69.4792	84.0356	76.7574	2.98808	3.82106	3.40457	2.61671	1.61171	2.11421	3.95727	5.73399	4.84563
M.alba_G0013077	23.6656	29.6999	26.6827	21.0478	23.9386	22.4932	8.7323	7.92824	8.33027	6.05829	11.9544	9.00635
M.alba_G0013109	90.1342	146.538	118.336	38.3266	36.841	37.5838	54.6452	56.6405	55.6429	16.6928	22.5825	19.6377
M.alba_G0013111	18.673	21.6464	20.1597	3.18982	3.4904	3.34011	4.96558	5.09708	5.03134	12.3679	12.4196	12.3938
M.alba_G0013114	22.9369	20.7758	21.8564	37.7723	35.1051	36.4387	49.013	54.4627	51.7378	28.1628	24.6845	26.4236
M.alba_G0013119	15.0581	18.2978	16.678	44.3578	57.2339	50.7959	39.0125	41.7543	40.3834	39.6503	46.2113	42.9308
M.alba_G0013122	29.0784	33.848	31.4632	22.7543	24.0358	23.395	14.6454	15.2864	14.9659	12.8622	14.5069	13.6845
M.alba_G0013131	21.7993	23.2626	22.5309	58.9159	59.3413	59.1286	73.2065	73.0102	73.1084	49.7653	54.6724	52.2189
M.alba_G0013146	182.287	169.953	176.12	95.371	93.9842	94.6776	79.4137	80.7058	80.0597	100.286	104.041	102.164
M.alba_G0013157	12.3724	11.9967	12.1846	3.1594	2.30719	2.73329	2.3874	2.09991	2.24366	6.05923	5.53694	5.79808
M.alba_G0013159	65.4	62.448	63.924	142.408	172.035	157.221	136.937	134.987	135.962	247.518	280.942	264.23
M.alba_G0013162	25.5139	13.9066	19.7103	3.0126	2.61662	2.81461	2.64029	2.04221	2.34125	12.0432	9.41157	10.7274
M.alba_G0013164	14.3067	15.228	14.7673	3.2146	2.9094	3.062	1.86681	2.58028	2.22354	0.283346	0.423896	0.353621
M.alba_G0013168	66.412	60.9201	63.666	51.7751	50.8351	51.3051	30.0122	29.9516	29.9819	24.7083	24.7588	24.7336
M.alba_G0013194	18.4398	37.6601	28.05	10.2162	9.04116	9.62866	7.99576	11.1175	9.55661	2.38005	2.93278	2.65641
M.alba_G0013200	3.38288	6.14055	4.76171	16.6931	23.9886	20.3408	52.1321	36.5408	44.3365	33.031	46.414	39.7225
M.alba_G0013205	11.2229	14.592	12.9074	70.5997	87.025	78.8124	56.2121	60.4922	58.3521	51.4414	64.3488	57.8951
M.alba_G0013212	51.9492	47.6771	49.8131	25.1508	21.9344	23.5426	12.3446	13.1787	12.7617	22.7871	20.4635	21.6253
M.alba_G0013220	64.728	66.4229	65.5754	23.0034	24.8882	23.9458	25.1842	26.3895	25.7869	39.5095	41.1859	40.3477
M.alba_G0013241	42.0775	40.14	41.1087	19.3813	20.0981	19.7397	19.4012	22.6703	21.0358	37.457	42.0342	39.7456
M.alba_G0013245	9.74567	4.76207	7.25387	11.3978	11.0716	11.2347	21.7427	23.0294	22.3861	20.5711	18.1992	19.3852
M.alba_G0013250	56.5153	56.3979	56.4566	27.6132	25.399	26.5061	27.3166	25.8407	26.5787	36.086	37.7599	36.923
M.alba_G0013254	11.3252	19.0058	15.1655	1.06673	0.886969	0.97685	1.02465	0.639282	0.831965	10.9498	12.2563	11.6031
M.alba_G0013257	16.742	13.3885	15.0653	2.26513	1.85416	2.05964	3.33624	3.16846	3.25235	1.85785	1.5191	1.68847
M.alba_G0013258	30.7221	33.7644	32.2433	107.175	128.442	117.808	95.3832	105.281	100.332	78.3883	99.4773	88.9328
M.alba_G0013276	0.960402	1.22122	1.09081	11.7804	11.9352	11.8578	21.4776	21.2859	21.3818	34.2779	39.3657	36.8218
M.alba_G0013278	8.02745	8.92313	8.47529	30.8125	32.2036	31.508	27.6027	30.3865	28.9946	33.7703	38.7216	36.2459
M.alba_G0013283	42.439	43.8776	43.1583	11.8283	11.3009	11.5646	10.0786	9.30983	9.69419	15.0102	20.6545	17.8323
M.alba_G0013289	49.7172	55.7601	52.7386	38.1643	35.1083	36.6363	20.8922	23.931	22.4116	19.0622	19.7538	19.408
M.alba_G0013295	13.0836	8.30469	10.6941	0.897157	0.557695	0.727426	1.5108	1.40368	1.45724	7.1848	5.37225	6.27852
M.alba_G0013315	9.49607	8.04015	8.76811	22.0106	18.6012	20.3059	26.7696	22.7546	24.7621	19.1232	16.0315	17.5773
M.alba_G0013320	124.159	104.611	114.385	14.0069	15.4931	14.75	26.0179	25.5676	25.7927	195.6	211.989	203.795
M.alba_G0013343	62.463	59.9745	61.2188	20.586	19.6483	20.1172	27.2695	26.4778	26.8736	11.3226	8.35807	9.84034
M.alba_G0013345	13.9759	14.1333	14.0546	42.773	55.9555	49.3642	35.0143	38.0361	36.5252	49.3988	62.9804	56.1896
M.alba_G0013363	12.4722	11.7298	12.101	36.1152	33.5234	34.8193	30.2386	30.8373	30.538	42.3677	35.2538	38.8108
M.alba_G0013364	12.0927	5.94531	9.01901	23.5611	13.3323	18.4467	33.045	33.1824	33.1137	36.7523	19.6985	28.2254
M.alba_G0013373	2.47378	1.77197	2.12288	26.7643	28.4791	27.6217	16.1152	14.3056	15.2104	11.3664	11.315	11.3407
M.alba_G0013391	88.0975	81.9744	85.036	148.546	142.693	145.62	261.278	281.291	271.285	198.495	197.551	198.023
M.alba_G0013396	96.8689	100.396	98.6325	40.9327	33.8624	37.3975	36.4287	46.3883	41.4085	61.1158	60.1049	60.6104
M.alba_G0013425	16.7636	11.3856	14.0746	34.0269	26.4645	30.2457	52.3952	50.3163	51.3557	34.2289	27.3733	30.8011
M.alba_G0013428	312.988	273.603	293.295	106.095	89.8963	97.9955	58.0472	68.7511	63.3992	197.144	207.07	202.107
M.alba_G0013435	208.898	171.3	190.099	123.65	77.0375	100.344	67.7367	80.3818	74.0593	57.4476	46.0858	51.7667
M.alba_G0013451	28.4357	27.3388	27.8872	12.8406	15.2023	14.0214	12.9621	13.5137	13.2379	15.1621	13.9932	14.5776
M.alba_G0013454	10.3604	10.3943	10.3774	11.3139	9.57185	10.4429	33.1797	36.6182	34.8989	44.0698	45.283	44.6764
M.alba_G0013482	24.3175	27.7381	26.0278	13.5946	11.2778	12.4362	9.61634	9.43057	9.52345	14.5132	17.7189	16.116
M.alba_G0013506	45.5902	40.181	42.8856	93.148	105.968	99.5579	90.6033	91.2461	90.9247	78.6118	78.1119	78.3618
M.alba_G0013523	46.1999	42.2557	44.2278	24.2093	18.4884	21.3489	18.6796	22.9271	20.8033	21.362	14.2987	17.8303
M.alba_G0013567	35.4132	26.9277	31.1705	14.3837	15.3157	14.8497	11.0499	9.60978	10.3299	5.71954	5.64136	5.68045
M.alba_G0013570	24.5533	22.0919	23.3226	15.0418	16.946	15.9939	9.48223	9.88108	9.68165	7.4616	8.43066	7.94613
M.alba_G0013575	41.301	38.8755	40.0882	307.762	272.262	290.012	278.897	301.514	290.206	243.725	198.142	220.933
M.alba_G0013582	15.8064	18.582	17.1942	29.9361	36.2792	33.1076	38.1373	43.9747	41.056	18.0194	24.0714	21.0454
M.alba_G0013586	32.2294	27.1601	29.6948	96.0073	81.9824	88.9948	88.5659	98.2565	93.4112	106.432	86.954	96.6932
M.alba_G0013588	5.30285	4.52648	4.91466	14.7386	12.7138	13.7262	21.3762	23.0544	22.2153	14.2132	12.0388	13.126
M.alba_G0013590	102.642	100.469	101.556	23.936	17.664	20.8	26.6638	28.678	27.6709	16.2721	14.5667	15.4194
M.alba_G0013594	119.37	100.481	109.926	10.342	8.75389	9.54795	29.3235	32.1813	30.7524	78.8523	66.4834	72.6679
M.alba_G0013607	62.669	67.304	64.9865	23.0718	26.3344	24.7031	14.4536	14.3667	14.4102	26.2813	28.8947	27.588
M.alba_G0013632	30.6354	21.5743	26.1048	78.017	80.8107	79.4138	93.7172	88.8599	91.2886	82.9786	89.8695	86.4241
M.alba_G0013674	8.40999	8.47297	8.44148	14.1724	16.4201	15.2962	27.7656	29.7245	28.745	18.1576	22.6143	20.3859
M.alba_G0013679	30.2211	30.2236	30.2223	17.0742	18.1996	17.6369	11.6001	11.4985	11.5493	13.6457	12.511	13.0784
M.alba_G0013684	40.1607	41.4888	40.8247	34.4079	26.5082	30.4581	8.1088	8.15616	8.13248	12.5439	11.791	12.1674
M.alba_G0013725	43.7767	37.3089	40.5428	67.106	60.2307	63.6683	86.9003	104.286	95.5931	83.9682	69.4208	76.6945
M.alba_G0013727	141.605	98.4213	120.013	52.8094	44.7048	48.7571	59.8043	56.6113	58.2078	25.3592	26.0891	25.7242
M.alba_G0013734	9.69347	8.7104	9.20193	20.4424	18.6541	19.5482	26.0822	27.1916	26.6369	32.7254	27.9277	30.3266
M.alba_G0013743	5.28526	4.59384	4.93955	19.8885	16.5545	18.2215	35.7533	39.5761	37.6647	10.8988	7.87636	9.3876
M.alba_G0013744	15.7356	7.56557	11.6506	24.408	10.064	17.236	27.99	30.5241	29.2571	29.3799	13.5589	21.4694
M.alba_G0013745	16.2159	18.3013	17.2586	52.837	67.454	60.1455	44.9788	44.174	44.5764	63.7917	70.8451	67.3184
M.alba_G0013747	23.1566	25.3855	24.271	10.7162	11.6029	11.1595	10.0402	10.7362	10.3882	8.07719	9.54112	8.80915
M.alba_G0013775	12.2418	19.7228	15.9823	14.8189	12.682	13.7504	2.83888	3.2927	3.06579	6.31443	6.32671	6.32057
M.alba_G0013780	16.8813	18.0042	17.4428	23.4938	20.6308	22.0623	4.35231	5.16714	4.75973	14.1242	17.0624	15.5933
M.alba_G0013781	31.6305	34.27	32.9503	21.541	16.6723	19.1066	14.9022	16.5165	15.7094	10.6005	9.97779	10.2891
M.alba_G0013788	7.62661	7.94573	7.78617	27.3833	28.1273	27.7553	61.8492	63.9319	62.8905	11.7561	11.2785	11.5173
M.alba_G0013792	14.7974	12.7019	13.7496	27.6584	35.9066	31.7825	43.7137	42.7157	43.2147	32.7453	39.3632	36.0542
M.alba_G0013794	154.719	159.975	157.347	653.768	802.745	728.256	446.532	470.816	458.674	505.319	582.067	543.693
M.alba_G0013810	80.5308	73.9359	77.2333	31.8765	32.5431	32.2098	36.4059	35.5569	35.9814	94.6428	94.7878	94.7153
M.alba_G0013833	68.7663	82.1689	75.4676	157.276	207.003	182.14	169.649	179.121	174.385	111.411	153.208	132.31
M.alba_G0013836	59.1219	68.3802	63.751	140.214	164.178	152.196	163.965	171.862	167.913	442.578	551.632	497.105
M.alba_G0013838	181.842	177.702	179.772	17.0451	18.1155	17.5803	2.1131	2.64488	2.37899	10.0584	13.3339	11.6961
M.alba_G0013845	35.99	40.2637	38.1268	16.4794	13.9619	15.2207	88.5301	96.9629	92.7465	34.3778	31.151	32.7644
M.alba_G0013865	7.85696	5.95668	6.90682	21.7286	22.8284	22.2785	23.5889	25.3086	24.4488	17.3273	15.3923	16.3598
M.alba_G0013881	156.102	150.486	153.294	84.5882	89.7132	87.1507	68.047	68.3052	68.1761	65.2517	76.3304	70.7911
M.alba_G0013888	30.7998	29.5668	30.1833	5.25553	5.41005	5.33279	9.71013	10.663	10.1866	19.1557	20.6614	19.9086
M.alba_G0013892	75.3586	69.6793	72.519	383.095	426.699	404.897	237.212	257.084	247.148	153.152	167.705	160.428
M.alba_G0013894	872.261	826.356	849.309	1575.85	1419.38	1497.61	1722.07	1961.2	1841.64	3350.9	3085.02	3217.96
M.alba_G0013899	15.7417	13.5391	14.6404	25.1771	19.7376	22.4574	50.4749	52.8146	51.6447	33.7115	25.7945	29.753
M.alba_G0013909	61.6242	64.0277	62.826	231.712	293.61	262.661	177.741	180.181	178.961	152.732	196.19	174.461
M.alba_G0013928	26.1496	16.0638	21.1067	69.2176	56.6801	62.9489	74.7015	70.9755	72.8385	56.9257	50.7587	53.8422
M.alba_G0013936	58.1212	42.8304	50.4758	1.20756	1.20697	1.20726	2.51442	4.03932	3.27687	5.7755	6.16443	5.96996
M.alba_G0013940	129.529	146.321	137.925	56.8581	65.9125	61.3853	52.1939	52.9042	52.549	67.2005	84.1446	75.6726
M.alba_G0013944	7.15985	4.32867	5.74426	15.905	11.857	13.881	19.0413	21.3122	20.1768	15.5888	9.4301	12.5095
M.alba_G0013951	31.9133	21.7538	26.8336	11.9227	7.12858	9.52565	5.51903	6.56814	6.04358	12.5058	8.45764	10.4817
M.alba_G0013956	138.478	157.772	148.125	37.9726	45.1165	41.5446	52.1625	51.5047	51.8336	61.7793	75.6759	68.7276
M.alba_G0013980	1.12732	0.923941	1.02563	14.0281	14.1151	14.0716	11.1315	11.2589	11.1952	0.609267	0.950068	0.779667
M.alba_G0014026	6.52622	5.97666	6.25144	18.0249	10.8634	14.4441	19.3977	21.9893	20.6935	16.7711	14.3727	15.5719
M.alba_G0014035	10.0438	14.7872	12.4155	1.19319	1.48863	1.34091	2.04294	1.62248	1.83271	4.86213	5.52607	5.1941
M.alba_G0014044	368.261	329.571	348.916	83.8436	70.5365	77.19	132.2	155.812	144.006	138.447	146.186	142.317
M.alba_G0014048	24.6017	16.324	20.4629	57.734	49.7868	53.7604	52.0017	53.9438	52.9728	61.6548	59.5267	60.5908
M.alba_G0014051	29.125	41.228	35.1765	6.09407	4.69996	5.39702	9.79863	9.9599	9.87927	2.82619	3.0215	2.92385
M.alba_G0014065	131.06	167.794	149.427	75.3613	72.41	73.8857	79.5686	71.4103	75.4895	65.3573	74.5211	69.9392
M.alba_G0014073	39.6183	30.8815	35.2499	14.865	14.6738	14.7694	15.8834	16.2977	16.0905	12.6774	12.9087	12.793
M.alba_G0014076	9.4935	11.7638	10.6287	31.0474	26.3164	28.6819	49.0002	51.7799	50.3901	29.3193	27.8008	28.5601
M.alba_G0014085	424.955	466.511	445.733	110.283	131.206	120.744	123.437	128.766	126.101	148.439	184.382	166.411
M.alba_G0014098	8.88166	13.8943	11.388	23.2399	19.6981	21.469	28.4408	27.8816	28.1612	12.9785	17.0703	15.0244
M.alba_G0014110	69.9355	90.9146	80.425	51.4004	53.0973	52.2488	38.403	40.2098	39.3064	34.6302	53.626	44.1281
M.alba_G0014116	258.369	204.867	231.618	108.181	115.38	111.78	109.257	111.974	110.616	79.2668	88.3916	83.8292
M.alba_G0014156	64.4366	66.7024	65.5695	236.057	256.902	246.479	216.445	249.948	233.196	258.95	341.118	300.034
M.alba_G0014170	60.8865	61.0346	60.9605	11.1622	13.0011	12.0817	15.1646	16.2047	15.6847	16.4185	23.3315	19.875
M.alba_G0014185	170.018	120.023	145.02	84.9358	58.2336	71.5847	49.7773	55.0865	52.4319	79.3686	58.8527	69.1106
M.alba_G0014237	10.444	9.73469	10.0894	32.7431	27.4946	30.1189	33.6038	37.3927	35.4983	12.1501	9.2441	10.6971
M.alba_G0014241	9.15812	7.08876	8.12344	28.2802	34.3171	31.2986	27.4802	26.897	27.1886	20.7287	25.2074	22.9681
M.alba_G0014251	47.6159	55.9593	51.7876	17.8737	21.1214	19.4976	20.7735	22.8182	21.7959	18.1258	18.8107	18.4683
M.alba_G0014263	1656.51	2218.3	1937.41	4513.79	3177.42	3845.61	3860.91	4330.23	4095.57	1385.37	1396.9	1391.13
M.alba_G0014265	15.2174	31.2364	23.2269	0.698778	0.92194	0.810359	1.50361	1.21098	1.35729	4.33481	7.27235	5.80358
M.alba_G0014315	20.0982	24.3533	22.2258	16.1773	17.2113	16.6943	11.0305	0	5.51527	11.591	16.2966	13.9438
M.alba_G0014333	100.556	179.807	140.181	32.5889	31.3246	31.9568	15.3434	14.3091	14.8263	12.6305	18.1954	15.4129
M.alba_G0014390	95.4696	120.456	107.963	838.026	1043.24	940.633	675.774	675.346	675.56	1105.43	1288.95	1197.19
M.alba_G0014405	843.643	1261.53	1052.59	82.5546	93.2666	87.9106	54.2858	66.571	60.4284	76.3258	78.5165	77.4211
M.alba_G0014407	0	0.181293	0.0906465	72.8354	70.1202	71.4778	92.6257	95.1419	93.8838	40.3729	45.4844	42.9286
M.alba_G0014416	10.4094	7.31439	8.8619	4.54171	0	2.27085	0	0	0	0	0	0
M.alba_G0014419	9.97588	10.9357	10.4558	2.43378	2.71565	2.57472	23.0875	27.7115	25.3995	1.42325	3.07544	2.24934
M.alba_G0014457	2.23771	2.46116	2.34944	6.02047	7.98358	7.00203	13.0358	12.2632	12.6495	9.22012	11.047	10.1335
M.alba_G0014459	16.7402	8.64462	12.6924	34.2248	27.9764	31.1006	30.7012	34.7431	32.7221	43.1553	37.406	40.2806
M.alba_G0014471	52.2216	44.0226	48.1221	8.20334	6.0415	7.12242	7.01145	6.17503	6.59324	12.9998	9.91476	11.4573
M.alba_G0014484	21.2347	11.9343	16.5845	53.4744	43.748	48.6112	38.9055	36.9289	37.9172	50.4111	47.1417	48.7764
M.alba_G0014496	1870.35	1540.92	1705.64	831.427	825.373	828.4	590.399	645.331	617.865	619.765	639.414	629.589
M.alba_G0014530	56.2004	51.2781	53.7393	26.2393	26.7757	26.5075	27.6519	26.6987	27.1753	28.5538	30.8063	29.68
M.alba_G0014534	14.8819	19.0501	16.966	9.27658	9.33041	9.30349	34.0778	37.6052	35.8415	3.54513	3.32817	3.43665
M.alba_G0014547	69.4478	88.0445	78.7461	38.2517	37.9593	38.1055	30.8308	34.9182	32.8745	39.4092	44.8354	42.1223
M.alba_G0014570	47.1509	56.5829	51.8669	11.5147	11.6517	11.5832	11.5964	16.7867	14.1916	21.7623	39.7858	30.7741
M.alba_G0014571	33.6065	36.5731	35.0898	8.02909	7.54778	7.78844	6.61665	10.8103	8.71347	10.0422	20.5153	15.2787
M.alba_G0014572	22.7131	18.8495	20.7813	4.74528	5.39728	5.07128	10.5534	3.92804	7.24074	21.3227	11.8386	16.5806
M.alba_G0014578	292.656	379.857	336.257	189.212	210.269	199.74	154.019	156.574	155.296	175.055	223.575	199.315
M.alba_G0014592	108.381	112.704	110.542	55.9102	58.1054	57.0078	51.0134	52.2217	51.6175	47.9469	47.3667	47.6568
M.alba_G0014598	50.8743	68.8076	59.841	23.8577	29.67	26.7639	19.5173	19.7605	19.6389	21.2313	28.9195	25.0754
M.alba_G0014630	25.9363	21.4426	23.6895	48.0858	52.0172	50.0515	6.85332	8.0514	7.45236	5.42527	5.91597	5.67062
M.alba_G0014631	128.847	101.547	115.197	17.0249	17.7297	17.3773	21.7787	21.9469	21.8628	63.094	82.3646	72.7293
M.alba_G0014635	27.0876	26.0285	26.5581	57.0961	58.7837	57.9399	66.834	66.8412	66.8376	36.0872	30.5285	33.3079
M.alba_G0014674	40.826	35.2653	38.0456	5.21644	4.33328	4.77486	14.4067	16.2779	15.3423	37.1519	38.6026	37.8773
M.alba_G0014695	0.091054	4.75576	2.42341	13.083	17.3582	15.2206	19.1677	12.018	15.5928	10.4036	4.08195	7.24276
M.alba_G0014697	0	0	0	11.9756	12.8033	12.3895	17.8329	14.5787	16.2058	9.62791	0	4.81395
M.alba_G0014708	93.6847	77.6877	85.6862	30.573	31.4346	31.0038	34.6842	34.9168	34.8005	33.8721	36.9346	35.4033
M.alba_G0014751	16.448	18.7361	17.5921	34.1757	40.7934	37.4846	49.0904	49.692	49.3912	109.853	110.11	109.981
M.alba_G0014752	14.5826	20.3138	17.4482	45.3572	60.4903	52.9238	47.6233	50.6449	49.1341	58.9877	74.9946	66.9912
M.alba_G0014755	35.6804	41.51	38.5952	176.347	219.408	197.877	131.854	125.014	128.434	153.952	187.695	170.824
M.alba_G0014795	83.3132	79.3284	81.3208	5.89652	3.98238	4.93945	3.82458	2.90088	3.36273	10.0497	12.3478	11.1987
M.alba_G0014798	220.042	252.345	236.194	84.7977	83.0177	83.9077	54.781	52.5058	53.6434	47.8799	59.5785	53.7292
M.alba_G0014807	81.5811	73.943	77.762	26.8444	22.6214	24.7329	27.6788	32.7888	30.2338	42.2438	40.2076	41.2257
M.alba_G0014808	81.7354	90.2092	85.9723	45.4884	41.3993	43.4438	32.1669	34.0023	33.0846	44.0053	47.8567	45.931
M.alba_G0014813	35.6395	39.4229	37.5312	118.829	147.684	133.257	98.6959	104.546	101.621	88.234	101.884	95.0589
M.alba_G0014820	44.9972	50.9536	47.9754	122.351	148.662	135.507	113.397	118.057	115.727	119.106	147.305	133.206
M.alba_G0014821	72.2402	77.7188	74.9795	208.523	272.483	240.503	158.981	154.416	156.698	140.508	180.094	160.301
M.alba_G0014824	21.7037	22.489	22.0963	149.623	185.722	167.672	202.589	150.609	176.599	155.362	205.244	180.303
M.alba_G0014844	71.2634	67.0356	69.1495	14.9555	13.0474	14.0014	23.859	24.6998	24.2794	26.5568	25.8692	26.213
M.alba_G0014845	44.1371	43.1785	43.6578	19.3467	19.9611	19.6539	20.4416	19.1975	19.8196	20.5078	24.6078	22.5578
M.alba_G0014847	261.549	197.991	229.77	248.195	299.686	273.941	0	0.261893	0.130946	504.983	571.682	538.332
M.alba_G0014860	4.09944	6.61038	5.35491	9.60318	7.89461	8.74889	56.2038	56.892	56.5479	14.0089	11.878	12.9435
M.alba_G0014899	214.674	160.932	187.803	17.4381	13.5695	15.5038	51.9389	53.0845	52.5117	113.671	74.6679	94.1695
M.alba_G0014903	48.8466	75.0939	61.9702	17.2612	15.4343	16.3478	9.4081	15.4285	12.4183	7.73984	9.03919	8.38951
M.alba_G0014909	8.13551	6.42979	7.28265	31.7031	38.8076	35.2554	34.4825	33.0417	33.7621	31.5194	31.9894	31.7544
M.alba_G0014919	4.59001	5.89598	5.24299	28.0503	27.074	27.5621	38.8267	39.2906	39.0587	38.9332	40.6887	39.8109
M.alba_G0014931	43.4745	47.4628	45.4686	28.4452	32.0925	30.2689	0	0	0	0	28.9272	14.4636
M.alba_G0014932	0	0	0	0	0	0	13.7843	10.2865	12.0354	24.8371	0	12.4185
M.alba_G0014945	30.3195	43.7177	37.0186	28.8692	34.9803	31.9248	17.6591	20.652	19.1555	34.6815	43.7024	39.192
M.alba_G0014954	7.54841	4.0427	5.79555	43.3853	30.3628	36.874	39.5087	39.4514	39.48	46.6403	37.6943	42.1673
M.alba_G0014961	353.42	352.359	352.89	287.166	316.758	301.962	99.4984	106.445	102.972	268.811	332.353	300.582
M.alba_G0014967	45.285	29.7161	37.5005	38.3897	31.9487	35.1692	13.151	16.6027	14.8768	8.18017	4.76533	6.47275
M.alba_G0014975	95.737	90.9031	93.3201	83.0317	83.4947	83.2632	45.8269	48.0039	46.9154	105.583	104.56	105.071
M.alba_G0014983	57.1933	57.2291	57.2112	289.232	288.993	289.113	186.91	207.205	197.058	181.207	187.76	184.484
M.alba_G0014984	23.6973	16.9618	20.3296	9.78052	6.5255	8.15301	5.73943	5.46651	5.60297	6.77516	4.36893	5.57205
M.alba_G0015001	0	0	0	0.035338	0	0.017669	12.9279	12.2976	12.6127	0	0	0
M.alba_G0015008	14.1455	11.842	12.9938	25.8936	24.849	25.3713	33.1625	32.2246	32.6936	19.0509	18.5637	18.8073
M.alba_G0015015	22.096	22.2579	22.177	78.3148	91.3961	84.8554	51.2685	45.5675	48.418	51.0687	52.5567	51.8127
M.alba_G0015017	895.053	764.253	829.653	1196.53	1439.52	1318.02	370.914	360.203	365.559	448.231	538.209	493.22
M.alba_G0015019	45.729	51.5453	48.6372	147.061	187.074	167.068	115.205	117.757	116.481	90.6595	115.087	102.873
M.alba_G0015020	40.1804	46.4378	43.3091	212.019	260.415	236.217	124.097	126.202	125.15	158.753	185.165	171.959
M.alba_G0015033	13.6096	12.9423	13.276	3.41092	3.54421	3.47756	1.3352	1.35783	1.34651	12.6899	12.9392	12.8146
M.alba_G0015037	772.428	661.246	716.837	329.837	310.765	320.301	132.505	135.611	134.058	172.596	189.032	180.814
M.alba_G0015042	43.2952	39.084	41.1896	17.3153	14.5229	15.9191	14.5219	13.9959	14.2589	16.9306	13.6993	15.315
M.alba_G0015055	23.8407	21.4668	22.6537	12.844	12.8873	12.8656	9.41713	10.3	9.85858	16.1176	15.7164	15.917
M.alba_G0015068	26.9097	40.3727	33.6412	34.1172	33.9068	34.012	12.3716	9.56238	10.967	42.318	43.393	42.8555
M.alba_G0015089	88.2873	88.2813	88.2843	26.1611	24.4423	25.3017	14.1523	15.5707	14.8615	13.7265	14.8544	14.2904
M.alba_G0015094	33.6455	34.7389	34.1922	175.33	206.646	190.988	187.849	198.691	193.27	139.628	164.179	151.903
M.alba_G0015097	117.254	128.856	123.055	831.788	990.051	910.919	565.039	571.484	568.261	653.974	732.44	693.207
M.alba_G0015103	12.7725	12.6271	12.6998	34.9324	43.2805	39.1065	31.7986	31.0997	31.4492	28.447	35.2551	31.851
M.alba_G0015135	215.503	209.49	212.496	49.6281	55.1724	52.4002	77.7437	77.9775	77.8606	132.113	144.476	138.295
M.alba_G0015142	1227.39	1295.01	1261.2	203.559	220.222	211.891	36.6165	38.8338	37.7251	50.4571	79.009	64.7331
M.alba_G0015144	1764.57	2529.39	2146.98	1618.62	1821.03	1719.82	1071.38	1117.78	1094.58	788.38	1132.8	960.592
M.alba_G0015154	74.295	82.2353	78.2651	33.1131	33.6258	33.3695	28.0982	28.1387	28.1185	21.8405	23.4197	22.6301
M.alba_G0015166	36.9891	32.0726	34.5308	78.244	70.3353	74.2897	89.9688	93.2526	91.6107	72.0466	65.5841	68.8154
M.alba_G0015167	129.791	125.323	127.557	2.2188	2.14061	2.17971	43.1741	48.5961	45.8851	0.789126	1.16712	0.978123
M.alba_G0015168	28.7839	30.9301	29.857	19.4761	13.3739	16.425	10.6749	14.1709	12.4229	10.665	7.0947	8.87986
M.alba_G0015169	36.62	44.6051	40.6125	14.3341	16.9905	15.6623	15.645	16.8933	16.2691	15.8638	17.7696	16.8167
M.alba_G0015174	142.172	169.371	155.771	62.3485	69.8896	66.119	62.6448	59.543	61.0939	76.2208	91.4733	83.847
M.alba_G0015184	418.908	531.183	475.046	222.355	238.246	230.3	216.98	221.806	219.393	200.738	242.367	221.553
M.alba_G0015196	195.879	113.125	154.502	97.0531	77.4725	87.2628	61.5754	63.241	62.4082	90.7958	70.5121	80.6539
M.alba_G0015213	2.85471	3.37098	3.11284	4.04906	5.13552	4.59229	14.018	15.6886	14.8533	12.9497	13.1552	13.0524
M.alba_G0015215	32.5667	30.3412	31.454	11.0317	10.6346	10.8332	13.4544	13.6967	13.5756	21.901	22.2824	22.0917
M.alba_G0015236	10.9111	6.95492	8.93302	13.1854	8.88392	11.0347	27.9061	26.7039	27.305	25.9475	16.1989	21.0732
M.alba_G0015239	102.086	83.768	92.9271	10.2156	12.705	11.4603	10.4438	9.59562	10.0197	8.44227	9.80188	9.12208
M.alba_G0015245	15.1807	10.7815	12.9811	23.9208	18.2298	21.0753	36.1429	40.0497	38.0963	20.1794	15.1089	17.6442
M.alba_G0015248	196.627	180.812	188.72	27.1155	27.9729	27.5442	55.0274	55.0955	55.0615	212.398	214.696	213.547
M.alba_G0015259	47.0401	58.1441	52.5921	17.8435	17.5342	17.6889	13.3077	13.2743	13.291	13.7724	16.3458	15.0591
M.alba_G0015262	209.089	239.879	224.484	139.889	156.16	148.024	76.6363	81.3113	78.9738	115.672	140.411	128.042
M.alba_G0015264	26.3814	22.8947	24.638	5.05359	3.95613	4.50486	5.21305	4.58553	4.89929	11.8858	11.5448	11.7153
M.alba_G0015288	58.7478	37.8207	48.2843	19.3119	16.2123	17.7621	17.6626	18.4172	18.0399	39.1967	32.1573	35.677
M.alba_G0015313	53.9735	41.6784	47.8259	29.799	25.2998	27.5494	23.87	22.0695	22.9698	47.9145	40.9706	44.4425
M.alba_G0015324	40.5607	55.0812	47.8209	303.138	350.257	326.698	284.182	303.483	293.833	18.8977	23.9114	21.4045
M.alba_G0015334	567.914	784.068	675.991	410.366	466.082	438.224	352.869	332.04	342.455	469.152	600.603	534.877
M.alba_G0015355	2.20193	2.40206	2.302	37.4389	36.9672	37.2031	39.4951	45.2242	42.3597	10.3332	15.6077	12.9705
M.alba_G0015357	533.83	559.823	546.826	1164.95	1066.93	1115.94	1198.33	1204.84	1201.58	411.2	526.416	468.808
M.alba_G0015373	40.4914	47.7485	44.1199	34.5986	34.984	34.7913	21.8894	22.9222	22.4058	31.0416	32.8641	31.9529
M.alba_G0015383	30.5653	33.8529	32.2091	13.6968	20.2158	16.9563	10.4977	9.05149	9.77462	18.1225	24.7628	21.4426
M.alba_G0015384	314.954	246.094	280.524	84.0733	78.1298	81.1015	82.8483	77.9692	80.4087	150.552	141.069	145.81
M.alba_G0015404	22.5029	21.3283	21.9156	74.6872	73.5126	74.0999	59.0083	59.7516	59.3799	72.7303	80.4158	76.5731
M.alba_G0015413	39.6058	49.5482	44.577	194.957	261.033	227.995	183.025	186.295	184.66	170.827	218.085	194.456
M.alba_G0015437	9.12286	7.35004	8.23645	33.3947	35.2914	34.3431	28.1399	29.9314	29.0356	21.8041	21.5528	21.6785
M.alba_G0015483	21.1714	27.0118	24.0916	86.4464	102.621	94.5336	62.1688	65.1364	63.6526	63.5185	82.8919	73.2052
M.alba_G0015490	18.0089	17.0277	17.5183	50.3144	51.1863	50.7504	40.2048	42.2867	41.2458	39.7084	41.8953	40.8018
M.alba_G0015493	17.6478	25.2888	21.4683	8.44209	9.14112	8.79161	3.18525	3.99331	3.58928	4.23002	6.07221	5.15111
M.alba_G0015509	72.3198	78.4351	75.3774	215.608	193.456	204.532	177.238	189.662	183.45	126.094	114.807	120.451
M.alba_G0015512	11.4607	10.1307	10.7957	19.6595	20.9905	20.325	24.6848	27.6108	26.1478	8.97519	11.9841	10.4797
M.alba_G0015523	9.35822	6.34027	7.84924	6.99066	5.35243	6.17154	24.7265	27.9307	26.3286	62.9233	56.5732	59.7483
M.alba_G0015528	256.314	313.662	284.988	72.7918	72.3226	72.5572	116.138	113.884	115.011	124.619	140.756	132.688
M.alba_G0015530	20.4027	20.697	20.5499	25.5869	20.325	22.9559	46.2288	48.3962	47.3125	50.4539	47.2243	48.8391
M.alba_G0015555	64.0964	58.1744	61.1354	11.3628	12.29	11.8264	25.1811	25.4904	25.3357	161.371	169.613	165.492
M.alba_G0015568	19.8811	17.4197	18.6504	36.8473	46.9088	41.8781	42.2536	35.9541	39.1038	47.9729	42.6546	45.3137
M.alba_G0015579	44.7293	32.7191	38.7242	23.0447	24.2096	23.6272	12.2967	16.0692	14.183	14.9217	12.1786	13.5501
M.alba_G0015585	1.75881	3.39089	2.57485	10.5823	10.4329	10.5076	13.0129	13.3185	13.1657	12.1144	14.4168	13.2656
M.alba_G0015611	0.081158	0.158237	0.119697	0.628208	0.696418	0.662313	27.3812	26.1362	26.7587	0.230125	0	0.115062
M.alba_G0015613	4.48796	2.98469	3.73632	12.4051	11.7298	12.0674	23.4543	25.8944	24.6744	9.96003	12.711	11.3355
M.alba_G0015635	50.1827	53.9481	52.0654	36.0092	38.4882	37.2487	21.3414	29.1268	25.2341	20.7879	22.5596	21.6738
M.alba_G0015637	188.287	212.265	200.276	184.637	211.116	197.877	97.8461	89.9055	93.8758	123.843	143.218	133.531
M.alba_G0015681	48.6874	50.6216	49.6545	22.2422	21.8124	22.0273	11.6287	10.5297	11.0792	14.6121	24.2112	19.4116
M.alba_G0015688	12.795	15.2478	14.0214	1.03063	1.0344	1.03251	3.10318	2.53984	2.82151	32.7179	28.7014	30.7096
M.alba_G0015691	250.342	273.551	261.946	1158.47	1375.14	1266.81	927.895	979.393	953.644	822.032	1034.83	928.431
M.alba_G0015709	24.7005	22.558	23.6293	75.1652	85.3844	80.2748	65.9931	71.7794	68.8863	87.2272	99.8383	93.5327
M.alba_G0015736	8.69052	6.64346	7.66699	14.4599	10.0389	12.2494	20.7583	23.3017	22.03	8.72418	6.23006	7.47712
M.alba_G0015737	4.86658	4.22918	4.54788	15.56	10.9001	13.23	18.0062	18.1657	18.0859	3.11078	2.85681	2.98379
M.alba_G0015741	35.9098	32.523	34.2164	74.2388	66.5703	70.4045	83.4683	86.9067	85.1875	36.5062	31.716	34.1111
M.alba_G0015751	0	18.5919	9.29595	7.91482	0	3.95741	0	0	0	9.33882	13.4682	11.4035
M.alba_G0015755	105.769	140.291	123.03	584.075	657.23	620.653	509.126	482.526	495.826	402.97	517.884	460.427
M.alba_G0015797	29.8591	29.3486	29.6038	20.1826	15.0394	17.611	11.551	13.0652	12.3081	9.19154	6.59246	7.892
M.alba_G0015810	6.07035	5.53745	5.8039	23.1492	21.5904	22.3698	25.1392	26.9671	26.0532	18.099	16.223	17.161
M.alba_G0015813	46.178	49.8795	48.0287	9.99757	8.92478	9.46118	12.5717	10.3595	11.4656	13.7368	18.9105	16.3237
M.alba_G0015850	9.4931	6.472	7.98255	25.8108	19.5323	22.6716	22.1767	22.4058	22.2912	22.4073	17.4763	19.9418
M.alba_G0015885	223.127	195.244	209.185	7.20147	8.36748	7.78447	7.53528	6.94295	7.23912	2.97501	3.315	3.14501
M.alba_G0015886	124.071	106.824	115.448	6.10531	6.04228	6.0738	2.14018	2.08687	2.11353	2.18309	2.18297	2.18303
M.alba_G0015889	44.0619	36.544	40.303	19.5977	14.3787	16.9882	17.4013	19.9247	18.663	35.5524	29.5215	32.537
M.alba_G0015895	35.4936	42.8302	39.1619	23.0522	27.4995	25.2758	19.6028	19.5991	19.601	22.659	26.6231	24.6411
M.alba_G0015899	17.1301	12.4471	14.7886	50.1057	54.1766	52.1412	40.5474	40.099	40.3232	39.3257	40.349	39.8373
M.alba_G0015902	100.047	58.4674	79.2573	19.33	13.2112	16.2706	21.4645	24.5488	23.0067	5.1683	4.40721	4.78776
M.alba_G0015907	11.6261	10.368	10.997	22.6369	21.055	21.8459	32.4887	34.0184	33.2536	24.4966	21.5983	23.0474
M.alba_G0015930	7.9345	8.4734	8.20395	38.1353	41.8758	40.0055	29.6832	26.7806	28.2319	30.0056	24.3999	27.2027
M.alba_G0015938	2.95798	1.8245	2.39124	8.31313	7.49131	7.90222	13.534	12.7486	13.1413	5.11878	4.79892	4.95885
M.alba_G0015946	19.1984	14.1439	16.6711	42.1393	38.9647	40.552	42.1199	41.0031	41.5615	29.9078	25.5698	27.7388
M.alba_G0015952	40.1297	24.338	32.2338	66.9662	53.1763	60.0712	67.1385	65.8695	66.504	62.6384	54.1074	58.3729
M.alba_G0015979	90.3505	93.0162	91.6833	18.0693	20.8957	19.4825	20.4509	24.9682	22.7096	33.7475	41.8679	37.8077
M.alba_G0015982	52.9357	66.7302	59.8329	17.1279	24.2659	20.6969	19.8423	15.9943	17.9183	141.89	183.429	162.659
M.alba_G0015983	185.888	181.596	183.742	44.1912	32.6448	38.418	80.3611	96.0235	88.1923	30.2967	17.715	24.0059
M.alba_G0015984	60.2445	54.7583	57.5014	5.66112	6.069	5.86506	10.6139	11.5371	11.0755	1.43334	1.75275	1.59304
M.alba_G0016014	21.8945	20.5559	21.2252	64.6608	63.7236	64.1922	48.4497	48.4082	48.429	62.1957	58.2013	60.1985
M.alba_G0016016	62.4461	67.5753	65.0107	41.279	43.8863	42.5827	33.2078	31.2138	32.2108	69.112	81.2932	75.2026
M.alba_G0016029	6.32688	8.24759	7.28723	19.2218	26.83	23.0259	20.4515	20.7302	20.5909	11.3614	13.0671	12.2142
M.alba_G0016031	40.4074	21.8754	31.1414	74.4295	42.0268	58.2281	85.4665	91.3539	88.4102	69.9364	42.6006	56.2685
M.alba_G0016032	9.84243	7.21656	8.52949	17.8105	12.0196	14.9151	21.8055	23.9639	22.8847	17.6991	12.4105	15.0548
M.alba_G0016045	28.249	24.7373	26.4932	80.5529	102.286	91.4196	59.727	54.7229	57.2249	357.411	423.672	390.542
M.alba_G0016072	99.8625	85.8898	92.8762	37.9376	41.5245	39.731	31.7815	28.75	30.2658	52.1115	55.2553	53.6834
M.alba_G0016087	39.1071	43.9277	41.5174	9.32638	11.4307	10.3785	7.25791	8.69723	7.97757	19.8274	24.2922	22.0598
M.alba_G0016094	23.7456	27.9618	25.8537	26.3655	28.2405	27.303	12.3091	11.9882	12.1486	13.2902	19.2754	16.2828
M.alba_G0016115	109.111	123.53	116.321	35.7138	37.0037	36.3587	24.1189	29.3311	26.725	107.599	120.02	113.809
M.alba_G0016134	23.6062	26.5275	25.0668	57.0986	52.6998	54.8992	61.2068	63.1436	62.1752	22.4267	27.8707	25.1487
M.alba_G0016138	23.1047	28.9932	26.0489	228.507	285.647	257.077	168.521	176.161	172.341	218.516	289.821	254.169
M.alba_G0016146	18.4101	12.8076	15.6089	47.371	32.6065	39.9887	41.5547	42.8075	42.1811	38.6041	27.9741	33.2891
M.alba_G0016162	13.6095	11.111	12.3602	8.93824	7.54187	8.24005	173.738	208.361	191.049	19.9376	11.9663	15.9519
M.alba_G0016166	37.6119	35.6115	36.6117	10.2952	10.7388	10.517	12.0545	12.6506	12.3526	15.4779	16.2616	15.8697
M.alba_G0016177	30.5425	43.8664	37.2044	12.8101	14.1265	13.4683	15.5846	15.1457	15.3651	14.039	16.5294	15.2842
M.alba_G0016178	24.8822	22.4127	23.6475	35.7277	33.9756	34.8517	56.1501	56.409	56.2795	46.8583	41.1771	44.0177
M.alba_G0016192	91.6463	80.8659	86.2561	76.1647	79.0869	77.6258	35.2373	35.7126	35.4749	140.556	142.044	141.3
M.alba_G0016205	29.2316	15.4478	22.3397	38.3446	19.4273	28.8859	44.4377	51.159	47.7984	43.7183	22.8212	33.2698
M.alba_G0016209	130.831	130.705	130.768	85.9873	71.1496	78.5684	40.9632	46.2231	43.5931	39.2201	50.3591	44.7896
M.alba_G0016216	12.9681	16.1809	14.5745	3.91126	3.60956	3.76041	3.40315	1.69325	2.5482	2.77839	32.7987	17.7885
M.alba_G0016263	32.0904	23.8987	27.9946	57.4082	51.8754	54.6418	68.7965	68.4321	68.6143	64.3077	51.9609	58.1343
M.alba_G0016267	11.0832	12.3434	11.7133	105.27	146.428	125.849	148.706	150.87	149.788	101.121	143.118	122.119
M.alba_G0016269	16.3613	15.1976	15.7794	35.8582	30.0174	32.9378	41.248	43.4256	42.3368	24.9309	20.3969	22.6639
M.alba_G0016273	17.6163	15.5229	16.5696	37.7837	41.6721	39.7279	37.2242	36.9879	37.1061	37.0462	43.2864	40.1663
M.alba_G0016278	12.6587	15.2005	13.9296	40.8502	57.9567	49.4034	30.1323	31.8513	30.9918	30.4377	46.0394	38.2385
M.alba_G0016332	36.3146	29.3386	32.8266	4.79545	3.74311	4.26928	5.94511	6.01181	5.97846	27.9419	24.7033	26.3226
M.alba_G0016336	31.0127	44.6111	37.8119	83.1314	117.489	100.31	81.5244	82.6163	82.0704	56.1117	79.1089	67.6103
M.alba_G0016360	328.598	354.945	341.771	1275.48	1720.82	1498.15	1099.3	1132.9	1116.1	1145.56	1754.97	1450.27
M.alba_G0016386	34.1973	32.842	33.5197	21.8734	18.2232	20.0483	16.7548	16.0283	16.3915	19.4522	18.7486	19.1004
M.alba_G0016411	83.546	105.246	94.3961	78.3376	82.4388	80.3882	45.2609	45.1634	45.2122	46.7739	57.4252	52.0996
M.alba_G0016414	54.4673	58.3089	56.3881	3.05904	3.51986	3.28945	4.25515	3.57199	3.91357	4.83282	4.58762	4.71022
M.alba_G0016426	8.13801	3.45887	5.79844	18.3865	11.3929	14.8897	26.3837	26.9126	26.6482	20.7617	12.0666	16.4141
M.alba_G0016468	10.0464	8.04552	9.04596	4.44773	3.11424	3.78099	0.972151	0.975089	0.97362	12.682	9.40485	11.0434
M.alba_G0016481	572.895	446.707	509.801	216.675	265.953	241.314	192.132	187.211	189.671	274.989	338.133	306.561
M.alba_G0016482	32.9514	28.1859	30.5686	14.5681	12.8102	13.6892	14.2116	13.1265	13.669	12.0109	8.92927	10.4701
M.alba_G0016484	56.4686	67.6379	62.0533	32.5202	32.7973	32.6588	25.9347	26.7435	26.3391	22.3743	27.7458	25.06
M.alba_G0016493	26.877	31.4915	29.1842	134.725	175.013	154.869	93.0759	98.028	95.5519	56.1127	82.6581	69.3854
M.alba_G0016519	7.10848	3.42042	5.26445	17.3524	13.3925	15.3725	16.4198	19.0399	17.7298	9.80328	7.12215	8.46272
M.alba_G0016520	120.976	156.143	138.559	601.014	792.728	696.871	525.565	540.358	532.961	599.608	975.984	787.796
M.alba_G0016524	20.1599	12.1195	16.1397	26.3947	14.9214	20.658	33.8222	36.353	35.0876	20.289	12.6171	16.4531
M.alba_G0016527	15.8136	9.21218	12.5129	29.4084	21.6418	25.5251	36.8546	37.6221	37.2384	30.5212	20.2765	25.3988
M.alba_G0016537	4.27123	3.85326	4.06225	3.38812	2.93293	3.16053	19.534	22.6976	21.1158	2.14618	1.83088	1.98853
M.alba_G0016581	274.768	299.945	287.357	191.556	198.969	195.262	135.791	126.191	130.991	181.153	214.201	197.677
M.alba_G0016604	120.154	135.166	127.66	58.6198	68.3549	63.4874	67.7043	62.8173	65.2608	54.4869	63.0482	58.7676
M.alba_G0016633	42.7084	49.6141	46.1612	16.0072	14.0939	15.0506	17.5915	20.6439	19.1177	22.545	19.0046	20.7748
M.alba_G0016646	4.12072	7.94155	6.03113	12.5816	12.9836	12.7826	41.4364	38.2588	39.8476	2.37041	3.22921	2.79981
M.alba_G0016680	32.1329	34.1919	33.1624	87.9405	69.2294	78.5849	77.1755	90.7178	83.9467	30.1196	33.8205	31.9701
M.alba_G0016693	5.20005	4.39081	4.79543	16.2558	15.5809	15.9183	21.1931	19.9903	20.5917	22.214	20.2367	21.2253
M.alba_G0016697	32.282	17.2355	24.7587	67.2025	39.9916	53.597	69.839	69.5543	69.6967	48.511	31.5445	40.0277
M.alba_G0016727	9.77692	10.942	10.3595	29.5667	40.0903	34.8285	27.9346	27.3091	27.6218	35.9602	42.3152	39.1377
M.alba_G0016736	132.512	140.204	136.358	116.904	104.213	110.558	43.1102	49.9519	46.5311	145.642	138.599	142.12
M.alba_G0016749	23.0982	27.6898	25.394	4.69958	3.42298	4.06128	10.8805	11.86	11.3703	8.47952	10.8497	9.66462
M.alba_G0016753	71.412	43.3833	57.3976	22.897	19.0075	20.9522	25.1833	27.3241	26.2537	25.947	26.0549	26.001
M.alba_G0016764	13.0453	10.5659	11.8056	46.1019	51.2874	48.6946	43.9319	43.6511	43.7915	34.6923	36.4279	35.5601
M.alba_G0016778	190.466	246.676	218.571	284.37	272.918	278.644	518.88	524.224	521.552	216.732	272.5	244.616
M.alba_G0016783	109.392	101.45	105.421	19.4865	21.0456	20.266	27.3789	27.9943	27.6866	130.484	137.421	133.952
M.alba_G0016785	210.722	192.402	201.562	21.6782	27.9229	24.8005	31.2166	28.7926	30.0046	194.14	233.221	213.68
M.alba_G0016792	2.08176	2.9867	2.53423	6.9837	5.20869	6.09619	12.6344	14.9184	13.7764	5.16094	4.4044	4.78267
M.alba_G0016793	7.59347	8.79875	8.19611	51.6987	75.5044	63.6015	38.4584	41.8198	40.1391	43.7618	47.4804	45.6211
M.alba_G0016837	316.148	266.527	291.337	59.7205	65.086	62.4033	71.571	70.9731	71.272	128.463	137.72	133.092
M.alba_G0016844	22.6294	19.3444	20.9869	134.174	150.701	142.437	99.087	92.0382	95.5626	109.693	127.574	118.633
M.alba_G0016847	20.6508	31.8124	26.2316	2.43684	3.02847	2.73265	3.09146	3.79487	3.44317	2.85948	5.40153	4.1305
M.alba_G0016848	158.536	199.893	179.215	156.915	190.253	173.584	56.104	58.4148	57.2594	47.3798	54.6257	51.0027
M.alba_G0016866	65.167	65.3197	65.2433	20.2047	22.478	21.3414	10.0393	10.919	10.4792	15.0537	17.4946	16.2741
M.alba_G0016891	22.5075	21.7392	22.1233	83.9338	96.0402	89.987	93.2561	88.3126	90.7844	91.4563	103.762	97.6089
M.alba_G0016899	26.5687	29.7214	28.145	68.7085	64.4347	66.5716	62.8836	69.2296	66.0566	78.0007	76.961	77.4809
M.alba_G0016911	187.494	228.691	208.092	223.219	267.221	245.22	55.0352	55.7192	55.3772	32.5023	50.106	41.3042
M.alba_G0016915	8.52556	8.85045	8.688	27.4098	27.9502	27.68	25.1641	23.3914	24.2777	16.5965	17.6912	17.1438
M.alba_G0016949	175.986	187.713	181.849	16.7259	15.7807	16.2533	5.22031	4.41976	4.82003	16.9638	18.7933	17.8786
M.alba_G0016951	68.1435	72.74	70.4417	49.7272	64.2463	56.9868	29.454	31.2468	30.3504	29.7375	42.1862	35.9618
M.alba_G0016952	18.8865	16.4265	17.6565	56.2445	59.9381	58.0913	63.939	64.6587	64.2988	64.5378	54.4984	59.5181
M.alba_G0016963	121.189	160.24	140.715	73.8344	80.2624	77.0484	51.909	51.7548	51.8319	65.0555	87.7496	76.4025
M.alba_G0016973	22.5197	23.7819	23.1508	6.9043	4.63994	5.77212	6.24475	7.34367	6.79421	3.26767	2.66284	2.96526
M.alba_G0016977	38.299	34.8269	36.563	80.9664	86.0695	83.518	80.5955	88.737	84.6663	65.9221	71.5031	68.7126
M.alba_G0016985	916.726	1049.39	983.06	277.752	326.217	301.984	211.717	210.234	210.975	804.825	1060.12	932.475
M.alba_G0016986	92.2181	116.29	104.254	40.2598	45.8818	43.0708	29.315	32.9026	31.1088	49.0112	58.7964	53.9038
M.alba_G0016992	29.3685	25.3395	27.354	26.7974	26.5093	26.6533	10.6863	11.2927	10.9895	115.974	105.592	110.783
M.alba_G0017003	144.94	117.941	131.441	97.2602	81.3601	89.3101	63.6817	63.0331	63.3574	166.927	144.227	155.577
M.alba_G0017008	24.81	17.4453	21.1277	43.9794	40.9584	42.4689	46.1231	47.455	46.7891	44.8323	42.29	43.5612
M.alba_G0017051	4.85528	7.45297	6.15412	38.7596	44.9786	41.8691	27.5381	28.7945	28.1663	35.9203	47.1669	41.5436
M.alba_G0017064	143.341	146.852	145.096	59.1288	59.8065	59.4676	52.332	49.2851	50.8086	93.4338	104.031	98.7323
M.alba_G0017065	72.794	73.6712	73.2326	32.2675	32.2069	32.2372	28.5359	30.4036	29.4697	40.1167	44.3503	42.2335
M.alba_G0017069	27.4863	39.1291	33.3077	6.43034	5.02955	5.72994	6.10065	6.74649	6.42357	1.35644	1.42753	1.39198
M.alba_G0017071	41.9843	36.6059	39.2951	11.5165	11.8751	11.6958	15.1046	15.7195	15.4121	27.7647	23.6535	25.7091
M.alba_G0017090	0.335035	0.159738	0.247387	33.7964	47.115	40.4557	16.3185	19.8787	18.0986	12.2146	17.4925	14.8535
M.alba_G0017119	104.659	188.742	146.701	19.7081	25.53	22.619	13.4096	13.8644	13.637	5.79669	6.56902	6.18286
M.alba_G0017121	0.566412	90.1768	45.3716	6.08195	7.20505	6.6435	0.275483	0.316108	0.295795	7.96138	8.16212	8.06175
M.alba_G0017164	27.8871	36.7464	32.3168	21.7095	18.6239	20.1667	11.6852	14.6033	13.1442	15.1203	13.7209	14.4206
M.alba_G0017170	2.51613	2.10515	2.31064	3.64981	3.12906	3.38944	13.0562	14.4059	13.731	8.93085	6.98356	7.9572
M.alba_G0017176	56.0027	45.7448	50.8738	7.56914	7.22329	7.39622	13.5533	13.0884	13.3208	31.011	27.1118	29.0614
M.alba_G0017177	487.726	488.042	487.884	881.498	1076.17	978.833	1308.57	1433.88	1371.22	1990.41	2371.61	2181.01
M.alba_G0017189	26.381	19.331	22.856	54.4685	51.3098	52.8891	53.0949	52.6832	52.889	57.9502	56.2046	57.0774
M.alba_G0017190	21.4262	23.2961	22.3612	86.3278	95.7664	91.0471	73.4618	78.5101	75.986	77.1673	76.0799	76.6236
M.alba_G0017192	54.9354	55.0978	55.0166	32.2371	30.9385	31.5878	22.8045	25.4734	24.1389	36.9622	45.5097	41.2359
M.alba_G0017231	164.401	179.675	172.038	450.12	550.311	500.216	361.18	369.908	365.544	349.636	452.203	400.92
M.alba_G0017243	43.8192	41.3979	42.6086	10.4196	12.7642	11.5919	11.7051	11.1951	11.4501	19.9162	22.5083	21.2122
M.alba_G0017245	40.3616	42.3292	41.3454	108.037	110.938	109.487	110.375	113.445	111.91	110.903	110.965	110.934
M.alba_G0017263	49.5758	68.3405	58.9581	20.3344	16.8203	18.5773	19.2552	20.1262	19.6907	25.0895	32.7581	28.9238
M.alba_G0017272	1.91283	1.68394	1.79838	7.85511	7.22856	7.54183	12.4116	12.6658	12.5387	4.72841	5.52888	5.12865
M.alba_G0017284	324.192	294.79	309.491	89.8607	87.3292	88.5949	10.5578	9.75192	10.1548	23.5551	24.668	24.1115
M.alba_G0017292	232.626	266.544	249.585	218.528	239.882	229.205	118.383	120.774	119.578	209.52	219.294	214.407
M.alba_G0017293	41.452	34.8868	38.1694	24.4839	17.2964	20.8902	19.4837	20.3292	19.9064	19.467	19.7033	19.5851
M.alba_G0017321	13.7963	18.181	15.9886	50.0417	47.3339	48.6878	70.6822	72.5197	71.601	15.8834	17.3837	16.6336
M.alba_G0017322	3.07878	3.34034	3.20956	57.4286	62.6179	60.0233	69.6401	69.6829	69.6615	38.485	36.0859	37.2854
M.alba_G0017326	21.4049	23.0147	22.2098	41.4425	44.5685	43.0055	64.0581	59.8558	61.9569	33.3906	32.2328	32.8117
M.alba_G0017329	2.73745	2.41781	2.57763	101.671	112.52	107.095	121.011	113.858	117.434	44.7786	63.1677	53.9731
M.alba_G0017351	12.8344	15.6671	14.2508	38.7759	42.5501	40.663	30.7515	34.1287	32.4401	30.1726	31.6752	30.9239
M.alba_G0017353	62.7523	49.5553	56.1538	22.315	14.4551	18.3851	25.197	26.8179	26.0075	17.1212	15.6882	16.4047
M.alba_G0017363	59.9132	55.7587	57.836	162.337	126.464	144.4	305.673	348.822	327.248	86.1864	70.017	78.1017
M.alba_G0017378	315.698	280.9	298.299	1512.1	1546.83	1529.46	973.7	1030.66	1002.18	1056.27	1075.24	1065.75
M.alba_G0017380	16.4253	10.5918	13.5085	30.97	26.56	28.765	32.688	29.3567	31.0223	19.7784	17.5389	18.6586
M.alba_G0017382	33.0087	42.5441	37.7764	42.6861	58.6494	50.6677	12.6264	12.294	12.4602	7.24129	13.1669	10.2041
M.alba_G0017385	110.404	111.328	110.866	61.462	62.0136	61.7378	43.4517	49.7527	46.6022	57.7698	67.6294	62.6996
M.alba_G0017386	283.464	230.833	257.148	85.8405	73.741	79.7907	125.192	140.136	132.664	132.819	106.255	119.537
M.alba_G0017402	0.212793	0.253946	0.23337	12.3164	15.3085	13.8125	10.1291	14.12	12.1245	9.05613	6.6258	7.84097
M.alba_G0017403	0.646801	2.05101	1.34891	12.173	12.9716	12.5723	10.6657	15.3176	12.9917	2.11609	2.14275	2.12942
M.alba_G0017407	150.548	168.541	159.545	25.106	35.5243	30.3151	30.2777	32.9907	31.6342	69.1939	99.916	84.555
M.alba_G0017429	45.0256	45.8648	45.4452	104.414	108.988	106.701	100.98	98.3204	99.6502	74.8372	75.5641	75.2007
M.alba_G0017433	57.5895	56.768	57.1787	15.3363	18.0256	16.681	11.5937	13.3888	12.4913	7.9453	9.2491	8.5972
M.alba_G0017440	12.3177	13.5648	12.9413	2.74944	1.65703	2.20324	1.4286	1.50842	1.46851	2.94728	1.4859	2.21659
M.alba_G0017459	28.4171	31.4732	29.9452	23.1408	24.1028	23.6218	15.9792	12.3917	14.1854	24.4695	27.282	25.8758
M.alba_G0017460	172.915	177.547	175.231	89.8113	84.7687	87.29	71.9805	78.5112	75.2459	76.8197	77.9711	77.3954
M.alba_G0017465	42.6417	40.3125	41.4771	95.9632	86.2356	91.0994	88.4237	87.6083	88.016	84.4039	78.388	81.396
M.alba_G0017476	14.501	12.7912	13.6461	33.0507	27.9777	30.5142	33.4317	35.2053	34.3185	32.9412	26.9729	29.9571
M.alba_G0017480	33.6367	27.6581	30.6474	10.2445	9.03379	9.63916	8.93699	8.22856	8.58277	10.7494	11.2018	10.9756
M.alba_G0017510	137.63	152.633	145.132	46.4898	36.1773	41.3335	47.8032	53.4408	50.622	64.9847	66.1568	65.5708
M.alba_G0017511	68.1175	70.569	69.3433	35.1994	46.2931	40.7463	34.3661	35.0222	34.6941	51.4419	64.396	57.9189
M.alba_G0017522	1441.38	1632.43	1536.91	129.411	169.623	149.517	177.227	181.086	179.156	658.524	947.688	803.106
M.alba_G0017527	19.7578	18.5496	19.1537	3.18992	2.65117	2.92054	3.2143	3.44919	3.33174	4.2977	4.28904	4.29337
M.alba_G0017529	18.1305	22.7954	20.463	7.61118	6.35058	6.98088	2.93099	3.27143	3.10121	2.14156	2.51986	2.33071
M.alba_G0017532	27.0379	42.3654	34.7017	115.959	109.408	112.684	128.479	123.479	125.979	48.1939	55.5795	51.8867
M.alba_G0017547	11.1829	13.7808	12.4818	0.789378	1.56096	1.17517	0.926148	0.81469	0.870419	0.669367	0.722383	0.695875
M.alba_G0017554	64.3697	69.9879	67.1788	2.59896	3.99518	3.29707	0.189009	0	0.0945045	1.30526	1.23386	1.26956
M.alba_G0017557	37.9844	31.6445	34.8144	3.70476	2.32765	3.01621	1.39843	1.32313	1.36078	3.40048	4.57355	3.98701
M.alba_G0017566	87.7236	109.573	98.6482	467.6	559.952	513.776	395.028	448.162	421.595	202.075	286.042	244.058
M.alba_G0017572	54.8176	66.4609	60.6392	15.349	18.6186	16.9838	12.9586	18.4856	15.7221	13.3489	18.1025	15.7257
M.alba_G0017604	12.1013	11.9253	12.0133	35.7453	34.3856	35.0655	36.0447	34.6825	35.3636	30.563	35.4825	33.0228
M.alba_G0017608	27.2428	23.7207	25.4818	46.9444	47.2388	47.0916	53.1055	52.9948	53.0501	51.5987	46.8242	49.2114
M.alba_G0017638	392.726	470.882	431.804	2297.12	2889.04	2593.08	1236.36	1199.61	1217.99	746.816	957.091	851.954
M.alba_G0017644	24.0964	22.7787	23.4376	2.50242	3.72412	3.11327	6.90168	8.99332	7.9475	34.287	43.1248	38.7059
M.alba_G0017654	27.5948	25.6113	26.6031	13.1824	14.9557	14.069	10.3088	12.0734	11.1911	11.8382	14.602	13.2201
M.alba_G0017668	8.71122	9.41433	9.06278	7.56118	6.7381	7.14964	33.3204	30.8035	32.0619	36.1646	28.8214	32.493
M.alba_G0017674	22.7933	14.4033	18.5983	49.7502	39.1061	44.4282	43.1691	41.639	42.4041	49.6365	43.3874	46.5119
M.alba_G0017681	22.7384	21.4787	22.1085	50.1047	63.0638	56.5843	62.1411	65.0323	63.5867	65.3398	69.7602	67.55
M.alba_G0017683	22.1987	23.928	23.0633	84.6973	92.9711	88.8342	56.106	56.0994	56.1027	79.5108	84.9949	82.2529
M.alba_G0017704	21.3577	21.3252	21.3414	79.7942	92.6817	86.2379	73.4244	77.8515	75.6379	102.131	103.687	102.909
M.alba_G0017706	14.2777	13.8	14.0389	78.1871	89.1346	83.6609	96.6369	89.9425	93.2897	56.075	62.7059	59.3904
M.alba_G0017725	9.20543	5.65079	7.42811	13.6519	8.57376	11.1128	22.2157	21.667	21.9414	3.53625	2.91674	3.22649
M.alba_G0017729	70.3239	91.6826	81.0032	42.3955	48.851	45.6233	33.4774	36.3929	34.9352	39.6082	54.1218	46.865
M.alba_G0017756	38.31	41.1214	39.7157	79.1436	86.0184	82.581	85.0724	89.128	87.1002	81.1143	86.2828	83.6986
M.alba_G0017759	2.63139	2.89668	2.76404	5.13562	5.81612	5.47587	19.8928	22.5497	21.2212	6.08606	5.34916	5.71761
M.alba_G0017769	21.006	15.4954	18.2507	40.8707	34.3359	37.6033	38.0221	38.5607	38.2914	48.8357	38.4072	43.6215
M.alba_G0017804	269.41	373.319	321.364	196.983	248.349	222.666	143.911	148.417	146.164	223.193	316.093	269.643
M.alba_G0017811	24.0043	30.1884	27.0964	118.528	137.55	128.039	132.148	117.726	124.937	157.399	172.908	165.154
M.alba_G0017821	35.1327	28.7443	31.9385	2.64263	2.97239	2.80751	0.613894	0.133016	0.373455	0	0	0
M.alba_G0017858	78.2157	40.2762	59.246	6.36	6.26365	6.31182	8.63173	9.31985	8.97579	19.5954	19.1224	19.3589
M.alba_G0017882	2.08148	2.39339	2.23744	11.9487	13.7043	12.8265	15.1808	17.2821	16.2315	7.87118	10.7752	9.32322
M.alba_G0017894	48.5823	45.2301	46.9062	25.7599	32.8104	29.2851	18.2825	19.9804	19.1315	48.3283	60.4192	54.3738
M.alba_G0017901	34.0044	21.6207	27.8126	49.6697	35.2676	42.4687	63.9176	74.7522	69.3349	36.9256	27.0158	31.9707
M.alba_G0017928	2.28686	2.20171	2.24429	27.4515	30.7214	29.0864	36.4214	33.6848	35.0531	21.5752	20.1233	20.8492
M.alba_G0017939	108.841	131.09	119.965	49.2052	44.6579	46.9316	823.01	868.308	845.659	50.0665	48.3762	49.2214
M.alba_G0017948	83.5211	84.0941	83.8076	456.32	445.861	451.09	381.301	406.065	393.683	308.771	285.723	297.247
M.alba_G0017965	79.2264	96.1134	87.6699	379.181	546.568	462.874	320.156	308.938	314.547	261.702	379.585	320.643
M.alba_G0017980	35.8344	43.7865	39.8105	13.3375	17.2663	15.3019	11.0368	12.9601	11.9984	21.1613	31.341	26.2512
M.alba_G0017993	9.87953	8.19659	9.03806	31.651	36.2718	33.9614	25.9524	27.8962	26.9243	8.6952	9.83883	9.26702
M.alba_G0018035	90.1652	107.604	98.8844	10.0889	12.6318	11.3603	4.52972	5.64275	5.08623	21.7546	25.7278	23.7412
M.alba_G0018038	32.0021	36.1593	34.0807	46.3518	49.1736	47.7627	78.8908	80.3523	79.6216	33.1477	39.0455	36.0966
M.alba_G0018040	24.9543	26.1831	25.5687	14.3551	15.1651	14.7601	1.76058	13.5649	7.66275	11.0254	3.37384	7.1996
M.alba_G0018054	4.7516	5.96962	5.36061	30.2685	31.2304	30.7494	34.1527	32.071	33.1119	16.9125	17.5397	17.2261
M.alba_G0018059	128.57	135.327	131.949	60.636	59.758	60.197	61.4407	64.4244	62.9326	68.4429	82.5516	75.4972
M.alba_G0018091	15.2156	15.9601	15.5879	31.2374	31.5859	31.4117	60.1056	61.8205	60.963	43.2266	44.0446	43.6356
M.alba_G0018117	3.02351	6.8618	4.94266	11.3768	8.36566	9.87122	18.0324	17.6466	17.8395	18.4657	19.4064	18.9361
M.alba_G0018138	9.39994	8.9752	9.18757	19.5616	15.9086	17.7351	22.8133	24.923	23.8682	13.2122	11.035	12.1236
M.alba_G0018140	7.11656	5.50965	6.31311	90.9135	98.511	94.7123	91.7142	86.8955	89.3048	68.478	82.072	75.275
M.alba_G0018147	1371.5	1358.28	1364.89	48.9685	49.9408	49.4547	86.8796	85.9558	86.4177	650.999	671.556	661.278
M.alba_G0018149	164.807	152.637	158.722	3.26609	4.34861	3.80735	5.09518	5.90944	5.50231	26.4098	35.7454	31.0776
M.alba_G0018150	13.4639	15.0624	14.2631	0.799141	0.959638	0.87939	1.50053	1.04794	1.27424	11.3034	10.1809	10.7421
M.alba_G0018153	24.7674	31.7787	28.2731	58.0943	51.9984	55.0463	219.993	255.174	237.584	17.5009	18.4602	17.9805
M.alba_G0018154	16.1227	17.5018	16.8122	1.08843	1.75428	1.42136	1.66899	0.670318	1.16965	9.87564	7.05067	8.46316
M.alba_G0018159	14.1406	20.8528	17.4967	6.47571	6.25896	6.36733	5.05768	5.61733	5.3375	4.36997	4.14849	4.25923
M.alba_G0018165	30.2354	47.4482	38.8418	5.90178	7.91521	6.90849	10.4748	12.0545	11.2647	4.00324	7.38366	5.69345
M.alba_G0018172	6.77775	7.5184	7.14808	25.5694	32.9743	29.2718	24.9425	25.0093	24.9759	25.3797	33.9784	29.679
M.alba_G0018173	1.61712	2.00455	1.81083	2.6118	3.84322	3.22751	38.154	39.4129	38.7835	5.87136	8.86017	7.36577
M.alba_G0018177	29.3616	30.3752	29.8684	8.88155	11.1547	10.0181	9.46592	7.88716	8.67654	28.1932	34.4796	31.3364
M.alba_G0018179	15.9332	10.448	13.1906	2.52766	2.29622	2.41194	1.23535	1.87001	1.55268	2.65788	2.64181	2.64985
M.alba_G0018181	8.51668	9.86593	9.1913	14.5385	14.7465	14.6425	40.4424	36.8497	38.6461	57.1595	62.2107	59.6851
M.alba_G0018197	80.1756	83.3076	81.7416	384.939	435.928	410.434	354.465	373.363	363.914	307.738	324.522	316.13
M.alba_G0018201	5.27244	4.17838	4.72541	10.7786	13.4542	12.1164	16.9682	16.6899	16.8291	27.0715	30.2105	28.641
M.alba_G0018216	20.8354	18.9423	19.8888	10.4202	6.48023	8.45019	5.82841	6.40641	6.11741	7.56136	5.83628	6.69882
M.alba_G0018237	26.119	39.3042	32.7116	18.3488	22.499	20.4239	7.14973	6.96493	7.05733	5.48005	8.71803	7.09904
M.alba_G0018247	10.3841	8.44001	9.41205	34.7249	31.3532	33.0391	33.2913	35.3569	34.3241	23.4777	20.9465	22.2121
M.alba_G0018252	43.3473	29.6749	36.5111	15.5005	11.7504	13.6255	16.405	16.4265	16.4158	27.0074	22.2588	24.6331
M.alba_G0018276	80.2333	77.6005	78.9169	12.4607	12.169	12.3148	9.1361	10.4625	9.79929	34.9053	38.6753	36.7903
M.alba_G0018293	71.7485	51.3956	61.572	9.55665	9.7256	9.64112	15.2258	13.956	14.5909	6.2349	4.39795	5.31642
M.alba_G0018304	43.4278	58.6248	51.0263	40.0601	44.7134	42.3867	24.6511	24.2305	24.4408	56.5779	62.0066	59.2923
M.alba_G0018333	10.1216	5.61213	7.86687	11.8911	8.09853	9.99484	24.097	25.6479	24.8725	15.4626	11.822	13.6423
M.alba_G0018339	7.88818	6.94448	7.41633	10.2434	10.8219	10.5326	28.8388	28.3281	28.5835	24.4761	19.6953	22.0857
M.alba_G0018359	8.59205	7.98565	8.28885	19.2357	18.5084	18.8721	23.8863	24.4021	24.1442	16.6166	15.221	15.9188
M.alba_G0018374	62.9001	66.3841	64.6421	22.6761	22.981	22.8286	20.6453	20.8799	20.7626	150.356	161.329	155.843
M.alba_G0018376	386.21	335.313	360.761	272.794	282.565	277.679	128.678	134.054	131.366	144.557	154.681	149.619
M.alba_G0018394	12.415	10.632	11.5235	74.4527	73.4195	73.9361	65.7378	65.4676	65.6027	58.5765	57.587	58.0818
M.alba_G0018398	8.48174	12.7396	10.6106	65.6395	78.9639	72.3017	48.5464	57.627	53.0867	32.0302	51.6916	41.8609
M.alba_G0018402	27.8251	17.361	22.593	10.2285	8.49222	9.36034	3.95041	5.29197	4.62119	2.29781	1.83529	2.06655
M.alba_G0018410	30.625	26.2081	28.4166	13.9946	15.8454	14.92	9.76909	8.20128	8.98518	8.63529	9.95984	9.29757
M.alba_G0018418	51.82	39.5458	45.6829	14.6898	13.2452	13.9675	16.7695	17.6445	17.207	76.7885	68.7416	72.7651
M.alba_G0018420	43.6555	33.4705	38.563	14.1442	11.4472	12.7957	14.309	13.5952	13.9521	78.732	76.5338	77.6329
M.alba_G0018456	37.6181	46.8733	42.2457	90.0707	115.358	102.714	106.603	112.557	109.58	57.7478	80.7269	69.2374
M.alba_G0018458	37.1509	36.3774	36.7641	145.082	158.167	151.625	137.551	126.973	132.262	110.584	119.001	114.793
M.alba_G0018466	51.2866	43.156	47.2213	8.05109	9.1858	8.61844	2.8765	2.45891	2.6677	8.09751	8.65036	8.37393
M.alba_G0018469	35.9919	36.8308	36.4113	98.482	108.829	103.656	83.2113	72.4954	77.8533	81.8502	94.7926	88.3214
M.alba_G0018471	3.31609	2.16162	2.73886	33.2495	36.2342	34.7419	15.3183	17.5243	16.4213	5.38665	7.87974	6.63319
M.alba_G0018472	57.4854	69.5846	63.535	498.334	616.206	557.27	492.27	511.79	502.03	375.518	478.413	426.965
M.alba_G0018474	25.6292	32.6437	29.1364	3.2126	3.15968	3.18614	9.30724	6.81164	8.05944	7.6777	8.78546	8.23158
M.alba_G0018475	11.4245	10.0137	10.7191	19.1604	13.286	16.2232	31.8159	34.4334	33.1246	42.0621	29.1051	35.5836
M.alba_G0018482	31.6501	39.1965	35.4233	19.1313	25.2698	22.2005	17.4639	18.3722	17.918	18.9733	27.4944	23.2338
M.alba_G0018502	17.1455	20.5213	18.8334	65.53	82.1101	73.8201	52.6479	56.8843	54.7661	24.4294	28.6677	26.5485
M.alba_G0018595	123.351	126.901	125.126	66.2978	85.0094	75.6536	37.8623	36.6129	37.2376	125.172	151.802	138.487
M.alba_G0018614	42.2541	57.5149	49.8845	168.026	209.98	189.003	153.04	158.04	155.54	129.844	201.075	165.459
M.alba_G0018624	58.7143	51.221	54.9677	17.7984	19.346	18.5722	21.2939	23.4607	22.3773	32.1872	29.5229	30.8551
M.alba_G0018661	14.6546	12.6545	13.6546	101.348	90.3123	95.8303	107.921	114.271	111.096	74.6105	68.7925	71.7015
M.alba_G0018681	50.6986	43.6747	47.1867	27.6235	28.3228	27.9732	22.1801	24.2642	23.2221	28.4466	28.6699	28.5582
M.alba_G0018709	24.149	23.1264	23.6377	52.3175	49.1573	50.7374	51.914	55.3596	53.6368	27.8076	27.4324	27.62
M.alba_G0018717	28.9444	32.4143	30.6793	13.4605	12.6437	13.0521	14.5503	12.3196	13.4349	15.1595	18.5763	16.8679
M.alba_G0018733	66.8116	58.4834	62.6475	3.47967	4.33671	3.90819	10.1139	10.9813	10.5476	57.7642	60.0705	58.9174
M.alba_G0018738	39.78	34.9152	37.3476	6.47153	6.10271	6.28712	11.954	11.7634	11.8587	21.9742	22.02	21.9971
M.alba_G0018758	77.7997	62.3209	70.0603	33.3293	27.7513	30.5403	21.5021	23.1781	22.3401	16.8388	15.6854	16.2621
M.alba_G0018772	16.2433	15.6407	15.942	60.7725	56.4635	58.618	71.0679	78.3545	74.7112	4.17028	4.31953	4.24491
M.alba_G0018778	313.852	465.565	389.708	100.804	97.6181	99.2111	93.6631	109.987	101.825	199.071	270.31	234.691
M.alba_G0018782	23.9123	30.7784	27.3453	102.776	147.774	125.275	87.9664	82.6834	85.3249	105.565	159.127	132.346
M.alba_G0018791	3.49601	2.61642	3.05622	6.51027	5.74575	6.12801	20.1956	20.0241	20.1098	13.4489	10.1076	11.7783
M.alba_G0018797	13.5903	16.2979	14.9441	30.1188	38.3828	34.2508	42.1267	42.7469	42.4368	50.2146	57.2636	53.7391
M.alba_G0018798	20.5101	30.034	25.272	14.8555	13.8579	14.3567	56.7096	64.2595	60.4846	7.39403	6.30195	6.84799
M.alba_G0018800	32.5779	25.9397	29.2588	94.6378	83.5852	89.1115	112.883	102.911	107.897	99.8224	92.4964	96.1594
M.alba_G0018827	20.354	28.5231	24.4386	12.7658	11.3759	12.0709	7.55026	9.429	8.48963	2.16317	1.60893	1.88605
M.alba_G0018830	113.498	215.088	164.293	76.3152	71.5469	73.931	67.8878	67.5269	67.7073	20.3668	22.9904	21.6786
M.alba_G0018833	46.3897	36.9415	41.6656	8.77211	7.59172	8.18192	9.87948	9.68387	9.78167	26.9095	26.5312	26.7203
M.alba_G0018839	9.69235	7.05402	8.37319	12.4439	9.49887	10.9714	38.4368	40.0627	39.2498	38.6024	32.7233	35.6628
M.alba_G0018845	14.8416	14.917	14.8793	84.4895	98.2238	91.3567	53.5732	49.1196	51.3464	54.286	56.7493	55.5177
M.alba_G0018853	16.5301	15.2192	15.8747	51.5603	53.5737	52.567	51.747	53.0354	52.3912	34.3806	34.988	34.6843
M.alba_G0018862	1.46845	1.23574	1.3521	51.7008	48.8119	50.2563	40.9409	42.0346	41.4877	54.3123	64.1689	59.2406
M.alba_G0018870	17.3036	16.5767	16.9402	10.4564	11.1475	10.8019	5.00326	5.0594	5.03133	2.6296	3.37676	3.00318
M.alba_G0018877	15.9873	13.1037	14.5455	0.0689	0.209412	0.139156	0.617227	0.361069	0.489148	8.35489	7.12686	7.74088
M.alba_G0018895	0.41845	0.905552	0.662001	1.95361	1.81398	1.88379	10.7126	11.6954	11.204	0.235973	0.159147	0.19756
M.alba_G0018944	12.3772	11.7561	12.0666	36.5847	39.5223	38.0535	31.4801	30.6623	31.0712	14.9844	20.7442	17.8643
M.alba_G0018962	44.8081	32.8681	38.8381	5.41068	4.369	4.88984	16.4573	15.4524	15.9549	61.2055	48.3706	54.788
M.alba_G0018976	27.75	22.6337	25.1918	131.223	114.395	122.809	126.277	133.65	129.964	98.7631	84.9486	91.8558
M.alba_G0018983	104.944	116.494	110.719	118.397	134.439	126.418	47.7009	48.384	48.0425	59.3076	82.4392	70.8734
M.alba_G0018985	100.308	96.1114	98.2098	47.8436	57.1075	52.4755	47.535	44.2398	45.8874	40.7641	51.6935	46.2288
M.alba_G0019016	12.9443	13.4632	13.2037	54.0083	65.6222	59.8152	45.5445	49.8896	47.7171	34.6029	35.8509	35.2269
M.alba_G0019024	10.3322	10.7635	10.5479	64.17	66.9028	65.5364	53.1148	52.0285	52.5716	47.3748	44.0752	45.725
M.alba_G0019038	6.34914	6.33761	6.34338	13.8874	13.5483	13.7179	18.0962	19.1232	18.6097	13.131	13.9663	13.5487
M.alba_G0019047	29.8184	30.0407	29.9296	0.071965	0.084038	0.0780015	8.27231	10.3921	9.33222	9.62997	10.1712	9.90057
M.alba_G0019073	15.4	17.6136	16.5068	2.06712	2.00771	2.03741	4.97405	4.41422	4.69414	1.63374	1.81083	1.72229
M.alba_G0019076	32.747	28.8976	30.8223	4.34514	5.24452	4.79483	6.06764	6.97346	6.52055	13.8028	13.9793	13.8911
M.alba_G0019079	710.058	798.31	754.184	3429.62	4327.07	3878.34	2356.44	2045.2	2200.82	3337.28	4369.09	3853.18
M.alba_G0019115	13.245	13.6902	13.4676	49.6726	50.0859	49.8792	42.6125	47.1941	44.9033	20.786	20.3744	20.5802
M.alba_G0019127	13.1781	18.2178	15.698	1.04429	0.721423	0.882857	0.330861	0.652126	0.491494	0.342207	0.220423	0.281315
M.alba_G0019165	16.0818	13.7964	14.9391	22.3215	23.8117	23.0666	30.5342	33.4996	32.0169	30.5187	26.0263	28.2725
M.alba_G0019179	17.4914	19.91	18.7007	29.7259	28.7819	29.2539	83.5362	87.0864	85.3113	60.9356	66.9604	63.948
M.alba_G0019180	45.4372	64.8993	55.1683	111.467	112.819	112.143	265.842	275.986	270.914	111.535	158.705	135.12
M.alba_G0019231	43.1646	49.9955	46.5801	130.737	130.043	130.39	105.179	104.913	105.046	84.4388	90.7878	87.6133
M.alba_G0019241	35.7944	28.6831	32.2387	16.0612	11.5868	13.824	12.4165	12.4408	12.4287	13.4492	11.423	12.4361
M.alba_G0019294	29.2324	28.975	29.1037	116.044	154.585	135.315	126.096	129.723	127.91	87.3335	111.341	99.3373
M.alba_G0019317	20.8648	17.9021	19.3835	47.4674	44.6511	46.0593	51.876	57.5434	54.7097	51.51	42.4713	46.9907
M.alba_G0019326	35.7177	33.7562	34.7369	4.08216	4.91347	4.49781	9.01394	7.73493	8.37443	26.6017	27.5798	27.0908
M.alba_G0019346	45.7668	49.5706	47.6687	146.039	198.216	172.128	128.544	124.037	126.291	62.3319	85.5725	73.9522
M.alba_G0019352	68.4148	82.5044	75.4596	44.7921	49.4092	47.1006	36.7831	40.7449	38.764	41.9096	52.6775	47.2935
M.alba_G0019387	25.0709	30.8932	27.9821	16.2226	16.2337	16.2281	12.7873	14.3326	13.5599	15.6541	14.5379	15.096
M.alba_G0019395	22.4239	15.594	19.0089	22.5085	16.8981	19.7033	57.0783	64.6411	60.8597	24.8918	17.6461	21.2689
M.alba_G0019396	12.4357	7.09149	9.76361	29.2262	17.0258	23.126	76.1791	75.0294	75.6043	30.1694	17.81	23.9897
M.alba_G0019423	8.68764	7.12922	7.90843	21.8189	17.5944	19.7066	24.1619	24.8414	24.5016	26.4719	20.961	23.7165
M.alba_G0019437	23.365	16.0331	19.6991	43.4207	38.4992	40.9599	48.2601	47.4948	47.8774	39.6733	31.844	35.7587
M.alba_G0019468	11.8526	12.317	12.0848	19.7121	22.0453	20.8787	42.7638	45.1952	43.9795	28.0821	35.1953	31.6387
M.alba_G0019471	82.3915	95.155	88.7733	20.709	25.7032	23.2061	45.279	40.337	42.808	262.956	311.444	287.2
M.alba_G0019483	179.649	206.229	192.939	116.377	111.731	114.054	85.6323	91.4056	88.5189	101.951	110.244	106.098
M.alba_G0019485	249.1	275.957	262.529	54.8921	54.1394	54.5157	61.6872	62.1979	61.9426	124.172	131.962	128.067
M.alba_G0019493	138.561	131.683	135.122	35.2752	37.7595	36.5174	30.7739	36.4901	33.632	59.3945	70.5228	64.9586
M.alba_G0019509	76.4257	51.3181	63.8719	26.7603	22.8238	24.792	18.634	18.0356	18.3348	19.9534	17.2621	18.6078
M.alba_G0019526	295.933	230.402	263.167	137.77	169.724	153.747	66.7668	69.3943	68.0806	155.992	195.182	175.587
M.alba_G0019527	12.2606	11.4342	11.8474	1.29524	0.988966	1.1421	0.525452	1.06055	0.793002	0.829432	0.594696	0.712064
M.alba_G0019530	106.973	105.646	106.309	365.938	372.967	369.452	349.982	378.928	364.455	352.159	326.907	339.533
M.alba_G0019543	2.37673	1.44728	1.912	35.3756	42.0631	38.7194	20.7136	22.2829	21.4982	15.1699	22.5971	18.8835
M.alba_G0019545	3.34799	3.2183	3.28315	16.9885	20.0771	18.5328	21.8131	23.6998	22.7565	21.309	28.1849	24.747
M.alba_G0019575	12.8656	13.1248	12.9952	132.516	140.432	136.474	121.871	125.29	123.58	148.905	164.638	156.771
M.alba_G0019576	42.2504	36.9926	39.6215	306.289	331.098	318.693	159.704	156.046	157.875	300.375	328.118	314.247
M.alba_G0019599	26.8279	21.6134	24.2206	6.82429	6.20729	6.51579	8.36431	9.59334	8.97883	8.07442	8.00604	8.04023
M.alba_G0019601	29.6879	31.7806	30.7343	23.826	24.6063	24.2162	16.0537	15.9556	16.0046	17.9357	19.2742	18.605
M.alba_G0019604	83.3192	90.5554	86.9373	44.4982	41.4805	42.9894	38.5076	42.8863	40.6969	41.7578	44.1782	42.968
M.alba_G0019605	148.625	118.566	133.595	494.751	518.773	506.762	415.302	377.446	396.374	320.673	317.419	319.046
M.alba_G0019609	43.4864	36.0893	39.7879	31.5554	31.7338	31.6446	15.3083	16.9856	16.147	14.7107	13.4404	14.0755
M.alba_G0019627	8.90389	8.90865	8.90627	18.7035	12.1613	15.4324	26.7053	25.1543	25.9298	31.0864	23.2512	27.1688
M.alba_G0019634	26.4905	23.758	25.1243	156.293	169.493	162.893	176.503	172.033	174.268	175.344	200.402	187.873
M.alba_G0019642	83.6958	72.1811	77.9384	64.5755	60.8641	62.7198	32.5144	34.7485	33.6315	43.5826	41.7212	42.6519
M.alba_G0019650	18.5438	12.3839	15.4639	36.0753	27.8217	31.9485	32.5088	35.4467	33.9778	47.1217	32.4583	39.79
M.alba_G0019656	30.33	36.9104	33.6202	88.2939	67.1958	77.7449	103.199	107.478	105.338	31.7853	32.2893	32.0373
M.alba_G0019657	13.791	9.39033	11.5907	1.03382	0.833637	0.933728	1.15214	1.55519	1.35367	4.89052	4.35825	4.62438
M.alba_G0019674	16.5858	22.5384	19.5621	5.41089	8.7999	7.1054	6.64166	7.00974	6.8257	2.87009	5.34668	4.10839
M.alba_G0019694	265.187	329.992	297.589	110.945	145.597	128.271	63.7708	68.9267	66.3487	168.056	241.67	204.863
M.alba_G0019699	45.3683	47.3569	46.3626	176.476	190.265	183.371	113.82	112.572	113.196	123.672	142.457	133.064
M.alba_G0019702	15.9424	22.5103	19.2264	87.394	99.3638	93.3789	55.2107	59.0653	57.138	46.7087	46.7192	46.7139
M.alba_G0019703	60.0298	63.3278	61.6788	30.1789	20.7547	25.4668	14.4802	16.8825	15.6814	6.45203	5.14605	5.79904
M.alba_G0019705	81.7702	106.207	93.9886	58.2264	74.5495	66.388	42.8638	50.3484	46.6061	55.609	73.1992	64.4041
M.alba_G0019712	32.2536	38.7799	35.5167	75.6635	93.9405	84.802	73.2204	76.7182	74.9693	39.5768	50.2045	44.8906
M.alba_G0019735	36.0953	37.5384	36.8169	98.4149	124.884	111.649	85.4591	88.4264	86.9427	95.793	129.534	112.663
M.alba_G0019737	11.9162	8.28175	10.099	28.1571	23.5326	25.8448	24.9467	25.0423	24.9945	21.3395	22.0188	21.6792
M.alba_G0019743	69.404	85.1701	77.2871	682.368	987.35	834.859	431.381	414.804	423.093	490.116	745.762	617.939
M.alba_G0019756	43.6239	37.2028	40.4134	9.77589	9.4343	9.60509	8.28781	9.26731	8.77756	20.8136	23.0115	21.9125
M.alba_G0019762	65.0916	38.1307	51.6111	32.2344	19.7365	25.9855	21.591	23.9556	22.7733	30.5973	23.0309	26.8141
M.alba_G0019765	11.8562	15.0753	13.4658	2.46934	2.03447	2.2519	1.92083	2.39797	2.1594	1.96914	1.99302	1.98108
M.alba_G0019771	138.656	104.055	121.355	42.7561	41.4876	42.1218	52.217	52.8457	52.5313	58.6647	59.3762	59.0204
M.alba_G0019785	21.3661	17.2603	19.3132	30.7762	22.3002	26.5382	39.5595	40.6257	40.0926	32.9122	23.0839	27.998
M.alba_G0019797	10.8658	15.9798	13.4228	10.6851	11.328	11.0066	41.7729	45.3445	43.5587	5.22436	6.46949	5.84693
M.alba_G0019802	15.1711	17.615	16.3931	176.378	253.931	215.154	150.45	138.898	144.674	82.2044	120.027	101.116
M.alba_G0019806	32.2369	35.4305	33.8337	11.2291	13.7889	12.509	11.2963	12.3476	11.8219	52.093	57.1877	54.6403
M.alba_G0019812	15.5719	12.4099	13.9909	21.9497	15.4953	18.7225	31.7982	35.2321	33.5152	18.117	14.4318	16.2744
M.alba_G0019820	19.9772	23.7632	21.8702	115.725	162.249	138.987	86.5327	96.3286	91.4307	74.2934	104.007	89.1502
M.alba_G0019824	119.347	99.0187	109.183	35.4589	31.9714	33.7152	35.7247	36.4229	36.0738	59.5043	66.4787	62.9915
M.alba_G0019835	38.6598	43.7047	41.1823	24.9331	26.9151	25.9241	18.9984	21.4562	20.2273	16.9142	22.7046	19.8094
M.alba_G0019845	134.554	141.801	138.178	43.1317	45.4628	44.2973	60.8337	69.9069	65.3703	25.587	26.27	25.9285
M.alba_G0019850	778.797	688.847	733.822	576.775	578.586	577.68	285.139	291.366	288.253	622.466	610.928	616.697
M.alba_G0019867	34.3698	32.8404	33.6051	21.6452	25.9026	23.7739	13.2058	12.9672	13.0865	52.2503	54.7607	53.5055
M.alba_G0019869	6.20836	6.41226	6.31031	38.688	41.9523	40.3202	36.6346	39.5097	38.0722	4.29578	5.58767	4.94173
M.alba_G0019873	161.377	154.076	157.726	52.3233	58.8388	55.581	60.0967	63.6701	61.8834	59.636	71.9686	65.8023
M.alba_G0019886	200.233	284.599	242.416	841.305	1166.07	1003.69	715.345	691.445	703.395	702.648	1161.89	932.271
M.alba_G0019889	140.513	150.275	145.394	85.9933	88.2534	87.1233	74.9245	73.5981	74.2613	121.39	133.14	127.265
M.alba_G0019908	48.5194	34.8546	41.687	12.2135	9.64237	10.928	17.3776	17.2939	17.3358	28.1833	24.5285	26.3559
M.alba_G0019912	56.7279	60.6363	58.6821	30.3072	26.2107	28.2589	30.0172	30.935	30.4761	24.8238	26.6218	25.7228
M.alba_G0019922	4.748	4.75812	4.75306	17.9003	20.9777	19.439	21.8642	20.8267	21.3455	23.429	23.9126	23.6708
M.alba_G0019945	113.365	114.745	114.055	33.2761	38.2171	35.7466	37.0708	40.8309	38.9508	23.8877	28.2568	26.0722
M.alba_G0019949	27.5854	34.7382	31.1618	16.61	19.3436	17.9768	17.2725	14.9721	16.1223	13.3565	17.1249	15.2407
M.alba_G0019955	6.69024	6.06191	6.37607	19.9233	20.4415	20.1824	20.0559	19.8462	19.951	32.9757	28.9756	30.9756
M.alba_G0019956	16.387	15.7143	16.0506	46.3788	59.6686	53.0237	34.6303	32.568	33.5992	43.3519	50.087	46.7195
M.alba_G0019959	16.7082	11.0027	13.8555	43.4736	39.0592	41.2664	47.2829	50.1879	48.7354	34.4983	34.2578	34.378
M.alba_G0019964	29.2001	32.3805	30.7903	29.8611	32.9506	31.4058	12.2187	14.1022	13.1605	14.1653	20.5879	17.3766
M.alba_G0019974	12.3471	14.4844	13.4158	39.6547	56.7259	48.1903	30.7263	30.5683	30.6473	22.9949	30.4624	26.7287
M.alba_G0020007	109.649	126.355	118.002	66.037	72.949	69.493	58.0786	59.441	58.7598	71.0651	78.0287	74.5469
M.alba_G0020016	93.1404	83.8562	88.4983	44.4166	42.8746	43.6456	42.1604	42.106	42.1332	52.0678	52.2941	52.1809
M.alba_G0020023	22.4757	22.2237	22.3497	19.745	13.6378	16.6914	8.63155	9.13941	8.88548	13.1259	12.4775	12.8017
M.alba_G0020029	18.4348	20.0378	19.2363	5.28156	5.71202	5.49679	63.1438	52.2195	57.6816	47.427	53.6083	50.5176
M.alba_G0020044	67.5303	56.9806	62.2554	29.7092	26.9925	28.3509	29.975	28.8543	29.4146	13.7149	14.3412	14.0281
M.alba_G0020049	63.5638	54.2047	58.8842	41.213	43.4502	42.3316	21.9604	25.5605	23.7605	24.3664	27.7636	26.065
M.alba_G0020075	108.632	127.475	118.054	77.7403	72.4843	75.1123	54.6981	58.5998	56.649	56.7289	76.2241	66.4765
M.alba_G0020081	136.601	156.723	146.662	93.2087	109.852	101.53	52.4868	52.6267	52.5568	64.5583	85.3193	74.9388
M.alba_G0020082	26.8406	20.8272	23.8339	23.2868	21.524	22.4054	8.71007	7.99505	8.35256	7.43769	8.51242	7.97505
M.alba_G0020088	40.8872	37.4025	39.1449	140.565	144.942	142.753	144.974	154.523	149.749	132.885	128.886	130.886
M.alba_G0020094	49.0515	63.6545	56.353	98.415	117.14	107.778	144.82	145.048	144.934	51.892	55.3751	53.6335
M.alba_G0020100	74.618	61.9511	68.2846	27.1798	23.9877	25.5837	16.5756	16.6057	16.5907	14.5452	16.7585	15.6519
M.alba_G0020105	57.7225	57.1227	57.4226	37.8036	39.1805	38.4921	30.1093	28.9237	29.5165	44.5885	46.4932	45.5408
M.alba_G0020116	7.97087	8.2273	8.09909	18.4908	21.3415	19.9162	25.1599	26.7174	25.9386	17.6939	20.9255	19.3097
M.alba_G0020124	41.8432	41.2922	41.5677	17.624	18.7645	18.1943	17.054	15.8307	16.4424	22.47	23.0755	22.7728
M.alba_G0020142	66.2375	60.9631	63.6003	25.5403	24.1183	24.8293	22.7404	20.071	21.4057	32.9348	31.4014	32.1681
M.alba_G0020145	58.6654	24.244	41.4547	36.3454	17.4522	26.8988	6.65784	7.22788	6.94286	27.5279	22.0029	24.7654
M.alba_G0020146	1.15082	0.575813	0.863315	0.304358	0.917791	0.611074	13.7637	14.5826	14.1732	17.7281	2.51757	10.1228
M.alba_G0020147	54.7396	87.7657	71.2527	29.5025	36.2265	32.8645	0.040112	0	0.020056	0.053298	31.2426	15.648
M.alba_G0020154	2.48106	2.4185	2.44978	5.55594	3.87386	4.7149	13.6292	13.6025	13.6158	0.429383	0.485285	0.457334
M.alba_G0020164	126.611	103.535	115.073	190.081	163.21	176.646	294.977	305.241	300.109	205.875	180.217	193.046
M.alba_G0020168	55.3909	56.6441	56.0175	3.19062	3.92439	3.5575	15.6591	14.1447	14.9019	19.7113	18.4901	19.1007
M.alba_G0020186	0.274141	0.06028	0.167211	16.2278	15.1379	15.6829	43.3109	40.9641	42.1375	24.483	28.8572	26.6701
M.alba_G0020187	0	1.04587	0.522933	7.11399	7.04904	7.08151	17.3838	15.3476	16.3657	5.37388	10.323	7.84843
M.alba_G0020208	17.0586	15.2384	16.1485	13.4984	13.0405	13.2695	33.4619	36.2689	34.8654	32.7965	26.8812	29.8389
M.alba_G0020215	7.98805	5.71144	6.84975	25.7126	28.8332	27.2729	18.8243	21.6378	20.2311	23.0347	19.8783	21.4565
M.alba_G0020233	102.186	108.731	105.459	24.3636	24.0904	24.227	37.8134	37.9943	37.9039	143.809	134.095	138.952
M.alba_G0020235	19.9338	18.6341	19.2839	10.8795	9.58284	10.2312	4.33298	4.53532	4.43415	12.2261	12.7903	12.5082
M.alba_G0020241	20.7102	28.6979	24.704	9.50913	8.69996	9.10454	9.16975	9.30564	9.2377	4.12818	6.21015	5.16916
M.alba_G0020253	37.5301	49.3067	43.4184	29.5684	30.2729	29.9206	14.5799	15.1847	14.8823	10.5218	12.1874	11.3546
M.alba_G0020265	79.4877	75.4791	77.4834	18.1825	21.3456	19.764	36.0565	37.7928	36.9246	138.384	149.994	144.189
M.alba_G0020286	23.0058	19.6707	21.3382	69.2369	71.498	70.3675	46.82	50.8467	48.8334	27.5808	27.5937	27.5873
M.alba_G0020293	3.55035	4.744	4.14717	14.2995	11.7589	13.0292	26.4893	25.4905	25.9899	16.1656	14.3127	15.2392
M.alba_G0020305	49.3396	46.6296	47.9846	41.4828	43.5347	42.5088	24.2572	23.4314	23.8443	30.3605	38.5727	34.4666
M.alba_G0020307	26.1542	22.3264	24.2403	90.406	80.1628	85.2844	104.769	115.373	110.071	170.056	131.378	150.717
M.alba_G0020322	90.7225	107.675	99.1986	460.065	631.574	545.819	357.039	396.091	376.565	265.9	386.951	326.426
M.alba_G0020329	4.14266	3.92006	4.03136	14.8876	12.421	13.6543	15.6651	17.9759	16.8205	2.80607	1.92022	2.36314
M.alba_G0020334	1.20043	2.3643	1.78237	3.80922	3.2993	3.55426	29.7887	30.8836	30.3361	0.206643	0.25983	0.233237
M.alba_G0000043	105.097	92.4632	98.78	64.2097	66.1357	65.1727	57.6433	66.4929	62.0681	420.483	399.149	409.816
M.alba_G0000133	20.2126	25.4345	22.8235	4.23074	3.57249	3.90162	33.1911	36.1139	34.6525	4.1248	4.955	4.5399
M.alba_G0000188	35.9907	33.8682	34.9294	28.0817	29.4176	28.7496	26.2954	26.4889	26.3922	53.9303	54.6476	54.2889
M.alba_G0000224	1.71184	0.996046	1.35394	1.76961	1.32742	1.54852	1.19755	1.20305	1.2003	9.1777	8.62898	8.90334
M.alba_G0000226	3.65201	2.40161	3.02681	3.65301	3.18269	3.41785	4.09203	5.55342	4.82273	19.0907	17.2204	18.1555
M.alba_G0000232	41.7999	31.9109	36.8554	21.3291	22.6486	21.9889	34.0178	33.5664	33.7921	100.234	91.1838	95.709
M.alba_G0000237	34.5793	32.7883	33.6838	36.4645	32.5434	34.5039	48.723	52.6055	50.6643	23.6947	19.104	21.3993
M.alba_G0000290	74.9594	81.8984	78.4289	20.5083	20.9882	20.7483	59.2491	60.2011	59.7251	4.56097	7.35712	5.95905
M.alba_G0000348	116.909	113.688	115.299	67.9456	46.7594	57.3525	69.8345	79.8306	74.8325	32.8019	28.7865	30.7942
M.alba_G0000359	14.9244	21.6278	18.2761	21.0212	15.798	18.4096	29.7508	34.9769	32.3638	9.5366	7.74809	8.64235
M.alba_G0000363	20.9891	26.8407	23.9149	9.91905	14.1049	12.012	25.2244	27.7317	26.4781	41.5571	56.4297	48.9934
M.alba_G0000393	6.49876	5.34575	5.92226	5.74773	4.98327	5.3655	6.23377	6.17587	6.20482	24.3998	20.9955	22.6976
M.alba_G0000404	121.651	130.443	126.047	104.706	110.306	107.506	92.4594	89.11	90.7847	160.838	177.861	169.349
M.alba_G0000455	12.825	8.36226	10.5936	4.93466	4.06946	4.50206	17.2139	16.5753	16.8946	48.344	38.7402	43.5421
M.alba_G0000544	171.729	181.691	176.71	170.532	176.455	173.493	195.29	209.436	202.363	89.4731	88.6185	89.0458
M.alba_G0000562	2.3206	5.20571	3.76316	0.633758	1.26421	0.948985	1.93983	1.98136	1.96059	13.0039	10.4381	11.721
M.alba_G0000594	110.354	105.688	108.021	88.7859	113.182	100.984	76.1788	73.6841	74.9314	233.15	271.773	252.462
M.alba_G0000654	25.0512	29.6515	27.3513	19.0958	18.0407	18.5682	29.2885	35.6397	32.4641	94.7562	96.0075	95.3819
M.alba_G0000668	25.4802	28.3053	26.8928	16.3058	16.0551	16.1805	15.8743	18.8259	17.3501	42.0422	40.7653	41.4037
M.alba_G0000693	18.0013	16.6696	17.3355	12.3493	12.814	12.5816	19.7694	18.2993	19.0343	40.5982	41.9181	41.2581
M.alba_G0000748	11.5355	8.23909	9.88732	9.13572	12.5016	10.8187	12.177	15.1934	13.6852	33.1109	30.4081	31.7595
M.alba_G0000749	4.04724	2.16055	3.1039	1.04886	1.32148	1.18517	3.40282	3.84159	3.62221	22.4297	18.368	20.3989
M.alba_G0000750	3.24962	4.44888	3.84925	0.799494	1.39345	1.09647	1.59452	1.30058	1.44755	10.1366	10.1684	10.1525
M.alba_G0000752	25.1275	16.295	20.7113	4.73613	4.10325	4.41969	9.66262	9.81577	9.73919	189.139	188.836	188.987
M.alba_G0000771	1.18337	1.0029	1.09314	0.238	0	0.119	0.53984	1.1451	0.842471	9.78266	11.6115	10.6971
M.alba_G0000780	25.784	30.6202	28.2021	16.4436	13.1319	14.7877	25.2416	29.0291	27.1353	82.3074	72.6588	77.4831
M.alba_G0000797	0	10.6044	5.30222	3.11128	0	1.55564	6.99997	6.611	6.80549	0	0	0
M.alba_G0000894	29.6951	57.7992	43.7471	25.4736	28.2469	26.8603	37.2324	42.8081	40.0202	11.4419	16.6251	14.0335
M.alba_G0000898	184.182	205.166	194.674	169.646	194.864	182.255	114.411	109.551	111.981	182.604	231.489	207.046
M.alba_G0000942	35.917	56.1575	46.0373	35.6909	39.1572	37.4241	24.4325	27.9297	26.1811	6.24596	5.29316	5.76956
M.alba_G0001023	42.635	38.3168	40.4759	45.2006	37.1474	41.174	71.9547	81.3962	76.6754	37.5623	28.409	32.9857
M.alba_G0001039	22.8546	31.478	27.1663	17.9405	22.1084	20.0245	13.5323	15.3952	14.4638	27.5116	36.5451	32.0283
M.alba_G0001095	25.7487	32.9058	29.3273	31.6786	32.7415	32.21	48.9326	54.1984	51.5655	7.79688	7.03917	7.41803
M.alba_G0001245	5.82838	3.96236	4.89537	3.34508	3.95016	3.64762	6.34657	5.905	6.12578	82.871	76.4637	79.6673
M.alba_G0001282	11.9081	5.92993	8.91903	14.7467	12.037	13.3919	10.4818	11.6678	11.0748	29.3499	23.7581	26.554
M.alba_G0001303	32.4271	26.5872	29.5071	28.7795	27.2199	27.9997	16.3487	28.1679	22.2583	199.346	181.424	190.385
M.alba_G0001321	5.29842	7.35791	6.32817	1.17804	1.03699	1.10752	2.32077	2.53802	2.4294	20.2108	21.0619	20.6364
M.alba_G0001409	15.8461	20.847	18.3466	21.2764	20.0991	20.6877	23.2935	23.4214	23.3574	54.7562	64.6549	59.7056
M.alba_G0001445	20.3912	31.4499	25.9206	11.6223	13.3057	12.464	24.024	28.1053	26.0647	4.51967	5.05199	4.78583
M.alba_G0001502	377.623	426.522	402.073	156.297	164.926	160.612	491.559	469.642	480.601	169.608	202.038	185.823
M.alba_G0001504	57.0743	57.0763	57.0753	108.349	130.577	119.463	59.5574	55.6996	57.6285	131.734	135.511	133.622
M.alba_G0001524	0.501622	0.230037	0.365829	0.377452	0.619215	0.498333	0.358911	0.072267	0.215589	6.66786	8.47008	7.56897
M.alba_G0001567	17.8073	27.7	22.7537	10.4223	9.44853	9.9354	44.9677	44.5778	44.7728	11.7247	12.2332	11.979
M.alba_G0001614	18.6775	16.2558	17.4666	31.3758	27.4297	29.4028	14.7305	15.6227	15.1766	70.6092	64.6445	67.6269
M.alba_G0001653	44.1715	37.6798	40.9257	44.7046	47.02	45.8623	26.6554	27.8455	27.2504	48.996	52.0302	50.5131
M.alba_G0001694	29.1904	32.5504	30.8704	22.9418	31.6906	27.3162	22.8405	21.94	22.3903	36.9304	46.9765	41.9534
M.alba_G0001744	1.9228	1.08219	1.50249	2.6681	1.50547	2.08678	0.681306	1.51971	1.10051	11.2863	19.3115	15.2989
M.alba_G0001768	28.1869	24.2794	26.2332	26.7147	21.028	23.8713	22.9125	25.2305	24.0715	55.0277	42.3988	48.7133
M.alba_G0001772	47.8078	61.4367	54.6223	72.0604	81.0902	76.5753	89.9432	89.28	89.6116	26.7217	40.7862	33.754
M.alba_G0001775	26.437	33.3141	29.8755	60.3079	89.006	74.6569	51.0105	50.1965	50.6035	99.1306	132.719	115.925
M.alba_G0001784	86.9943	82.4563	84.7253	50.4948	38.5022	44.4985	46.707	53.488	50.0975	17.596	14.6213	16.1087
M.alba_G0001787	15.7126	18.1872	16.9499	35.9402	32.0355	33.9878	33.4608	36.611	35.0359	10.2016	12.132	11.1668
M.alba_G0001821	15.4664	15.4833	15.4748	19.3757	25.2217	22.2987	24.7455	23.405	24.0752	41.2341	50.9189	46.0765
M.alba_G0001858	21.5931	15.6879	18.6405	16.8834	13.2946	15.089	20.4258	22.8243	21.625	2.64375	2.81324	2.7285
M.alba_G0001899	8.49885	9.59077	9.04481	12.2961	12.8122	12.5542	3.13882	2.71982	2.92932	31.9533	33.193	32.5731
M.alba_G0001952	14.5068	12.4631	13.485	9.21649	7.95942	8.58795	6.03463	6.4578	6.24621	22.1859	22.4611	22.3235
M.alba_G0001965	118.364	174.612	146.488	55.7781	60.1802	57.9791	154.551	179.153	166.852	36.6894	47.1862	41.9378
M.alba_G0001981	59.9601	60.4655	60.2128	37.2331	52.6089	44.921	36.9399	29.2277	33.0838	78.2573	85.8867	82.072
M.alba_G0002006	6.67281	8.45885	7.56583	3.40459	3.39198	3.39828	5.61345	6.93003	6.27174	0	0	0
M.alba_G0002068	13.7971	17.084	15.4405	21.6576	21.2808	21.4692	14.2548	15.7132	14.984	39.2315	38.3418	38.7867
M.alba_G0002080	7.65281	5.13075	6.39178	2.03313	1.95219	1.99266	2.22859	1.93129	2.07994	11.8266	14.8273	13.327
M.alba_G0002131	17.379	22.5495	19.9643	13.8205	12.8435	13.332	33.4417	32.1215	32.7816	110.612	113.411	112.011
M.alba_G0002138	29.8899	51.6194	40.7547	22.1843	21.6599	21.9221	43.5231	44.8273	44.1752	7.34038	8.59328	7.96683
M.alba_G0002142	36.5061	26.5184	31.5122	13.2556	10.8558	12.0557	23.2304	24.8152	24.0228	65.6061	53.4037	59.5049
M.alba_G0002169	13.496	17.5467	15.5213	7.27177	6.65059	6.96118	29.9319	35.6364	32.7841	1.62204	1.83907	1.73056
M.alba_G0002181	493.653	457.062	475.358	290.541	280.743	285.642	342.128	348.983	345.555	836.893	866.076	851.484
M.alba_G0002224	51.1606	55.5919	53.3763	34.011	35.5368	34.7739	35.946	38.4705	37.2083	60.5991	74.221	67.41
M.alba_G0002241	1.8795	2.59264	2.23607	0.789107	0.718404	0.753756	1.50362	1.66555	1.58459	17.2137	19.1086	18.1612
M.alba_G0002251	17.5801	17.9715	17.7758	9.29004	7.96811	8.62908	10.164	10.996	10.58	40.2828	34.3252	37.304
M.alba_G0002396	1.95593	0.99452	1.47522	1.11479	1.65748	1.38614	1.48476	1.16057	1.32266	18.3049	18.0839	18.1944
M.alba_G0002412	96.6271	97.0703	96.8487	113.169	92.6104	102.89	109.107	115.753	112.43	45.3182	51.5134	48.4158
M.alba_G0002418	60.8824	44.6027	52.7426	44.4215	28.2904	36.3559	59.7748	65.1341	62.4545	32.3966	22.0797	27.2382
M.alba_G0002433	89.4008	107.817	98.609	163.552	177.321	170.436	78.8259	86.9475	82.8867	214.941	251.707	233.324
M.alba_G0002436	4.68515	3.80341	4.24428	1.08523	1.3289	1.20707	1.9296	1.93913	1.93436	11.4068	9.72505	10.5659
M.alba_G0002587	23.8129	41.5824	32.6977	14.4649	10.3895	12.4272	36.1904	43.7868	39.9886	5.66371	6.95891	6.31131
M.alba_G0002612	17.5758	23.317	20.4464	6.07619	8.07465	7.07542	10.2401	8.87936	9.55975	25.2812	30.4835	27.8823
M.alba_G0002640	4.47843	6.0375	5.25797	2.49124	2.31014	2.40069	12.7896	12.6456	12.7176	0.588546	0.62163	0.605088
M.alba_G0002686	157.674	194.658	176.166	187.434	174.633	181.034	93.6496	97.6307	95.6402	40.2569	41.3715	40.8142
M.alba_G0002697	7.22377	4.29125	5.75751	0.136232	0	0.068116	1.66987	1.25095	1.46041	12.2872	8.40447	10.3458
M.alba_G0002722	2.82878	2.34918	2.58898	0.512284	0.810805	0.661544	0.726171	0.947717	0.836944	12.1089	11.362	11.7355
M.alba_G0002743	30.0396	51.1386	40.5891	38.8398	32.633	35.7364	45.6259	47.1204	46.3731	19.6711	19.5442	19.6077
M.alba_G0002746	10.7313	15.914	13.3226	5.33376	4.04825	4.69101	22.9086	23.5548	23.2317	3.64169	4.45818	4.04994
M.alba_G0002792	24.8899	37.929	31.4095	18.3149	20.1937	19.2543	50.8449	53.7969	52.3209	8.80357	9.36943	9.0865
M.alba_G0002801	25.9803	21.2772	23.6287	31.6466	24.7876	28.2171	23.4501	25.2148	24.3324	58.0772	38.7934	48.4353
M.alba_G0002861	55.0146	48.4576	51.7361	43.7554	43.7876	43.7715	51.5161	48.7214	50.1187	0.430711	0.516216	0.473463
M.alba_G0002863	9.76282	8.309	9.03591	1.97424	1.16718	1.57071	14.3305	16.3607	15.3456	1.28762	1.20332	1.24547
M.alba_G0002864	9.48757	8.59743	9.0425	2.94112	2.93119	2.93615	5.04123	5.05229	5.04676	18.9697	13.9935	16.4816
M.alba_G0002911	7.05737	9.22247	8.13992	5.06336	4.62768	4.84552	14.2208	16.4128	15.3168	3.25784	1.92005	2.58894
M.alba_G0002973	7.07966	5.98028	6.52997	2.86855	2.24	2.55428	3.95526	4.34263	4.14895	16.7436	15.1508	15.9472
M.alba_G0002976	0.841913	1.45787	1.14989	2.67497	3.28413	2.97955	5.93984	5.7492	5.84452	15.5168	21.5474	18.5321
M.alba_G0002995	39.4238	39.4038	39.4138	71.0241	100.81	85.9169	52.6727	49.4174	51.0451	78.7675	124.049	101.408
M.alba_G0003018	18.0285	14.871	16.4498	9.9188	9.26738	9.59309	20.6688	22.4351	21.5519	50.2517	40.3598	45.3057
M.alba_G0003022	3.10718	1.53081	2.319	1.26632	2.25722	1.76177	4.90201	4.16481	4.53341	21.2537	21.3717	21.3127
M.alba_G0003090	81.9281	40.1486	61.0384	46.5224	26.4787	36.5005	66.6869	69.129	67.9079	35.4854	22.4277	28.9565
M.alba_G0003095	13.6756	15.4557	14.5656	5.95042	6.07423	6.01233	5.62926	5.40273	5.516	27.2378	31.4446	29.3412
M.alba_G0003116	4.48505	2.98726	3.73615	6.4055	5.89096	6.14823	12.7824	13.607	13.1947	1.21866	1.38322	1.30094
M.alba_G0003156	8.83644	8.352	8.59422	0	7.46559	3.73279	19.3	19.6375	19.4687	0	0	0
M.alba_G0003157	0	1.84356	0.921782	6.90317	0.152641	3.52791	0.129892	0.742576	0.436234	7.02099	10.1168	8.56891
M.alba_G0003339	44.204	75.9497	60.0769	29.467	33.0027	31.2348	49.5016	67.9976	58.7496	9.77422	13.7625	11.7684
M.alba_G0003387	4.42668	1.63952	3.0331	7.62161	13.9584	10.79	12.1374	7.18033	9.65886	26.3923	24.3811	25.3867
M.alba_G0003388	7.45434	6.24686	6.8506	10.5226	13.3873	11.9549	9.92588	9.27059	9.59824	25.4853	29.1831	27.3342
M.alba_G0003405	43.0672	55.4082	49.2377	32.1678	43.3664	37.7671	43.0125	38.441	40.7268	153.847	217.027	185.437
M.alba_G0003454	19.2857	22.9446	21.1151	10.6605	9.1914	9.92593	26.3406	30.0159	28.1782	4.41392	4.67026	4.54209
M.alba_G0003458	16.3851	21.443	18.914	20.0159	27.1775	23.5967	17.6822	13.9065	15.7943	67.8499	104.765	86.3073
M.alba_G0003474	13.2755	13.0377	13.1566	5.67786	4.83683	5.25734	17.5417	20.6964	19.1191	48.9583	46.5196	47.7389
M.alba_G0003475	43.0576	55.0417	49.0496	26.5513	33.9252	30.2382	28.9173	27.9274	28.4224	59.5155	57.337	58.4262
M.alba_G0003520	980.989	738.893	859.941	679.104	487.531	583.317	492.042	527.55	509.796	1512.63	1121.91	1317.27
M.alba_G0003523	256.424	263.989	260.207	127.557	152.798	140.177	201.131	201.28	201.205	387.197	440.611	413.904
M.alba_G0003530	8.49225	7.99675	8.2445	17.0116	17.5778	17.2947	17.6925	19.3144	18.5034	3.47272	3.09889	3.2858
M.alba_G0003538	1.21571	2.91956	2.06763	0.158257	0.197716	0.177986	2.75963	1.94032	2.34998	15.1757	13.7317	14.4537
M.alba_G0003722	24.9826	23.3788	24.1807	14.2358	15.3955	14.8156	10.0615	11.7457	10.9036	27.8163	27.0688	27.4425
M.alba_G0003740	24.0573	23.3389	23.6981	25.1481	28.6199	26.884	45.0042	51.1943	48.0992	6.23612	7.90593	7.07103
M.alba_G0003766	8.83007	4.42098	6.62553	3.70298	2.82064	3.26181	4.27685	3.54194	3.9094	43.6709	37.2679	40.4694
M.alba_G0003802	22.2998	21.4102	21.855	23.6593	25.8457	24.7525	30.2117	30.3249	30.2683	98.9721	105.101	102.037
M.alba_G0003928	19.0775	13.2309	16.1542	33.4072	27.0121	30.2097	28.7653	30.3387	29.552	11.2151	9.38173	10.2984
M.alba_G0003954	65.4411	62.2226	63.8319	42.3321	42.3725	42.3523	63.8316	65.3832	64.6074	230.428	211.616	221.022
M.alba_G0003987	19.5309	16.804	18.1674	9.86108	10.3718	10.1164	9.13895	8.70943	8.92419	23.5552	22.7452	23.1502
M.alba_G0004046	15.95	15.4086	15.6793	7.51259	8.26673	7.88966	8.13201	7.79851	7.96526	34.6523	36.9023	35.7773
M.alba_G0004047	11.1899	9.92367	10.5568	11.5269	8.86581	10.1964	19.2411	18.9582	19.0997	4.89428	4.10069	4.49749
M.alba_G0004053	24.6836	54.9678	39.8257	32.8224	31.3363	32.0793	55.5445	61.2865	58.4155	15.6401	26.5312	21.0856
M.alba_G0004055	131.225	270.944	201.085	337.234	333.312	335.273	365.826	418.504	392.165	105.403	167.489	136.446
M.alba_G0004201	27.5048	27.0321	27.2684	7.82998	6.65979	7.24488	24.4687	28.847	26.6579	7.91694	7.25961	7.58827
M.alba_G0004224	10.922	12.1864	11.5542	18.3684	19.0741	18.7212	20.6174	22.6495	21.6335	48.4192	55.8804	52.1498
M.alba_G0004239	45.3233	45.5913	45.4573	50.2945	47.0713	48.6829	29.7529	27.0978	28.4254	8.80882	8.63122	8.72002
M.alba_G0004255	5.62601	8.99622	7.31112	0.211258	0	0.105629	0	0.160546	0.080273	5.45652	6.07962	5.76807
M.alba_G0004299	16.1918	17.8272	17.0095	8.47203	7.97385	8.22294	21.2796	24.0861	22.6829	3.5546	3.46228	3.50844
M.alba_G0004342	48.845	48.1986	48.5218	23.2339	23.5829	23.4084	33.8087	33.5745	33.6916	64.16	71.8562	68.0081
M.alba_G0004412	30.0253	28.6211	29.3232	80.5426	95.3639	87.9532	29.6333	32.7532	31.1933	88.7967	113.445	101.121
M.alba_G0004439	41.9559	35.8348	38.8954	38.7029	37.2408	37.9718	21.3428	21.9496	21.6462	47.6611	49.5699	48.6155
M.alba_G0004470	49.7919	49.6	49.6959	25.9597	24.6257	25.2927	28.6049	31.9424	30.2737	57.8735	55.1749	56.5242
M.alba_G0004473	42.0193	40.6164	41.3179	25.2507	26.5861	25.9184	24.2996	30.5522	27.4259	66.39	70.5232	68.4566
M.alba_G0004487	7.29644	9.11248	8.20446	7.97615	8.97132	8.47374	7.86017	10.0931	8.97666	23.2905	29.3113	26.3009
M.alba_G0004495	38.8356	30.5962	34.7159	30.8506	28.9315	29.891	22.9447	20.6377	21.7912	37.3968	43.6082	40.5025
M.alba_G0004504	0.772301	1.4225	1.0974	0.604912	1.46227	1.03359	0.17579	0.203291	0.189541	6.17208	6.60928	6.39068
M.alba_G0004545	5.6294	5.78836	5.70888	17.0053	21.8355	19.4204	1.26455	1.02175	1.14315	16.423	20.6093	18.5161
M.alba_G0004556	40.5872	43.478	42.0326	56.561	69.7568	63.1589	22.1294	24.0441	23.0867	59.3322	79.5636	69.4479
M.alba_G0004593	36.2409	30.2051	33.223	51.5072	43.5303	47.5188	56.8971	59.424	58.1606	112.21	104.411	108.31
M.alba_G0004675	5.86523	8.34874	7.10699	2.34415	1.61001	1.97708	8.8856	13.5159	11.2007	0.833301	0.897313	0.865307
M.alba_G0004705	16.6901	16.5781	16.6341	17.0844	25.0477	21.066	13.7232	15.6476	14.6854	28.4168	40.2836	34.3502
M.alba_G0004733	12.131	10.478	11.3045	8.09281	7.64242	7.86761	6.06006	5.00636	5.53321	26.9545	27.1386	27.0466
M.alba_G0004769	9.24651	8.59229	8.9194	10.8412	13.8704	12.3558	11.7091	10.5979	11.1535	23.0868	30.6869	26.8869
M.alba_G0004770	34.0133	23.276	28.6446	22.0464	23.9942	23.0203	31.1053	29.5848	30.345	8.41377	10.2648	9.3393
M.alba_G0004830	11.6339	8.30829	9.97109	5.91321	8.05236	6.98278	8.46429	7.50736	7.98582	32.2876	29.6137	30.9507
M.alba_G0004839	251.328	210.871	231.099	50.4684	53.6078	52.0381	169.263	169.498	169.381	309.915	290.068	299.992
M.alba_G0004843	28.1806	26.4094	27.295	8.79585	6.87032	7.83309	65.5435	37.5183	51.5309	13.6431	12.226	12.9346
M.alba_G0004848	127.636	112.731	120.183	92.7545	66.5773	79.6659	211.699	242.689	227.194	100.064	72.5092	86.2864
M.alba_G0004923	47.5916	36.7359	42.1637	47.407	41.5973	44.5021	29.1918	34.0835	31.6377	68.6606	51.4179	60.0392
M.alba_G0005045	26.6098	30.4355	28.5227	35.5543	34.176	34.8651	37.7598	48.5228	43.1413	14.4393	15.5412	14.9902
M.alba_G0005066	2.10304	1.98732	2.04518	5.71629	4.61189	5.16409	7.17272	6.3449	6.75881	23.4092	18.9624	21.1858
M.alba_G0005069	48.3857	55.1808	51.7832	88.3496	90.3133	89.3314	32.492	32.92	32.706	77.2936	74.3499	75.8217
M.alba_G0005187	3.44787	6.07536	4.76161	0.711793	0.505164	0.608479	1.82404	2.88325	2.35364	17.7766	17.2002	17.4884
M.alba_G0005190	7.79202	7.5761	7.68406	2.03745	1.77965	1.90855	18.0038	20.5768	19.2903	1.50664	1.63698	1.57181
M.alba_G0005192	1.08978	37.2004	19.1451	1.09649	0.614342	0.855418	26.1362	32.8694	29.5028	2.60173	1.5769	2.08931
M.alba_G0005195	58.6417	42.6254	50.6336	21.7176	17.3691	19.5434	32.5505	36.3244	34.4375	73.1274	55.6141	64.3707
M.alba_G0005241	7.9965	7.45724	7.72687	1.28028	0.770582	1.02543	2.86338	2.16418	2.51378	12.7669	13.4311	13.099
M.alba_G0005260	14.4259	11.3445	12.8852	3.97786	3.07522	3.52654	7.31783	7.7954	7.55661	30.0108	27.0766	28.5437
M.alba_G0005273	56.7166	101.497	79.107	31.9474	38.2736	35.1105	48.0724	45.711	46.8917	13.4739	17.4453	15.4596
M.alba_G0005279	13.1133	14.4123	13.7628	13.964	10.565	12.2645	22.0045	23.7484	22.8765	6.91747	6.0071	6.46229
M.alba_G0005293	44.1617	42.6105	43.3861	29.9288	31.3705	30.6496	25.1879	24.8006	24.9943	44.9685	47.9712	46.4698
M.alba_G0005299	48.5712	46.5035	47.5374	19.4711	21.6888	20.58	34.5544	34.7123	34.6333	81.5997	92.3234	86.9615
M.alba_G0005313	53.3531	37.0618	45.2074	32.8666	29.0813	30.974	33.9589	26.8237	30.3913	61.6416	55.0036	58.3226
M.alba_G0005323	146.548	185.973	166.26	96.303	94.9296	95.6163	144.663	160.143	152.403	58.8907	57.3058	58.0982
M.alba_G0005351	13.7425	13.9639	13.8532	9.50788	8.51014	9.00901	16.5121	13.026	14.769	31.4806	36.4866	33.9836
M.alba_G0005362	505.96	1010.6	758.279	1160.81	1179.71	1170.26	1149.36	1265.48	1207.42	350.245	539.985	445.115
M.alba_G0005366	60.0152	59.6189	59.817	36.6988	34.2531	35.476	41.6514	43.6729	42.6622	79.4456	73.936	76.6908
M.alba_G0005367	11.707	11.4163	11.5616	10.1805	11.6853	10.9329	18.6313	19.1821	18.9067	49.6465	50.2279	49.9372
M.alba_G0005369	21.9147	20.1455	21.0301	15.0341	14.6959	14.865	13.5767	17.374	15.4753	39.0424	38.9441	38.9933
M.alba_G0005391	54.553	57.1645	55.8587	53.6856	64.5988	59.1422	47.469	45.5538	46.5114	94.3173	95.4862	94.9018
M.alba_G0005410	6.6253	4.13697	5.38114	4.83588	4.49836	4.66712	5.66968	5.25696	5.46332	21.1517	18.4997	19.8257
M.alba_G0005500	52.588	63.1906	57.8893	79.6064	90.7656	85.186	31.2105	29.545	30.3778	57.8121	74.6176	66.2148
M.alba_G0005506	29.8606	26.1435	28.0021	26.876	23.5341	25.205	40.6723	47.1767	43.9245	14.4806	15.6863	15.0835
M.alba_G0005527	66.7302	90.0225	78.3764	14.9984	10.9425	12.9705	89.8137	106.851	98.3322	37.027	37.8629	37.4449
M.alba_G0005529	29.0854	30.6576	29.8715	26.9324	29.5639	28.2482	26.1806	24.6662	25.4234	42.5081	48.0042	45.2561
M.alba_G0005582	37.9334	37.7	37.8167	27.6274	22.345	24.9862	51.5214	54.8836	53.2025	8.322	7.55673	7.93936
M.alba_G0005605	59.1785	61.0296	60.104	63.3186	54.2138	58.7662	64.5519	69.9289	67.2404	25.7787	21.7701	23.7744
M.alba_G0005609	21.4219	22.7552	22.0886	32.017	31.7878	31.9024	20.233	21.6983	20.9656	61.5162	62.2198	61.868
M.alba_G0005613	403.09	399.22	401.155	152.028	175.324	163.676	225.11	217.949	221.529	89.5786	96.5932	93.0859
M.alba_G0005623	79.4309	77.172	78.3014	45.0841	41.2931	43.1886	50.7382	49.5747	50.1564	152.433	165.814	159.123
M.alba_G0005680	13.2879	6.89695	10.0924	24.5789	17.1827	20.8808	21.8607	22.2897	22.0752	5.30208	3.69944	4.50076
M.alba_G0005693	87.2723	110.247	98.7595	72.4104	76.1167	74.2635	114.634	116.423	115.528	360.943	357.303	359.123
M.alba_G0005698	10.2642	13.6766	11.9704	4.54629	5.44626	4.99628	19.9989	25.4099	22.7044	2.85553	3.88688	3.3712
M.alba_G0005715	34.5162	37.0684	35.7923	36.6129	33.1065	34.8597	49.9405	54.3414	52.1409	22.9351	17.615	20.2751
M.alba_G0005727	9.46574	11.5442	10.505	23.0858	27.449	25.2674	11.7237	8.05647	9.8901	45.2178	47.5207	46.3693
M.alba_G0005753	0	144.977	72.4884	291.604	277.502	284.553	0	0	0	420.969	423.364	422.166
M.alba_G0005754	138.366	0	69.1832	0	0	0	254.877	259.094	256.986	0	0	0
M.alba_G0005760	30.5898	35.5037	33.0468	40.7809	38.0001	39.3905	44.2683	46.3228	45.2955	12.0161	13.3516	12.6838
M.alba_G0005775	22.9399	25.2046	24.0723	33.6302	25.6978	29.664	26.3839	29.2612	27.8225	9.93629	7.11142	8.52386
M.alba_G0005779	137.746	217.9	177.823	92.6769	101.137	96.9068	150.896	171.7	161.298	46.4396	63.977	55.2083
[truncated: 1,356 more rows]
