# Supplementary material for: MaMYBR30, a Novel 1R-MYB, Plays Important Roles in Plant Development and Abiotic Stress Resistance
Source: Plants (Basel). 2024 Jun 28;13(13):1794. doi: 10.3390/plants13131794 (PMC11244220; doi:10.3390/plants13131794)
Supplement: Supplementary file 1 [file plants-13-01794-s001.zip › Table S1 s.xlsx]

## Sheet: Sheet1
gene_id	WB15_1	WB15_2	WB15_3	WB15r_1	WB15r_2	WB15r_3	WB80_1	WB80_2	WB80_3	WB80r_1	WB80r_2	WB80r_3	ZS15_1	ZS15_2	ZS15_3	ZS15r_1	ZS15r_2	ZS15r_3	ZS80_1	ZS80_2	ZS80_3	ZS80r_1	ZS80r_2	ZS80r_3
M.alba_G0020365	58.08	48.59	80.2	51.54	45.21	47.67	60.13	59.9	58.27	45.93	49.18	48.43	78.35	72.37	66.55	66.89	64.49	48.35	62.61	49.5	50.07	44	50.34	45.18
M.alba_G0020364	0	0.18	0	0	0	0	0.3	0	0.2	0	0	0.19	1.87	1.26	1.28	1.34	0	0	0	0	0.33	0.24	0.23	0.4
M.alba_G0020362	0.55	3.04	6.76	4.33	1.55	3.58	0.51	1.51	1.08	1.02	3.6	1.09	6.88	2.87	0	1.09	2.58	1.59	3.97	3.97	2.45	3.17	4.01	1.52
M.alba_G0020352	0	0.64	1.27	0	0	0	0	0	0.27	0	0	0	0	0.59	0.29	0	0	0.27	0.77	0	0	0	0.26	0
M.alba_G0020351	6.88	11.1	11.05	5.39	4.62	5	18.21	15.63	18.45	12.65	7.5	5.92	15.5	20.27	16.7	6.7	10.3	5.97	37.04	34.72	32.5	10.6	16.07	10.73
M.alba_G0020350	2.21	2.77	3.45	3.46	4.37	2.51	2.6	3.25	2.74	2.69	4.11	2.98	2.34	4.08	3.34	3.01	3.1	4.25	2.43	2.73	3.48	3.45	4.06	2.9
M.alba_G0020348	29.54	5.21	21.68	30.98	27.47	25.26	16.52	5.93	6.13	15.38	57.8	14.86	2.69	40.78	6.51	22.27	5.16	14.91	13.29	9.83	2.03	8.95	25.88	27.3
M.alba_G0020346	0	0	0	0	0	0	0	0	0	0	0	0	0	0	0	0	0	0	0	0	0	0.13	0.06	0
M.alba_G0020343	36.63	17.38	22.13	5.48	13.13	6.7	23.65	20.26	17.15	19.79	22.07	19.8	45.23	59.31	26.36	24.03	22.17	8.82	27.82	21.82	28.69	21.2	30.19	26.01
M.alba_G0020342	44.16	38.08	39.8	57.36	54.7	65.9	59.53	54.29	54.29	52.63	53.95	50.23	41.7	45.73	41.34	50.7	58.99	69.99	65.14	64.07	58.99	61.87	54.77	53.73
M.alba_G0020340	21.65	25.73	21.8	24.25	25.35	25.1	26.7	26.66	27.81	24.37	27.08	30.59	20.93	31.4	33.55	30.24	28.04	25.77	24.68	28.62	23.78	26.51	25.42	24.88
M.alba_G0020338	14.56	13.43	14.02	14.84	17.25	18.32	20.67	19.49	22.85	17.07	17.38	13.83	10.84	12.95	14.36	11.98	14.55	15.08	18.86	18.19	17.26	17.32	12.75	14.31
M.alba_G0020337	0.82	1.97	1.64	1.59	2.27	2.26	1.5	1.86	3.56	2	2.03	2.59	1.57	1.74	1.87	1.91	1.9	2	2.33	2.6	2.52	2.2	2.16	2.57
M.alba_G0020336	13.99	7.03	2.22	4.56	6.34	5.24	11.35	9.17	7.77	10.68	5.57	8.49	4.47	6.22	4.09	5.6	6.53	4.48	7.18	5.69	6.2	9.33	8.75	3.06
M.alba_G0020335	43.53	40.12	33.89	31.12	35.82	35.78	39.59	39.44	37.56	30.74	35.45	30.7	27.04	36.05	30.66	25.06	35.66	36.65	37.03	33.37	31.55	31.24	25.59	21.23
M.alba_G0020333	75.81	66.71	58.81	66.14	60.1	64.66	61.94	53.47	81.58	68.16	76.99	90.51	70.78	97.64	72.93	59.84	97.53	63.25	95.34	94.61	100.06	72.87	92.56	65.46
M.alba_G0020332	0.47	1.84	0.48	0	0	0	0	0.38	0.37	0.39	0	1.04	0	0	1.73	1.25	0.38	0.41	0.35	0.53	0	0	0.08	0.08
M.alba_G0020331	10.15	12.38	12.2	10.11	10.98	11.64	9.21	8.12	10.4	6.63	6.99	7.32	9.84	11.2	11.17	11.76	9.6	8.05	7.68	9.55	7.33	5.03	4.68	6.39
M.alba_G0020330	24.82	21.61	21.52	24.73	25.25	20.72	17.29	17.58	18.53	18.41	20.87	18.94	19.04	22.09	23.85	18.49	20.39	19.31	14.46	16.39	18.32	16.64	16.93	17.71
M.alba_G0020329	1.17	0.76	4.52	1.74	0	1.8	0.34	1.44	1.73	0.99	3.02	0.36	6.4	1.06	0.68	0.68	1.83	1.33	0.65	0.97	0.32	1.34	0.99	0.99
M.alba_G0020328	0	0	0	0	0	0	0	0	0	0	0	0	0	0	0	0	0	0	0	0	0	0.09	0	0
M.alba_G0020327	9.6	10.14	8.6	12.42	12.28	11.31	9.35	8.45	7.81	8.2	9.64	10.69	20.04	18.42	24.11	19.59	23.38	19.8	15.73	18.93	15.12	12.53	13.06	13.5
M.alba_G0020326	0	0	0	0	0.07	0	0	0	0	0	0.2	0	0	0	0	0	0	0	0	0	0	0	0	0
M.alba_G0020325	11.71	11.23	16.17	16.23	15.79	16.02	14.68	13.43	13.74	12.79	11.92	14.02	17.37	17.92	13.19	17.3	15.59	16.8	14.46	14.87	15.22	15.36	12.97	11.06
M.alba_G0020323	51.29	43.8	41.71	41.13	43.68	41.81	40.32	39.06	36.59	42.08	33.71	40.85	49.64	45.9	60.53	50.42	39.08	33.93	40.36	43.2	37.49	39.31	45.09	45.72
M.alba_G0020322	199.47	187.97	203.06	151.2	159.48	107.93	115.32	120.44	130.39	112.64	94.72	104.25	193.23	257.47	257.09	213.33	221.07	184.84	141.07	190.66	141.07	120.54	125.56	140.15
M.alba_G0020321	152.26	160.44	149.69	236.19	228.33	247.14	273.28	263.37	266.2	234.55	262.46	261.55	166.67	148.18	170.18	181.43	237.51	204.58	255.51	243.13	294.04	256.87	223.17	230.27
M.alba_G0020320	22.43	18.91	26.65	19.38	19.02	29.95	26.04	27.6	25.3	29.83	19.33	18.4	20.13	22.46	20.46	18.31	25.93	26.81	38.57	32.07	26.35	25.53	22.45	20.8
M.alba_G0020319	0	0.19	0.06	0.22	0.8	0	0.06	0.17	0.07	0.24	0.13	0.06	0.14	0.14	0.32	0.05	0.21	0	0	0	0	0.13	0.12	0.3
M.alba_G0020317	1.67	1.72	1.64	1.01	1.4	0.55	0.92	1.79	0.89	0.77	0.7	0.53	2.34	5.99	3.26	2.28	2.31	1.83	1.39	1.86	1.34	0.72	0.97	1.35
M.alba_G0020315	21.22	17.16	19.43	22.31	22.17	22.77	21.47	16.62	22.46	20.48	23.56	22.03	22.09	14.83	19.46	16.57	17.58	14.1	17.71	20.08	14.67	17.97	17.77	17.25
M.alba_G0020313	9.87	10.57	20.37	15.32	19.13	16.08	13.72	12.35	15.63	15.93	15.29	14.52	7.83	13.14	11.79	8.85	11.36	12.51	8.16	11.38	10.91	8.28	7.78	10.78
M.alba_G0020312	14.99	14.75	16.06	13.91	15.35	10.61	13.21	14.62	14.77	11.19	14.59	16.94	16	13.99	15.65	19.01	17.56	20.49	14.68	18.22	16.09	19.19	19.53	19.32
M.alba_G0020310	39.87	37.61	36.26	29.85	26.31	28.33	25.41	27.62	31.61	23.04	29.94	27.72	21.23	17.61	21.6	20.61	19.46	18.63	17.82	19.12	16.47	20.04	15.21	16.01
M.alba_G0020309	15.67	19.84	19.01	13.72	12.86	13.45	12.69	11.83	9.65	12.39	10.78	11.44	10.67	12.04	17.1	11.61	11.68	15.68	8.93	12.03	12.89	9.45	10.86	9.37
M.alba_G0020308	3.47	0.48	5.14	3.36	1.94	4.27	4.35	4.44	6.02	5.51	4.39	3.95	7.21	5.13	3.96	4.46	7.62	8.04	11.28	9.75	9.71	8.25	7.3	5.82
M.alba_G0020307	0.02	0.05	0.02	0	0.06	0.02	0	0.04	0.02	0.04	0.12	0.1	3.74	18.36	3.44	2.03	0.17	3.61	0.1	0.16	0	0.14	0.06	0.28
M.alba_G0020306	0	0	0	0	0	0	0.11	0.3	0	0	0.35	0	0	0	0	0.45	0	0	0	0	0.42	0	0	0
M.alba_G0020305	32.72	27.05	30.98	27.23	23.64	29.48	31.92	20.5	26.24	24.38	27.74	20.37	41.98	25	35.19	28.3	25.56	31.09	39.21	33.6	27.58	29.93	23.42	25.83
M.alba_G0020304	62.74	66.34	58.88	79.12	76.18	89.07	101.57	97.48	94.97	89	87.04	84.32	67.42	57.02	66.57	72.44	82.76	81.91	97.13	97.7	113.43	94.09	87.58	77.69
M.alba_G0020303	15.34	15.35	16.85	18.21	18.92	19.67	15.13	12.87	15	12.72	13.81	14.1	11.54	17.94	12.2	13.25	15.14	16.3	14.39	15.44	13.8	12.99	13.37	12.34
M.alba_G0020302	19.36	16.17	14.86	18.64	19.89	15.42	13.41	13.19	13.25	10.47	13.26	11.57	16.64	21.6	22.91	16.68	11.45	16.19	13.73	13.41	13.72	8.82	9.68	13.12
M.alba_G0020301	0.89	1.02	2.83	2.66	3.12	2.67	3.34	2.72	2.74	2.85	2.97	2.84	2.17	2.08	1.81	1.36	2.33	1.67	3.12	3.23	2.48	3.14	2.07	2.74
M.alba_G0020300	43.01	31.39	39.65	37.74	34.85	36.62	33.76	29.4	36.04	31.91	35.39	41.55	28.32	42.27	33.12	31.85	34.68	26.18	25.81	33.65	28.24	30.87	29.02	27.62
M.alba_G0020299	479.45	452.36	309.03	523.12	405.34	397.41	661.69	645.25	719.49	646.01	813.83	823.57	422.98	245.43	369.28	154.19	377.05	208.57	502.28	430.44	528.74	764.57	604.24	656.73
M.alba_G0020298	0	0.16	0.33	0.07	0.14	0.34	0.07	0	0.14	0.13	0	0.14	0	0.23	0.15	0.07	0.48	0.28	0.2	0.2	0	0.07	0.13	0.14
M.alba_G0020297	25.38	24.16	25.84	26.17	26.01	26.57	25.95	25.44	25.67	26.62	26.04	25.24	23.99	23.29	23.62	24.17	26.95	27.49	27.75	27.63	30.13	28.35	25.54	27.7
M.alba_G0020296	3.06	3.47	5.42	4.23	2.86	3.51	3.02	1.98	2.85	3.27	4.39	3.33	3.82	2.92	1.26	5.01	4.25	3.75	6.83	5.84	4.16	4.95	4.89	5.72
M.alba_G0020295	36.06	35.39	33.64	29.25	25.4	27.98	25.5	29.83	30.94	24.18	26.59	27.64	45.17	50.08	35.24	33.42	39.37	38.62	31.48	26.02	40.2	40.41	35.27	34.88
M.alba_G0020294	122.88	124.28	136.02	142.05	129.56	134.22	120.91	135.99	133.85	156.96	138.89	162.29	142.18	124.64	127.18	132.91	139	125.88	111.35	125.99	123.19	135.31	142.38	146.28
M.alba_G0020293	5.76	7.67	5.39	13.83	12.92	17.68	23.02	17.85	19.89	14.75	15.63	13.61	4.51	9.45	11.81	9.03	12.79	10.14	19.45	19.94	21.51	14.67	15.66	13.78
M.alba_G0020292	10.88	13.91	13.54	13.84	14.71	16.7	17.36	16.8	18.68	15.03	13.86	13.43	12.11	13.64	12.71	11.61	14.89	14.21	18.26	16.62	18.39	16.44	12.09	13.08
M.alba_G0020290	13.31	12.35	11.39	15.74	16.5	17.29	22.47	19.54	20.53	13.87	15.06	12.55	11.79	17.18	15.64	11.04	15.91	14.75	19.47	19.31	18.02	13.62	10.79	12.15
M.alba_G0020289	0	0	0	0	0.24	0.12	0	0.11	0	0	0.12	0	0.39	0	0	0	0.12	0	0.34	0	0	0.34	0	0.23
M.alba_G0020288	25.55	30.58	25.46	14.52	16.34	15.88	16.33	17.51	16.8	15.61	14.93	16.08	29.26	27.43	30.69	22.11	20.37	19.63	20.19	17.39	22.34	15.76	15.56	16.15
M.alba_G0020286	0	0	0	0	0	0	0	0	0	0	0	0	0	0	0	0	0	0	0.34	0	0	0.54	0.24	0
M.alba_G0020285	0	0	0.14	0	0	0.23	0	0	0	0	0.12	0	0	0.13	0	0	0	0	0	0	0	0	0	0
M.alba_G0020284	97.91	89.21	86.86	69.13	79.32	82.96	45.78	50.81	55.14	35.51	48.44	43.91	100.08	96.08	102.01	71.91	85.88	74.87	65.37	74.17	75.07	50.11	50.75	58.27
M.alba_G0020283	2.58	1.52	2.66	1.67	2.06	1.89	1.78	1.04	1.06	0.73	1.27	1.5	1.53	3.31	2.1	2.36	2.55	1.42	1.02	0.82	0.4	0.41	1.86	1.05
M.alba_G0020282	62.82	52.86	65.67	55.98	57.86	52.49	55.63	53.46	56.68	48.17	63.67	57.79	57.17	65.72	53.92	54.84	55.69	63.8	51.46	55.42	51.81	59.97	54.01	54.67
M.alba_G0020280	28.11	36.81	37.77	18.34	23.86	25.23	31.38	35.96	26.66	22.14	27.8	21.77	42.15	37.33	35.88	27.53	30.95	33.93	43.88	41.21	55.64	39.94	31.51	35.15
M.alba_G0020279	1.48	1.59	1.59	0.93	1.08	1.32	1.76	1.26	1.28	1.04	1.49	1.18	2.83	1.86	1.77	1.71	2.17	1.2	1.61	1.23	2.64	0.97	0.54	1.04
M.alba_G0020276	0	0	0	0.05	0	0	0.05	0.09	0	0.27	0	0.14	0	0.05	0	0	0	0.24	0.44	0.04	0	0.09	0.22	0.54
M.alba_G0020275	8.6	5.62	5.27	1.27	2.28	2.76	4.31	6.31	3.76	2.85	3.07	2.27	6.43	20.94	11.62	3.59	3.94	4.36	4.95	5.25	5.23	5.28	5.94	4.23
M.alba_G0020274	35.15	22.51	31.76	19.35	11.24	8.39	31.51	26.86	28.19	22.37	25.72	24.81	31.34	46.59	32.99	18.73	11.84	7.36	21.14	28.33	17.12	24.6	21.33	25.37
M.alba_G0020273	0.19	0.19	0	0.25	0.98	0.4	3.25	2.68	3.21	0.63	1.52	0.89	0.89	0.27	1.06	0.17	0.16	0.25	0.93	1.55	0.91	1.32	0.55	0.24
M.alba_G0020272	8.9	8.03	7.84	7.32	9.08	10.18	7.77	7.18	9.64	8.28	6.39	7.23	8.26	7.85	6.69	8.34	8.92	10.24	8.8	9.74	8.99	6.22	6.08	7.19
M.alba_G0020270	16.7	15.36	13.36	16.76	17.87	16.27	18.89	16.43	17	17.28	14.05	17.28	15.79	17.04	16.36	14.79	16.02	15.15	16.84	18.79	19.62	16.26	14.42	15.47
M.alba_G0020269	38.73	38.46	37.03	34.99	31.39	38.15	29.19	25.56	35.76	27.4	32.29	28.09	34.22	47.23	42.67	38.91	53.94	49.22	39.14	41.03	41.77	38.73	39.5	35.32
M.alba_G0020266	0	0	0	0	0	0	0	0	0	0	0	0	0	0	0	0	0	0	0.08	0	0	0	0	0
M.alba_G0020265	5.42	6.41	7.33	8.41	8.45	8.64	2.7	2.69	2.65	3.44	9.69	5.7	4.82	13.87	8.81	6.61	7.44	7.12	2.71	3.45	2.27	3.47	5.22	5.55
M.alba_G0020264	33.51	29.62	35.65	42.55	37.28	43.2	45.11	49.92	45.48	42.23	44.89	44.4	32.28	32.16	31.13	27.86	31	40.29	38.1	39.17	37.51	36.02	31.18	34.63
M.alba_G0020263	8.39	11.16	9.5	13.43	11.95	14.02	13.66	12.84	14.54	16.04	14	12.88	10.29	12.43	11.91	9.36	10.8	12.22	13.46	11.29	11.21	12.71	11.99	10.23
M.alba_G0020262	41.78	36.81	30.57	36.26	35.06	42.08	50.77	39.89	46.85	39.93	36.34	35.58	35.81	41.85	41.28	41.68	38.01	42.88	48.92	45.95	46.16	42.51	38.82	39.37
M.alba_G0020261	0	0.18	0	0	0	0	0	0	0	0	0	0	0	0	0	0	0	0	0	0	0	0.14	0	0
M.alba_G0020260	2.22	0	0	0.51	0	0.49	0.48	0.24	0	0.24	1.73	0.25	0	0.82	0	0	0	0.25	0.24	0	0	0	1.13	0.99
M.alba_G0020259	0	0	0	0.68	0	0	0	0	0	0	0.69	0	0	0	0	0	0	0	0	0	0	0	0.21	0.54
M.alba_G0020257	6.33	4.21	5.04	3.8	3.46	2.4	3.35	3.69	3.49	2.78	3.05	3.67	2.11	3.82	2.86	1.77	2.56	2.3	2.33	1.48	1.9	2.52	1.58	1.88
M.alba_G0020256	0.06	0	0.04	0	0.04	0.03	0.02	0.08	0	0	0.04	0	0	0	0.09	0	0	0.04	0.03	0.02	0	0	0	0.07
M.alba_G0020255	0	0	0	0	0.17	0	0	0	0	0	0	0	0	0	0	0	0	0	0	0	0	0	0	0
M.alba_G0020253	11.9	18.49	13.32	21.04	18.56	17.05	18.38	18.04	17.75	14	15.66	16.32	13.7	79.35	25.85	20.51	11.73	23.01	15.33	16.44	16.15	14.19	15.79	12.19
M.alba_G0020252	1.15	1.77	1.86	3.81	2.98	2.64	2.01	2.3	2.38	1.91	2.24	1.83	0	0	0	0	0	0	0	0.16	0	0.41	0	0
M.alba_G0020251	1.87	1.36	3.22	2.39	3.26	4.74	3.31	3.48	2.72	2.32	2.91	2.47	3.23	1.12	1.4	2.29	2.21	3.65	3.93	3.3	3.27	2.91	2.95	2.5
M.alba_G0020250	6.9	10.67	9.53	7.95	10.87	13.29	10.85	11.6	10.66	10.71	10.53	9.56	9.74	12.57	13.46	12.41	13.01	7.31	9.94	11.82	12.73	9.77	9.25	9.54
M.alba_G0020249	4.16	2.29	2.6	2.46	2.82	1.41	2.73	2.72	2.1	0.58	1.42	1.86	2.32	4.19	2.94	1.07	1.68	1.81	1.69	3.71	1.91	2.11	2.68	2.31
M.alba_G0020248	30.83	29.66	50.11	34.96	39.69	39.25	29.88	30.2	38.28	35.17	27.45	28.35	40.12	36.61	34.89	25.71	28.51	25.18	28.46	33.2	26.62	32.31	32.61	33.73
M.alba_G0020247	22.31	23.15	25.64	29.84	29.59	29.78	23.49	24.49	27.9	26.65	27.07	28.18	20.51	19.92	24.87	23.5	27.65	29.35	26.34	27.43	28.02	30.02	26.96	27.81
M.alba_G0020245	9.8	9.37	11.52	8.54	11.16	8.64	7.16	8.25	8.44	6.98	6.42	5.61	7.76	10.65	7.02	9.3	9.82	9.36	6.93	7.76	8.24	5.69	6.26	6.07
M.alba_G0020244	18.42	21.66	22.43	19.03	20.32	21.4	22.6	24.19	23.64	18.83	19.14	17.45	22.48	20.79	22.81	20.45	24.59	23.73	23.69	24.79	27.19	21.5	18.64	20.85
M.alba_G0020243	39.39	45.7	37.51	34.68	41.08	38.41	32.34	28.27	36.59	29.12	26.34	31.74	46.09	32.47	37.71	40.69	44.07	41	35.18	35.21	44.57	38.49	38.86	38.87
M.alba_G0020242	34.99	41.93	39.05	38.11	36.81	39.24	37.44	33.83	37.38	35.55	38.75	40.65	35.17	41.12	38.63	36.4	35.63	28.79	30.45	31.28	33.67	34.6	33.25	33.03
M.alba_G0020241	0.21	0	0	0	0	0	0	0.18	0	0	0	0	5.7	23.33	6.46	3.71	2.03	8.71	0	0	0	0	0	0
M.alba_G0020240	0.53	0.38	1.21	0.82	0.56	0.91	0.59	0.72	1.15	0.41	0.41	1.02	0.41	1.18	0.45	0.68	0.32	0.99	0.93	0.27	0.87	0.8	0.4	0.86
M.alba_G0020239	0	0	0	0.16	0.07	0.07	0	0	0	0.07	0.12	0.11	0	0	0	0.04	0.14	0.08	0	0	0.16	0	0	0.07
M.alba_G0020238	2.59	2.15	0.47	3.11	3.43	2.51	2.07	2.16	2.68	1.91	2.23	2.61	3.02	3.15	2.73	2.43	2.59	2.11	2.91	2.16	1.93	2.6	2.75	3.7
M.alba_G0020236	0	0	0	0	0	0.07	0	0	0.07	0	0	0	0	0.08	0	0	0	0.15	0	0	0	0	0	0
M.alba_G0020235	8.44	9.43	11.65	15.2	16.68	14.18	13.11	11.84	12.25	10.71	13.42	15.41	9.68	8.81	6.55	8.29	11.44	8.9	11.49	8.13	10.26	9.07	8.69	8.71
M.alba_G0020234	13.1	11.25	17.18	13.86	9.88	11.48	17.97	16.97	13.48	19.26	14.58	18.4	17.51	15.24	19.7	19.29	20.34	13.37	17.05	20.48	17.5	16.24	20.42	21.4
M.alba_G0020233	4.08	0.81	2.65	1.49	2.55	4.68	8.26	6.66	2.56	3.07	10.93	4.32	2.14	8.86	4.93	4.65	4.05	5.68	2.41	4.66	1.24	3.53	1.71	3.19
M.alba_G0020232	111.49	120.36	124.35	144.53	147.44	166.24	121.27	109.05	115.74	125.77	134.55	110.2	99.08	149.74	132.38	128.57	122.99	154.11	122.71	121.22	121.87	133.89	131.32	124.01
M.alba_G0020231	8.69	1.84	4.22	2.2	4.62	2.19	2.73	1.41	1.22	1.3	5.39	3.02	4.77	11.68	4.97	3.52	2.66	2.96	2.77	1.7	3.78	2.14	4.08	3.05
M.alba_G0020230	61.65	53.59	64.91	47.9	48.61	43.03	52.02	54.1	49.41	50.68	55.18	61.22	52.16	55.7	51.52	47.44	50.86	38.06	44.93	44.11	48.67	55.83	48.89	53
M.alba_G0020229	14.25	14.34	13.57	14.34	18.01	14.93	16.62	15.94	16.48	19.67	16.54	17.93	15.34	17.41	15.61	13.4	15.29	14.52	15.56	17.73	16.72	19.74	18.46	17.39
M.alba_G0020228	15.03	16.09	18.71	18.57	20.63	20.77	19.45	20.61	21.24	21.33	22.97	21.03	16.34	19.95	14.76	16.24	16.04	20.49	18.42	20.28	17.92	19.75	19.76	18.74
M.alba_G0020227	0.52	0	0	0	0.06	0.11	0	0.28	0.11	0	0.17	0.06	0.5	0.44	0.31	0	0	0	0.05	0.11	0.43	0.16	0.55	0.28
M.alba_G0020226	0	0	0.37	0.22	0.73	0.1	0	0.2	0	0.51	0	0	0	0	0.34	0.11	0.21	0.11	0.3	0.1	0.2	0.6	0	0.51
M.alba_G0020225	23.06	25.66	20.55	22.34	24.98	25.41	24.2	19.64	21.23	20.72	20.32	24.1	27.74	46.8	31.86	34.4	36.23	31.87	30.12	32.22	29.84	30.75	28.31	28.93
M.alba_G0020224	6.49	9.11	12.25	7.76	10.85	9.48	8.86	8.94	8.37	8.22	5.83	5.44	11.11	14.22	9.44	15.34	19.15	17.59	17.25	16.58	17.6	11.58	12.19	10.01
M.alba_G0020223	22.48	20.61	25.59	18.52	22.12	21.36	23.15	21.05	22.49	22.25	21.29	19.61	19.77	24.12	20.41	18.67	16.73	20.18	20.91	22	19.58	19.17	17.53	17.52
M.alba_G0020222	10.52	9.48	9.67	10.03	8.9	7.89	6.5	8.21	10.34	8.5	8.31	10.38	14.06	12.94	10.83	18.1	13.72	13.39	8.47	10.84	9.16	9.56	9.81	9.95
M.alba_G0020221	1.65	1.1	0.1	0.18	0.94	0.75	1.08	1.57	1.01	0.33	0.08	0.51	1.21	3.74	0.46	0.36	0.59	0.87	0.16	0.89	0.08	0.08	0.16	0.17
M.alba_G0020220	28.89	27.83	34.44	22.64	20.71	22.59	17.28	19.29	17.63	18.57	15.78	19.01	22.22	18.15	21.39	18.8	14.23	18.61	13.33	16.17	10.93	15.12	14.82	15.26
M.alba_G0020219	0.09	0	0	0.08	0	0.15	0.08	0	0.15	0.07	0	0	0.51	1.87	1.42	0.57	0.61	0	0.88	0.59	0.44	2.37	1.48	0.23
M.alba_G0020218	1.99	1.29	3.65	0.67	0.13	0.32	1.38	1.57	1.47	0.81	0.82	2	8.81	12.33	10.21	8.51	3.76	5.12	4.23	4.48	2.6	5.62	3.96	3.89
M.alba_G0020217	61.26	75.93	69.72	63.15	55.49	69.66	87.86	86.23	78.61	106.35	102.93	91.22	43.86	34.69	41.53	52.63	55.14	62.87	85.43	72.28	67.89	116.57	87.56	76.87
M.alba_G0020216	3.75	9.4	3.32	14.35	6.86	4.6	6.19	5.48	6.97	4.1	5.78	8.45	6.42	10.84	4.33	9.11	10.46	7.88	3.35	2.24	4.63	2.7	4.51	2.29
M.alba_G0020215	7.38	9.56	6.65	8.41	10.96	8.77	2.55	6.42	5.58	4.41	6.91	6.88	7.22	10.14	7.91	6.35	8.31	13.58	6.02	3.54	4.78	6.06	5.42	5.76
M.alba_G0020214	57.38	61.79	66.13	60.75	58.17	65.48	103.62	93.6	96.77	87.6	73.61	69.25	68.35	58.96	63.4	59.08	77	73.13	96.64	98.29	95.91	89.36	75.82	73.31
M.alba_G0020213	0.42	0.51	0.69	0.38	0.37	0.21	0.5	0.78	0.65	0.57	0.93	0.51	0.72	0.96	0.95	0.13	0.43	0.22	0.42	0.42	0.34	2.03	1.75	0.99
M.alba_G0020209	21	18.58	23.44	24.71	21.98	25.35	28.63	24.79	26	21.62	26.28	18.12	17.36	21.35	20.76	17.77	22.69	19.95	18.74	16.76	20.78	21.27	19.41	15.27
M.alba_G0020208	0.13	0	0.27	0.18	0.06	0.06	0.28	0.49	0.11	0.11	0.11	0	0.68	5.02	2.32	1.36	0	0.8	0.27	0.97	0.53	0.43	0.54	0.16
M.alba_G0020207	150.41	123.62	150	210.37	168.82	158.82	137.33	102.02	127.26	163.94	184.04	175.79	100.4	134.63	100.08	154.94	142.64	153.41	116.25	98.8	113.7	158.2	153.89	148.35
M.alba_G0020205	0	0	0	0	1.58	0.2	0	0.91	0.83	0.91	0.31	0	0	0.11	0	0	0	0.11	0.1	0.1	0	0.1	0	0
M.alba_G0020204	13.36	18.05	13.56	11.91	14.19	11.03	14.58	16.83	14.42	20.38	16.83	19.38	24.17	10.04	17.51	15.55	15.58	17.25	13.34	16.19	19.09	19.46	18.5	24.41
M.alba_G0020203	53.29	62.42	63.2	71.33	65.04	66.12	49.49	56.51	46.9	59.73	52.44	71.29	83.6	53.81	67.44	89.5	77.96	86.67	51.71	52.58	65.55	59.27	66.18	67.3
M.alba_G0020202	6.66	8.35	10.39	9.75	10.57	10.32	10.28	9.86	10.46	9.97	10.25	9.48	9.45	9.55	9.53	8.79	10.04	10.08	10.1	10.96	11.38	11.33	10.13	10.25
M.alba_G0020201	15.7	11.23	12.58	13.7	15.13	15.77	16.94	16.41	16.09	12.72	15.62	15.14	12.91	18.7	14.68	13.55	14.34	15.67	17.08	16.85	15.36	14.78	13.78	12.5
M.alba_G0020200	0	0	0	0	0	0	0.06	0	0	0	0	0	0	0	0.25	0.06	0.45	0	0.22	0.05	0.21	0.27	0.11	0.11
M.alba_G0020199	27.69	16.53	25.57	17	17.28	18.76	19.41	18.44	17.14	14.87	13.46	14.59	15.96	22.65	16.22	20.83	20.57	21.89	15.96	16.84	14.55	15.88	9.63	14.2
M.alba_G0020195	0	0	0	0.61	0	0	0	0	0	0	0.15	0	0.21	0	0	0	0	0	0	0	0.37	0.1	0	0.38
M.alba_G0020194	0	0.25	0.13	0	0.54	0.53	0.53	0.1	1.07	0.42	0.24	0.86	0	1.19	1.05	0	0.75	0	0	0.62	0	0.46	0.1	0
M.alba_G0020193	14.58	20.63	11.01	19.19	26.16	22.49	16.62	17.85	18.49	11.99	17.41	17.94	19.17	18.81	15.02	23.27	22.88	23.94	17.07	15.57	19.04	19.33	16.82	17.71
M.alba_G0020192	99.98	101.7	108.45	112.44	103.87	112.72	122.03	102.16	116.55	117.81	113.05	117.83	131.31	117.16	119.39	119.69	118.94	119.03	113.41	125.79	130.11	128.27	116.7	120.4
M.alba_G0020191	9.53	11.41	8.59	7.25	9.38	5.64	4.87	4.95	5.41	5.78	5.85	5.28	7.45	12.55	8.32	9.45	7.98	6.64	6.11	6.48	10.09	6.24	5.99	6.91
M.alba_G0020190	20.43	20.36	19.27	18.12	18.85	15.64	13.16	11.28	14.19	10.61	11.61	14.82	17.82	20.12	16.14	17.5	13.07	16.03	12.05	14.1	13.78	11.29	10.87	13.38
M.alba_G0020189	51.73	48.37	61.9	33.36	36.32	39.1	36.53	40	39.04	30.66	39.29	47.3	32.79	57.52	44.8	32.65	22.53	30.54	26.7	30.5	30.97	34.7	23.51	31.39
M.alba_G0020188	1.72	2.4	3.16	1.34	1.73	1.05	2.94	3.24	2.76	1.46	2.11	2.15	3.05	4.13	2.91	2.36	3.72	2.84	4.39	3.99	5.14	3.29	2.17	2.3
M.alba_G0020187	0	0	0	0.23	0	0	0	0.21	0.22	0	0	0	0	0	0	0	0	0	0	0.21	0	0	0	0
M.alba_G0020184	0	0	0	0	0	0	0	0	0	0	0.03	0	0.03	0	0	0	0	0	0	0	0	0	0	0
M.alba_G0020183	32.28	36.23	38.98	36.06	26.52	31.99	33.15	31.32	35.2	33.6	30.4	24.24	44.18	51.48	50.9	41.88	48.94	41.53	40.18	40.01	41.82	34.9	37.83	37.51
M.alba_G0020182	0.79	0.54	2.84	0.36	0	0	0	0.22	0.23	0.22	0.68	0.92	0	0	0.75	0.12	0	0.12	0.33	0.11	0	0.88	0.11	0.22
M.alba_G0020180	0	0	0	0	0	0	0	0	0	0	0.13	0	0	0	0	0	0	0	0	0	0.24	11.31	0	0.63
M.alba_G0020179	67.21	74.68	69.79	71.32	73.17	79.87	75.93	76.45	72.88	79.83	64.91	71.63	68.87	58.36	75.98	80.88	81.74	85.36	81.53	82.52	81.49	96.68	79.62	83.32
M.alba_G0020178	79.66	60.6	62.97	52.95	46.88	45.93	36.75	35.22	47.07	37.58	39.83	50.96	57.87	42.55	49.29	51.36	54.65	28.36	38.84	35.49	23.17	43.84	38.51	54.61
M.alba_G0020177	0	0	0	0.15	0	0	0.14	0.14	0	0	0	0	0.8	1.13	1.59	0	1.6	0.45	1.95	0.42	1.1	0.56	0.7	0.43
M.alba_G0020176	23.45	24.96	23.3	26.54	30.49	33.22	33.67	33.84	32.78	29.53	31.71	32.42	20.3	20.67	23.21	22.32	24.59	24.33	26.07	28.7	33.99	26.61	24.99	26.3
M.alba_G0020175	7.48	11.68	8.71	9.02	10.94	9.36	7.13	8.19	9.81	6.63	9.03	7.49	5.22	11.22	7.61	9.03	9.63	10.38	10.77	10.07	9.58	6.54	6.38	6.65
M.alba_G0020174	33.25	37.82	17.69	41.99	42.98	49.44	41.93	41.76	49.01	60.64	44.91	35.74	37.12	27.07	33.22	47.84	53.79	56.21	48.56	49.46	40.6	53.18	41.22	43.85
M.alba_G0020172	78.17	92.51	103.43	66.46	66.51	65.67	66.28	78.21	63.91	79.56	61.35	62.79	89.07	80.31	88	86.65	82.04	81.29	75.86	79.33	65.72	75.93	71.39	70.69
M.alba_G0020171	12.1	15	12.9	4.44	4.32	4.35	22.01	17.6	20.55	9.18	8.55	7.54	15.03	10.98	11.16	2.85	8.1	5.8	34.94	27.47	29.42	12.16	11.09	8.01
M.alba_G0020170	0	0	0	0	0.11	0	0	0.11	0	0	0	0	0.74	0.69	0.12	0	0	0.12	0	0.05	0	0	0.05	0
M.alba_G0020169	45.82	40.81	47.43	28.37	31.7	29.83	30.38	29.88	28.77	29.94	27.84	30.5	26.94	31.42	27.2	31.55	26.39	37.16	24.56	28.39	22.97	29.68	26.51	28.97
M.alba_G0020167	1	0.93	3.08	2.3	0.32	1.86	1.01	1.46	1.25	0.92	1.4	1.82	1.82	6.97	3.27	2.16	1.73	2.26	2.41	2.26	3.42	1.14	0.91	0.93
M.alba_G0020166	7.61	7.49	6.72	7.13	7.09	8.42	7.81	8.42	7.32	5.25	5.61	4.96	4.37	8.95	9.64	7.45	8.65	8.96	7.68	9.73	8.06	7.58	8.1	6.85
M.alba_G0020165	39.68	50.49	45.12	46.72	45.64	48.4	39.96	42.28	44.71	45.08	40.02	41.67	42.6	42.82	43.76	51.33	50.67	50.91	41.35	48.58	46.83	48.3	42.91	42.07
M.alba_G0020164	0	0	0	0	0	0	0	0	0	0	0	0	0	0	0	0	0	0	0	0	0	0.4	0.1	0
M.alba_G0020163	2.1	2.52	3.31	0.9	1.23	0.7	3.59	3.42	3.23	2.18	2.36	1.79	3.63	3.42	3.93	1.44	1.31	1.45	5.14	5.3	4.26	4.01	2.94	3.58
M.alba_G0020162	24.03	12.94	13.39	48.82	49.61	46.7	23.36	17.1	18.58	29.92	48.32	29.96	11.7	29.04	16.24	14.96	23.64	16.79	24.49	20.18	17.7	21.83	37.73	23.32
M.alba_G0020161	106.31	99.62	104.05	87.85	83.17	64.24	67.58	77.81	69.61	63.27	64.12	71.92	98.9	122.5	86.97	74.76	68.88	66.68	61.43	48.82	49.6	58.13	54.04	68.31
M.alba_G0020160	0.25	1.05	1.05	1.85	1.12	0.44	0.44	0.65	1.32	1.08	0.66	0	2.68	3.68	2.9	1.64	0.22	0.45	0.42	0.42	1.05	0.64	0.21	0.43
M.alba_G0020159	58.24	63.79	67.88	70.12	75.24	80.01	76.21	72.43	78.38	69.63	84.14	76.16	55.4	65.06	66	56.28	66.09	70.26	71.96	74	72.58	73.72	67.39	70.89
M.alba_G0020157	39.66	40.01	43.93	62.26	69.95	75.94	76.9	74.63	83.02	75.45	85.38	75.24	43.4	41.15	44.73	47.79	73.28	77.08	122.98	100.28	114.08	93.95	82.28	91.02
M.alba_G0020156	69.94	45.86	46.78	103.58	101.16	121.23	130.47	116.83	116.45	81.72	99.94	81.77	57.69	70.65	62.49	56.76	90.87	119.69	212.75	141.65	140.83	97.08	92.81	93.87
M.alba_G0020155	15.11	14.19	15.92	17.52	20.72	20.96	20.38	23.84	20.34	19.46	19.53	17.67	29.29	27.45	29.73	30.01	33.12	31.87	28.14	28.87	30.09	26.44	26.76	26.6
M.alba_G0020154	56.03	70.17	55.38	41.76	42.87	42.02	32.2	44.8	39.47	50.54	54.81	69.4	59.45	35.78	41.75	44.05	37.39	40.16	18.51	25.48	39.14	40.35	41.32	47.32
M.alba_G0020151	19.04	21.86	24.22	22.59	23.66	23.86	18.83	20.37	19.55	18.8	22.71	20.95	24.98	27.54	24.86	23.2	24.56	25.33	20.82	20.17	22.56	22.7	21.77	23.23
M.alba_G0020150	45.56	50.37	45.01	40.78	36.56	42.36	55.78	48.59	54.61	54.85	42.22	47.94	43.88	21.99	42	45.3	43.52	42.78	65.74	59.28	52.44	70.97	49.4	55.09
M.alba_G0020149	0	0	0	0	0	0.04	0	0	0.02	0	0.02	0	0	0	0	0	0	0	0	0	0	0	0	0.04
M.alba_G0020148	6.11	5.95	7.32	6.15	7.05	7.36	5.97	6.88	6.44	5.6	5.46	5.72	6.66	8.12	6.28	5.35	5.73	5.17	6.59	6.12	6.13	6.53	4.81	4.78
M.alba_G0020147	332.37	243.64	220.91	120.6	133.26	30.39	56.91	52.45	46.51	14.9	26.33	27.71	439.38	380.08	453.99	495.8	257.17	99.89	28.07	43.99	44.07	23.59	27.5	29.74
M.alba_G0020145	0	0	0	0	0	0	0.47	0	0	0	0	0	0	0	0	0	0	0	0	0	0	0.93	0	0
M.alba_G0020144	1.46	0.66	1.77	1.73	0.78	1.09	1.63	0.92	1.55	1.73	1.31	0.95	4.51	6.58	2.81	3.44	4.3	4.36	5.67	6.15	5.88	5.61	4.39	5.64
M.alba_G0020143	0	0	0	0	0	0	0	0	0	0	0	0	0	0	0	0	0	0	0	0	0	0	0.27	0
M.alba_G0020142	0	0.06	0.07	0.06	0.17	0.05	0.05	0	0.21	0	0.16	0	0.66	1.61	0.69	0	0.28	0.11	0.16	0.11	0.36	0.68	0.58	0.48
M.alba_G0020141	27.37	27.43	29.21	31.57	33.76	32.83	29.36	27.5	31.11	25.76	26.81	27.92	36.19	34.91	37.27	36.19	34.27	37.21	32.2	32.04	28.18	30.06	27.98	31.21
M.alba_G0020140	8.3	10.09	12.85	3.5	1.31	2.29	11.41	11.87	10.02	9.08	8.18	15.85	8.52	5.43	10.14	4.08	10.28	3.17	14.33	16.57	15.85	13.92	8.23	10.87
M.alba_G0020139	36.47	35.2	36.14	37.07	36.85	38.55	40.99	41.02	41.76	40.95	44.27	38.1	35.7	35.71	34.93	31.34	32.99	31.24	38.91	39.57	42.35	46.08	42.56	40.79
M.alba_G0020138	52.14	66.85	58.82	58.82	48.11	50.15	46.16	45.08	51.87	54.37	56.11	55.31	75.43	63.07	60.97	63.26	49.97	57.78	80.54	63.57	50.85	64.47	62.01	71.15
M.alba_G0020137	0.37	0.19	0.09	0.17	0.4	0.24	0.31	0.08	0.16	0.25	0.55	0.32	3.95	10.67	3.13	3.28	1.51	0.49	0.15	0.61	0.45	0.61	0.69	0.86
M.alba_G0020136	6.09	4.75	5.71	6.02	11.56	13.46	14.35	12.73	9.27	7.84	8.74	6.3	11.13	11.19	13.84	6.43	14.39	12.82	15.52	17.53	10.47	9.12	7.6	8.18
M.alba_G0020135	4.07	3.97	6.01	3.49	4.56	4.34	3.57	3.46	2.95	3.37	3.69	2.41	2.42	6.56	2.3	2.93	3.24	5.97	5.31	5.41	5.6	2.76	2.03	1.87
M.alba_G0020134	40.55	37.9	32.79	47.21	44.16	53.8	52.54	46.13	50.79	55.34	49.71	51.15	34.36	30.16	37.52	37.44	40.76	41.73	42.52	53.1	50.58	60.95	48.59	49.3
M.alba_G0020133	0.59	1.56	1.62	1.18	1.1	1.39	1.43	2.76	1.45	2.39	1.02	1.75	1.24	2.71	2.05	0.84	2.67	1.88	3.06	2.84	3.2	2.49	1.23	2.07
M.alba_G0020131	16.07	18.16	21.32	31.31	31.46	34.64	21.45	24.67	25.27	28.89	25.93	23.94	29.38	33.75	40.59	43.29	52.53	54.18	43.98	44.3	56.73	50.94	50.35	46
M.alba_G0020130	13.74	19.79	22.44	5.63	11.22	2.53	0.72	1.36	1.47	1.43	4.06	4.12	18.19	17.58	26.91	11.06	7.51	7.97	0.78	1.73	2.4	4.34	4.68	6.8
M.alba_G0020129	0	0	0	0	0	0	0	0	0.12	0	0	0	0	0	0	0	0.06	0	0	0	0	0.12	0	0
M.alba_G0020128	51.68	62.49	56.74	57.98	58.61	53.33	41.85	52.45	52.4	82.29	84.1	86.08	87.04	47.38	48.44	40.76	45.99	47.03	30.92	39.54	53.24	58.42	87.36	86.01
M.alba_G0020127	0	0.35	0.93	0	0	0	0.29	0.1	0	0.29	0.19	0.1	0	0	0	0	0	0	0.09	0.38	0.65	0.95	0	0.1
M.alba_G0020126	4.09	3.21	2.27	11.68	11.53	7.39	4.85	3.85	4.39	9.19	24.99	10.37	0.7	3.82	1.8	2.91	4.13	1.79	5.44	5.34	3.16	4.55	13.19	11.03
M.alba_G0020125	12.43	10.86	11.67	9.18	8.43	12.24	9.19	7.84	9.74	9.38	10.17	8.12	10.7	10.42	9.41	13.22	10.59	12.33	9.13	7.91	10.74	8.89	9.86	10.66
M.alba_G0020124	12.34	11.3	7.77	27.73	28.03	32.7	17.9	14.17	13.9	16.34	24.47	14.98	10.18	15.13	12.79	14.79	21.29	21.47	17.16	15.19	18.89	19.43	19.2	13.79
M.alba_G0020122	15.81	12.24	9.4	14.01	7.22	14.84	7.1	7.91	6.56	11.3	13.2	12.66	21.04	25.3	22.91	19.15	15.63	15.13	14.45	15.8	17.4	18.93	25.29	21.61
M.alba_G0020121	254.79	279.57	240.88	277.63	294.7	268.06	175.09	215.52	211.17	252.65	254.74	298.34	266.84	209.2	254.49	167.14	184.96	193.19	152.78	155.57	185.27	175.05	232.89	217.4
M.alba_G0020120	0.4	0.82	2.45	2.51	0.35	2.38	1.35	4.05	0	1.68	3.75	0.69	4.93	19.44	10.53	6.18	5.15	4.23	1.98	5.94	1.63	0.66	2	3.71
M.alba_G0020119	52.6	64.65	60.1	54.18	56.17	53.73	57.75	44.03	53.34	57.23	56.52	54.53	64.92	72.99	72.44	67.37	60.83	61.1	56.84	60.33	59.88	56.91	49.34	58.46
M.alba_G0020118	15.74	14.68	12.54	6.87	9.14	6.84	6.22	8.91	6.47	3.9	10.13	5.67	16.13	31.07	21.66	13.17	6.48	8.61	6.55	9.13	8.44	5.68	7.37	9.93
M.alba_G0020117	9.37	6.69	6.48	5.04	4.27	7.42	8.36	6.75	5.53	5.95	6.12	4.96	5.62	5.05	4.3	5.39	7.58	7.15	8.23	6.18	7.28	4.92	5.28	4.3
M.alba_G0020116	3.66	3.05	3	3.23	2.48	2.28	7.2	7.38	4.82	3.79	4.75	5	3.22	2.75	2.38	2.44	2.78	2.01	6.01	7.14	3.75	4.54	3.96	3.63
M.alba_G0020115	3.11	1.6	3.5	2.69	1.37	3.03	3.74	1.68	2.81	1.56	1.22	2.23	2.3	3.4	2.15	4.28	2.08	1.26	2.82	2.94	1.16	2.25	1.9	3.61
M.alba_G0020114	1.7	2.2	2.6	1.97	1.58	2.24	1.9	1.85	1.77	1.37	2.18	1.56	3.5	3.52	3.22	2.44	1.89	2.52	2.94	1.92	2.61	2.15	1.68	1.93
M.alba_G0020113	9.19	7.08	8.98	11.26	12.1	11.92	9.53	7.54	8.9	7.76	8.59	8.05	6.78	8.79	8.24	8.77	10.03	10.82	7.9	9.32	9.07	8.16	8.38	7.27
M.alba_G0020112	1.43	0.39	0.08	0.58	1.1	0.91	1.23	1.09	1.08	0.96	0.68	0.46	0.54	1.2	0.5	0.62	1.05	1.34	1.38	1.01	1.12	1.2	1.21	1.16
M.alba_G0020111	14.9	12.45	12.13	5.51	4.75	4.42	23.75	20.24	21.41	11.08	8.6	6.99	13.55	12.86	14	3.8	7.03	4.36	33.11	31.8	35.55	11.34	12.69	9.43
M.alba_G0020110	0.06	0	0.06	0.1	0	0.1	0.29	0	0.1	0	0.19	0.05	0.75	0.16	0.32	0.05	0	0.1	0.28	0.33	0.37	0.14	0.14	0.19
M.alba_G0020108	12.31	12.13	18.66	9.54	10.54	11.09	9.85	10.48	10.53	8.46	9.51	11.33	8.45	10.7	9.91	6.87	5.66	6.26	6.83	7.27	6.79	9.5	6.3	6.31
M.alba_G0020105	37.76	27.48	32.7	30.38	31.52	29.74	28.75	26.18	29.14	24.3	22.93	24.3	25.9	41.22	33.16	26.21	28.92	22.97	24.91	29.81	24.44	22.89	22.29	25.23
M.alba_G0020104	8.54	10.23	8.75	8.2	8.43	7.97	14.47	12.31	14.59	12.2	12.09	9.83	9.41	7.65	9.27	5.24	7.58	7.48	12.99	13.14	13.28	12.91	10.31	9.97
M.alba_G0020103	0	0	0	0	0	0	0	0	0	0	0	0	0	0.34	0.99	0	0	0	0	0	0	0.15	0.15	0.15
M.alba_G0020102	5.12	4.84	4.74	7.04	5.45	6.2	5.14	7.01	5.44	4.85	4.91	4.53	4.7	6.91	6.97	3.83	5.03	4.84	5.67	6.2	6.12	4.34	5.59	5.35
M.alba_G0020101	83.62	76.08	91.69	96.75	102.29	81.78	65.27	72.34	64.92	69.19	75.06	70.66	75.2	79.76	76.87	75.25	72.56	68.16	62.13	60.52	60.83	62.89	73.96	63.88
M.alba_G0020100	58.64	63.68	54.94	48.12	47.32	45.64	38.33	39.75	43.36	36.97	43.98	36.3	44	43.75	42.17	47.24	34.71	36.77	33.45	34.41	37.06	35.62	34.12	37.95
M.alba_G0020099	21.45	18.99	22.71	16.33	22.35	24.45	26.96	21.56	23.97	23.46	23.07	23.93	15.79	20.06	18.61	18.87	21.11	22.87	23.27	20.3	23.2	23.36	18.85	21.17
M.alba_G0020098	9.49	5.49	7.39	4.38	3.23	4.86	14.66	9.93	14.42	7.36	7.46	5.54	7.34	5.61	2.53	1.07	6.64	4.75	14.15	10.27	10.95	6.14	4.9	4.54
M.alba_G0020097	1720.14	1589.15	1696.71	1332.5	1375.21	1244.7	1459.29	1141.1	1395.27	1211.36	1327.37	1137.59	1438.78	1517.71	1374.75	1273.25	1340.42	1327.2	1321.54	1328.62	1354.98	1202.36	1138.22	1150.13
M.alba_G0020096	0	0	0	0	0	0	0	0	0	0	0.05	0	0	0	0	0	0	0	0	0	0	0	0	0
M.alba_G0020095	0.3	0.19	0.14	0.41	0.82	0.55	0.78	0.45	0.57	0.46	0.39	0.22	0.11	0.42	0.04	0.23	0.14	0.32	0.57	0.78	0.28	0.63	0.44	0.39
M.alba_G0020093	234.1	221.8	281.06	181.43	159.29	132.58	151.97	153.85	158.33	165.58	178.34	177.44	181.46	217.52	209.95	149.48	153.53	123.76	127.18	157.93	131.09	156.58	140.49	157.26
M.alba_G0020092	8.93	22.34	18.02	7.85	10.16	9.36	10.2	9.43	10.62	7.92	10.49	11.5	17.14	14.4	12.68	13.85	10.97	12.87	10.12	9.88	13.59	7.53	8.25	10.06
M.alba_G0020091	132.76	118.68	138.72	155.86	167.99	149.59	137.01	136.12	165.87	107.25	94.23	89.59	149.25	191.14	209.65	162.78	168.73	161.33	138.5	164.56	126.33	112.85	114.82	108.91
M.alba_G0020090	384.93	354.45	384.62	266.59	277.25	229.5	174.11	197.78	207.44	189.2	191.96	217.99	337.81	424.46	401.03	299.12	235.25	195.71	108.73	140.32	153.39	175.03	150.29	163.32
M.alba_G0020089	25.82	20.67	22.18	22.12	19.54	25.06	20.03	25	21.54	16.23	21.56	17.28	13.37	14.52	14.47	18.26	14.32	17.72	16.84	19.26	16.49	21.25	14.43	16.82
M.alba_G0020088	6.41	8.22	8.17	9.32	7.98	11.72	8.36	11.51	10.4	13.54	12.07	13.92	6.94	7.28	9.14	12.99	10.54	9.96	7.7	8.69	9.1	11	8.54	8.35
M.alba_G0020087	13.34	15.28	19.55	7.02	5.09	7.78	9.72	8.84	11.99	10.22	11.21	11.68	2.68	3.81	4.54	5.14	3.57	4.55	5.08	6.32	9.62	9.94	8.31	4.91
M.alba_G0020086	0	0	0	0	0	0	0.04	0.08	0.09	0	0	0	0	0	0	0	0	0	0.21	0	0	0	0	0
M.alba_G0020085	55.94	67.43	51	78.2	79.83	88.03	78.07	73.25	78.17	65.07	71.76	73.12	56.75	60.84	53	54.45	68.45	61.22	59.45	65	68.12	66.68	62.1	60.65
M.alba_G0020084	18.1	26.99	31.31	21.08	26.56	23.31	23.22	26.26	28.83	24.76	26.14	26.79	29.3	24.26	34.62	36.83	42.2	39.02	28.94	29.17	16.9	26.66	24.89	37.12
M.alba_G0020083	0	0	0	0.2	0	0	0	0	0.1	0.38	0	0	1.62	2.28	3	2.07	1.08	1.61	2.16	2.54	1.67	1.89	1.42	2.69
M.alba_G0020082	5.88	7.1	7.75	4.65	7.4	9.13	7.71	8.42	7.16	5.85	5.07	5.48	8.27	5.66	7.25	6.32	7.7	7.58	9.49	8.66	6.69	6.61	6.52	5.01
M.alba_G0020081	52.61	40.03	55.93	41.4	44.07	41.1	46.62	46.7	52.32	55.38	51.9	49	51.46	72.48	67.43	53.97	48.35	49.77	52.28	57.34	52.26	65.23	52.09	62.01
M.alba_G0020080	15.84	15.67	15.51	20.29	21.05	23.44	20.98	20.48	20.81	21.24	21.57	19.75	20.41	25.96	25.72	17.56	23.35	20.55	21.98	24.22	26.26	24.09	24.49	22.77
M.alba_G0020079	0.14	0.52	0.07	0.85	1.15	0.43	1.3	0.43	0.56	0.61	0.19	0.38	1.18	1.81	0.96	1.99	1.44	0.32	0.48	1.63	0.71	0.85	0.43	0.37
M.alba_G0020078	0	0	0	0	0	0.07	0	0	0	0	0	0	0	0	0	0.07	0	0	0	0	0	0	0.07	0.07
M.alba_G0020076	0	0	0	0.13	0	0.13	0.38	0.13	0.06	0.13	0.25	0	0	0.07	0	0.07	0	0.06	0.06	0.25	0	0.06	0.06	0
M.alba_G0020075	133.55	129.6	151.86	142.16	130.74	122.2	140.56	128.27	127.82	148.07	136.54	153.02	163.33	170.79	147.4	132.62	120.09	118.84	109.99	117.26	119.58	128.34	129.82	121.04
M.alba_G0020072	5.37	4.59	3.44	3.03	5.13	3.55	3.59	4.16	3.21	4.52	3.14	2.43	5.8	7.08	8.51	3.29	4.82	6.05	6.74	6.18	5.33	4.92	4.73	6.11
M.alba_G0020071	13.5	14.77	14.09	12.35	11.39	12.67	9.65	11.63	10.43	10.7	12.01	12.31	15.02	17.3	19.17	13.48	12.28	13.97	11.38	11.39	10.48	11.55	12.85	12.18
M.alba_G0020070	5.54	9.23	6.23	6.1	6.24	5.43	5.88	6.11	6.17	6.14	5.46	6.67	4.93	5.71	6.48	5.54	5.14	5.6	5.44	5.86	6.63	6.59	4.91	5.48
M.alba_G0020069	2.26	1.65	0.39	0.9	1.54	1.37	1.49	1.64	1.63	1.8	1.86	1.11	4.24	9.24	5.76	4.53	3.83	4.65	3.76	6.47	3.98	4.07	4.51	5.01
M.alba_G0020067	2.1	4.21	3.64	2.8	2.53	2.75	2.17	2.82	2.1	3.28	2.19	2.03	19.97	17.63	14.57	17.22	17.31	10.32	10.57	11.41	7.98	9.53	12.61	13.64
M.alba_G0020066	13.55	9.04	6.03	7.47	7.74	6.62	7.27	5.43	8.75	9.49	7.79	5.82	5.09	9.21	8.33	3.42	5.07	3.32	6.64	5.54	6.56	5.57	5.36	5.44
M.alba_G0020065	2.44	0.63	2.4	1	1.51	0.94	1.67	0.94	1.16	1.14	1.16	0.86	1.29	6.23	1.04	2.58	0.53	1.85	2.14	1.22	0.8	1.54	1.95	0.83
M.alba_G0020064	12.53	13.46	15.05	14.14	17.83	20.04	17	16.18	17.75	22.89	18.84	18.77	19.76	16.79	19.62	18.81	17.82	18.37	18.67	19.17	20.96	24.31	21.87	20.6
M.alba_G0020063	72.42	73.04	58.83	70.19	74.88	81.24	89.68	81.85	89.88	79.28	74.77	75.6	55.46	56.13	59.54	63.49	69.13	74.36	87.1	81.3	81.77	76.34	71.51	67.65
M.alba_G0020062	25.02	23.7	30.03	23.98	30.97	35.4	31.7	33.62	30.9	30.33	29.3	28.68	30.57	35.99	32.88	23.98	25.31	28.38	28.88	32.86	31.73	32.78	31.03	30.67
M.alba_G0020061	33.33	31.04	29.22	34.7	42.05	49.66	55.06	53.32	57.1	42.35	41.13	45.95	27.58	32.37	31.57	34.68	41.37	39.4	47.65	43.98	44.7	45.96	36.62	34.79
M.alba_G0020060	3.49	4.21	4.32	5.71	4.95	6.72	7.37	7.71	6.91	5.69	5.73	4.83	5.85	5.97	5.28	5.83	6.78	5.74	6.93	6.24	9.07	6.6	5.92	6.21
M.alba_G0020059	14.71	0.36	2.14	2.04	1.53	1.93	2.96	4.72	3.15	1.62	6.86	1.06	0	5.33	0	1.43	0	0.31	0.86	1.15	0	0.29	0.73	1.18
M.alba_G0020058	2.22	2.9	2.14	1.07	0.78	0.64	0.13	0.38	0.13	0.5	0.64	1.82	6.81	26.37	4.78	6.12	2.82	2.64	0.62	1.23	0.12	1.49	0.25	2.52
M.alba_G0020057	35.4	37.76	40.25	47.22	45.31	54.69	51.56	53.33	50.37	57.7	50.32	52.55	33.11	38.64	32.34	38.75	42.23	45.44	50.51	52.21	55.9	54.55	51.72	49.71
M.alba_G0020056	0.18	1.13	0.82	0.5	0.75	1.62	0.83	0.52	0.53	0.67	0.94	0.05	2.27	11.59	1.73	1.9	0.47	1.9	0.66	0.66	0.3	1.33	1.02	0.73
M.alba_G0020055	0.08	0.21	0.33	0.37	0.61	0.59	0.55	0.31	0.53	0.45	0.31	0.21	0.74	0.27	0.35	0.26	0.49	0.65	0.4	0.27	0.57	0.37	0.44	0.38
M.alba_G0020053	35.38	27.53	36.05	32.52	29.72	32.27	33.44	36.1	34.52	26.57	32.93	30.3	41.96	94.27	48.01	51.59	33.15	40.26	38.38	44.17	37.2	35.12	33.34	39.46
M.alba_G0020052	0	0	0.76	0	0	0	0	0	0	0.31	0.32	0	0	0.18	0	0	0.16	0	0	0.15	0	0	0	0.16
M.alba_G0020051	0.55	0.57	0	0.25	0.97	0.24	0.24	0.23	1.19	0	0.71	0	0	1.06	0	0.51	0.24	0	0	0.23	0.23	0	0	0.94
M.alba_G0020050	5.04	7.27	12.59	6.5	7.71	7.3	11.01	10.01	8.05	8	6.85	9.22	7.4	5.82	7.34	6.37	5.43	7.78	8.95	8.87	6.9	6.29	5.65	5.15
M.alba_G0020049	23.76	22.67	23.94	4.68	7.25	2.63	1.31	0.96	1.74	0.96	2.78	1.69	12.58	18.38	17.21	11.61	3.63	3.16	2.28	2.69	3.84	4.12	4	5.84
M.alba_G0020046	0.44	0.03	0	0.07	0.07	0.02	0.05	0.23	0.14	0.02	0	0.02	0.86	4.69	2.01	0.87	0.26	0.56	0.09	0.25	0.02	0.25	0.09	0.05
M.alba_G0020045	11.09	8.59	10.79	14.22	16.01	16.58	13.05	15.15	16.68	15.98	17.91	15.53	11.64	12.72	11.43	9.75	11.45	11.67	11.35	11.94	11.78	12.06	11.5	11.76
M.alba_G0020044	0.72	1.11	1.11	3.26	1.9	1.85	2.46	2.45	3.42	2.44	1.86	3.15	0.69	2.77	1.71	4.98	1.87	1.92	5.39	2.7	0.59	3.01	1.81	3.06
M.alba_G0020043	23.78	20.25	24.33	25.32	23.73	27.87	24.4	27.65	31.53	28.84	25.13	21.55	21.59	23.49	20.43	21.26	24.2	30.4	21.71	20.69	24.32	25.14	23.64	16.75
M.alba_G0020042	8.41	8.84	10.45	17.39	21.25	26.12	26.91	23	23.33	18.94	18.28	14.09	7.26	10.12	8.53	9.65	15.58	25.3	27.86	25.85	23.19	19.53	17.81	17.13
M.alba_G0020041	3.22	2.88	4.16	2.64	3.5	3.25	3.29	3.59	3.06	2.53	2.35	1.68	2.26	3.05	2.42	2.51	2.53	2.82	2.27	2.53	1.53	2.39	2.19	1.64
M.alba_G0020040	90.81	94.64	109.91	75.33	95.26	89.59	75.49	81.93	82.97	68.1	58.3	67.05	79.29	84.04	70.16	82.85	74.19	83.69	72.83	65.83	64.58	61.1	58.66	57.68
M.alba_G0020039	49.89	50.78	51.78	54.59	51.36	61.89	54.03	53.2	54.82	37.24	44.72	40.99	44.48	47.95	36.93	42.29	44.12	41.54	60.91	54.73	42.08	39.69	39.19	47.74
M.alba_G0020037	0.05	0	0.18	0.09	0.06	0.1	0.05	0.2	0.18	0.08	0	0.12	0	0.19	0	0.27	0	0.3	0	0	0.24	0.04	0	0.29
M.alba_G0020035	73.64	60.88	72.25	62.6	79.66	72.05	37.17	40.98	47.43	45.14	34.02	44.46	57.84	86.89	77.52	63.35	69.88	85.43	39.52	39.28	52.38	51.46	38.77	48.37
M.alba_G0020034	37.78	38.1	38.22	39.23	45.01	44.17	28.1	32.52	31.54	27.04	31.61	32.47	30.92	47	45.96	41.65	44.29	49.94	27.79	35.34	36.55	33.53	29.52	33.65
M.alba_G0020033	0.58	0.9	0.45	0	0.51	0.62	1.24	1.73	0.76	1.48	0.75	0.89	1.53	0.14	1.93	0	0.13	0.65	2.3	1.21	2.39	1.95	0.85	2.6
M.alba_G0020032	20.65	13.73	18.97	4.44	3.27	6.37	13.27	13.07	8.55	8.6	7.48	9.97	15.26	21.1	12.57	7.35	6.07	7.14	15.31	17.15	17.4	14.28	15.38	22.35
M.alba_G0020031	7.07	7.33	7.21	7.61	8.43	7.82	8.25	8.27	10.33	8.71	8.38	8.36	6.73	8.57	7.24	6.45	8.12	7.12	7.14	9.61	8.6	9.81	9.35	9.58
M.alba_G0020030	19.72	26.46	28.22	25.21	30.07	36.22	43.41	38.52	42.33	32.5	26.03	23.36	36.88	35.23	41.19	27.88	39.73	40.64	52.51	50.36	44.51	41.39	33.3	34.68
M.alba_G0020029	8.66	4.46	12.89	0.45	2.35	0.14	1.42	0.43	0.58	3.26	1.29	1.46	3.67	2.08	5.22	1.07	1.44	1.63	0.69	0.69	0.96	0.7	0.56	4.26
M.alba_G0020027	59.93	62.21	54.89	54.57	53.59	59.77	70.38	71.62	69.1	65.76	61.77	63.02	69.17	65.91	71.6	59.42	66.82	51.18	75.28	76.14	80.75	74.43	76.05	69.35
M.alba_G0020024	59.01	48.37	54.64	48.43	54.28	33.76	32.43	28.38	35.44	38.81	33.44	46.36	25.15	33.84	46.71	51.68	38.8	44.7	39.56	31.71	32.39	29.54	36.81	33.43
M.alba_G0020023	3.08	4.92	3.81	6.98	5.09	11.03	8.55	8.78	8	12.69	8.29	8.89	21.81	19.4	19.07	39.19	19.4	44.69	16.15	13.4	10.94	17.09	19.21	24.46
M.alba_G0020022	164.26	159.86	153.39	151.53	145.46	144.25	148.89	131.33	151.5	142.05	126.56	123.44	98.87	84.91	87.96	84.2	96.68	100.95	115.62	125.19	97.94	94.03	87.08	76.91
M.alba_G0020021	84.73	80.18	80.27	85.75	96.86	117.67	109.43	131.1	117.23	86.56	96.93	109.42	78.48	74.53	75.63	79.22	85.67	124.72	167.75	116.34	111.81	104.98	90.5	89
M.alba_G0020020	97.98	116.88	95.94	101.13	87.98	93	108.5	106.29	120.99	119.29	123.15	127.82	110.02	102.51	99.14	106.77	91.66	78.26	99.86	95.58	116.9	125.51	101.48	120.84
M.alba_G0020019	20.06	32.41	28.02	19.9	19.19	20.67	11.21	18.57	18.37	19.28	22.71	22.79	36.01	22.73	23.7	25.36	25.51	31.29	11.42	11.99	15.23	19.18	25.64	24.75
M.alba_G0020018	70.38	75.72	80.18	79.3	80.81	83.24	90.02	77.76	88.12	79.86	80.61	72.04	60.74	81.77	74.68	63.93	89.2	81.23	101.99	110.77	98.57	83.18	79.58	75.38
M.alba_G0020017	0	0	0	0	0	0	0	0	0	0	0	0	0	1.57	0.09	0	0	0.09	0	0	0	0	0	0
M.alba_G0020016	16.17	14.58	14.39	16.68	20.34	17.75	14.44	14.44	15.14	11.8	16.25	14.1	15.49	21.87	15.73	14.84	13.28	14.41	9.54	12.06	12.16	11.58	11.5	13.34
M.alba_G0020015	117.5	141.26	141.17	122.98	112.88	126.09	138.18	127.79	125.81	137.4	119.54	128.45	102.43	102.25	121.45	104.78	113.77	114.79	127.39	128.3	128.52	150.41	126.33	126.26
M.alba_G0020014	31.01	26.98	29.98	32.93	30.09	20.6	25.79	24.31	27.31	22.77	29.38	25.49	41.25	36.37	40.86	31.39	31.47	26.15	36.51	35.44	33.67	25.24	32.69	38.05
M.alba_G0020013	13.04	13.88	15.68	14.99	15.83	13.9	9.78	10.94	12.01	8.86	10.94	10.75	9.51	9.92	10.82	10.27	10.56	10.3	8.31	9.21	9.16	9.07	8.29	8.93
M.alba_G0020012	0	0.41	0	0	0	0.17	0.25	0.17	0	0.42	0.09	0.35	0	0.19	0	0	0	0	0	0	0	0.25	0.5	0.17
M.alba_G0020011	112.9	86.72	106.88	39.39	46.81	33.73	78.59	83	75.82	78.92	72.07	95.35	180.35	164.22	180.62	142.15	64.68	38.18	68.5	68.55	80.54	128.78	98.54	143.65
M.alba_G0020010	0	0	0	0	0	0	0	0	0	0	0	0	0	0	0	0	0	0	0	0	0.1	0.11	0	0
M.alba_G0020009	0.54	0.19	0.37	0	0.06	0.22	0.43	0.21	0.22	0.06	0.19	0.28	0.03	0.48	0.2	0.07	0.22	0.1	0.06	0.06	0.15	0.06	0.06	0.06
M.alba_G0020008	1.56	1.76	1.61	3.39	3.02	1.47	6.92	5.43	6.6	5.42	4.16	2.32	5.66	7.49	8.57	3.85	5.12	6.93	7.77	8.56	8.95	7.43	9.28	7.43
M.alba_G0020007	295.38	282.05	252.13	286.82	267.47	301.58	306.15	299.18	302.41	315.67	316.05	279.47	252.96	294.05	237.06	228.16	271.61	242.75	289.54	295.82	284.1	325.95	306.48	278.68
M.alba_G0020006	786.64	737.91	716.75	592.45	615.05	585.14	877.01	1039.23	766.71	762.97	612.76	623.88	682.35	456.8	632.49	465.66	519.45	442.38	785.04	685.41	625.28	567.73	625.57	461.73
M.alba_G0020005	36.83	32.68	32.83	35.12	41.24	46.03	45.91	42.62	44.79	39.36	40.74	36.18	24.55	32.92	30.37	30.17	35.04	35.38	46.15	44.76	45.55	41.99	37.05	34.7
M.alba_G0020004	36.19	66.74	69.86	51.3	47.01	49.44	36.16	38.54	43.27	40.69	43.34	39.48	34.51	33.34	40.16	35.78	36.51	45.28	30.88	31.05	31.2	30.2	33.79	34.12
M.alba_G0020003	753.19	751.48	733.95	686.78	698.2	699	1006.81	932.38	902.09	916.18	683.92	641.86	705.42	603.05	649.83	606	666.33	614.89	769.82	769.74	655.26	727.48	584.65	541.3
M.alba_G0020001	2.51	3.49	2.56	3.66	3.37	4.63	5.17	4.97	5.08	3.69	3.69	3.67	3.51	3.38	3.27	2.82	3.74	3.62	5.61	4.86	5.33	4.53	4.57	5.26
M.alba_G0020000	13.59	11.58	15.65	12.43	20.92	16.59	17.68	17.22	18.01	17.48	14.62	12.3	14.96	22.61	15.47	14.85	16.75	17.42	18.25	20.42	18.11	16.95	15.21	17.53
M.alba_G0019999	0.46	0	0.62	0.13	0.37	0.45	0.3	0.18	0.03	0.24	0.58	0.25	2.73	3.19	2.24	1.84	1.28	2.01	0.94	1.5	1.77	1.33	2.1	2.22
M.alba_G0019996	10.19	11.55	10.72	11.77	9.89	13.06	15.97	14.81	14.53	12.47	11.3	8.09	6.9	11.57	9.03	8.23	10.18	11.68	14.94	13.59	11.73	14.8	9.08	10.02
M.alba_G0019995	2.03	1.95	0.51	2.35	2.97	1.74	1.74	1.91	1.7	1.73	2.36	1.1	2.28	3.44	5.06	4.05	3.71	2.69	2.74	3.33	2.48	2.94	3.12	2.15
M.alba_G0019994	17.38	16.21	20.54	17.17	18.94	17.58	22.67	21.42	20.27	18.82	16.98	16.33	18.14	18.23	18.63	14.97	17.42	20.24	19.65	19.75	18.68	18.39	15.26	16.55
M.alba_G0019992	0	0	0	0	0	0	0	0	0	0	0	0	0	0	0	0	0	0.18	0	0	0	0	0	0
M.alba_G0019991	10	6.93	7.99	20.93	20.52	16.69	9.86	6.64	7.61	9.86	15.8	10.75	4.7	14.46	9.1	8.35	10.47	7.53	8.15	6.5	5.9	7.3	14.8	9.38
M.alba_G0019990	9.66	9.48	10.92	12.52	18.27	18.16	9.64	8.82	12.16	8.02	7.53	4.23	8.81	18.16	11.14	16.05	22.73	23.98	13.41	16.68	11.35	9.64	6.57	7.45
M.alba_G0019989	65.13	78.14	69.61	69.81	81.67	105.14	111.41	95.01	102.13	88.23	86.69	88.86	70.13	47.73	45.99	55.56	55.96	60.35	82.36	91.8	93.85	77.08	59.85	68.8
M.alba_G0019988	0	0.22	0	0	0	0	0.18	0	0	0	0	0	0	0	0	0	0	0.13	0.06	0	0	0	0	0
M.alba_G0019987	49.83	52.63	52.23	43.61	48.62	46.37	44.36	48.13	51.73	47.25	47.98	44.42	45.21	43.05	47.28	44.99	46.74	42.24	41.29	45.74	49.73	44.74	44.59	44.18
M.alba_G0019986	28.55	23.65	21.96	26.76	30.16	32.11	43.43	35.84	36.32	28.32	26.45	25.36	15.61	23.23	21.11	19.53	24.62	22.06	34.07	29.28	24.98	24.67	15.96	18.75
M.alba_G0019985	65	58.91	46.21	95.67	79.23	84.52	96.08	81.13	71.14	94.99	73.36	69.28	97.02	91.5	92.82	116.58	128.27	126.96	138.34	106.51	125.4	116.03	105.95	104.87
M.alba_G0019984	9.27	23.31	3.67	13.77	43.61	19.4	15.96	23.78	13.37	21.76	10.1	17.79	12.64	24.8	0.36	4.8	0.81	11.21	1.16	3.45	1.2	5.22	3.09	1.94
M.alba_G0019982	16.78	9.67	12.75	11.1	11.73	15.85	13.65	12.75	12.27	11.15	10.49	10.1	10.49	9.48	9.24	10.64	11.46	11.42	10.24	12.48	11.5	12.26	9.21	9.93
M.alba_G0019977	48.12	61.92	70.86	52.26	50.28	46.71	48.36	46.36	50.41	55.05	55.15	58.2	59.43	43.97	63.35	48.91	49.52	48.42	48.27	43.19	49.93	51.66	48.64	49.05
M.alba_G0019976	39.53	44.3	43.29	32.87	31.77	14.99	22.58	17.93	20.91	22.9	23.65	26.05	49.64	65.42	59.08	40.93	39.05	26.46	20.69	23.36	24.76	24.43	20.24	25.28
M.alba_G0019975	5.11	2.75	2.98	3.23	4.81	4.48	4.56	2.27	3.85	3.59	3.93	3.21	5.54	6.1	5.38	3.88	5.88	2.67	4.91	5.74	4.11	3.63	3.55	5.02
M.alba_G0019974	45.94	48.59	47.46	42.16	46.4	42.55	38.54	40.14	39.37	33.31	44.44	36.69	35.47	33.41	38.84	30.73	29.45	28.09	28.11	28.2	26.49	27.97	24.18	25.76
M.alba_G0019973	7.42	12.19	9.28	10.51	9.37	9.32	10.06	9.15	11.81	10.41	9.77	10.3	6.59	11.38	8.42	7.48	8.89	8.38	7.69	8.25	9.97	9.3	10.7	10.18
M.alba_G0019972	53.66	56.04	49.75	51.84	47.48	43.17	44.1	45.42	44.88	46.52	47.75	41.41	43.18	47.98	41.37	43.72	47.12	49.06	41.03	46.59	46.42	43.43	45.02	46.15
M.alba_G0019971	0.68	0.28	0.19	0.53	0.6	0.39	0.66	0.81	0.55	0.46	0.86	0.68	1.56	3.41	0.82	1.42	0.63	1.25	1.06	0.91	1.01	0.87	0.27	0.35
M.alba_G0019970	7.24	4.22	4.43	5.01	6.48	5.81	6.84	6.01	6.27	5.43	5.5	7.51	6.39	8.81	5.88	3.94	5.53	7.05	7.3	8.42	7.05	7.91	5.53	6.74
M.alba_G0019969	0.92	0.21	0.63	0.09	0.27	0.7	1.57	1.05	0.53	0.52	1.41	1.16	0	2.56	0.1	0.66	0.09	0.46	0.09	0.6	0.5	0.26	0.77	0.09
M.alba_G0019968	13.58	20.94	22.58	20.95	19.52	23.07	22.04	21.75	21.98	21.47	21.01	22.32	21.07	15.14	23.6	22.33	22.84	25.96	22.73	22.26	20.48	26.81	22.84	25.19
M.alba_G0019967	267.89	360.04	333.05	358.73	491.86	465.64	639.56	583.98	563.74	327.47	350.38	285.34	133.44	63.65	110.21	166.81	194.92	241.17	382.41	383	556.81	285.88	347.94	205.05
M.alba_G0019966	4.61	3.37	8	7.73	6	5.34	3.51	2.35	2.39	3.38	4.64	3.65	3.44	7.04	6.21	4.47	4.06	4.17	3.42	2.67	2.48	3.28	4.53	2.73
M.alba_G0019965	341.49	320.03	330.75	251.18	237.71	206.72	234.44	245.59	250.72	212.26	274.27	259.31	214.2	223.94	228.95	171.27	174.29	173.5	192.61	182.2	190.47	192.06	189.04	212.71
M.alba_G0019964	2.42	6.95	3.92	19.41	14.89	18.19	4.33	6.2	6.12	9.77	7.72	5.26	9.9	20.7	14.12	42.48	30.7	36.72	9.04	10.28	6.5	8.48	12.49	8.36
M.alba_G0019963	11.97	17.64	12.36	21.3	14.28	14.68	15.43	12.72	16.17	11.24	14.74	12.67	16.69	21.56	13.15	15.85	19.55	18.71	17.75	18.16	11.51	14.73	15.04	11.67
M.alba_G0019962	30.89	25.52	32.43	29.1	25.53	31.34	22.36	25.02	27.34	21.89	27.48	24.63	20.56	29.81	27.59	29.03	24.72	32.18	31.46	29.61	26.06	25.79	26.25	31.13
M.alba_G0019961	0	0	0	0	0.23	0	0	0	0	0	0	0	0	0	0	0	0	0	0	0	0	0	0	0
M.alba_G0019959	2.02	3.32	1.45	2.26	1.19	1.87	2.66	2.08	2.52	2.34	1.48	2.14	1.59	1.8	1.33	1.14	1.75	1.57	1.99	2.51	1.88	2.17	2.92	2.34
M.alba_G0019956	0	0	0	0	0	0	0	0	0	0	0	0	0	0	0	0	0	0	0	0	0	0.08	0	0
M.alba_G0019955	112.18	145.16	129.55	115.02	112.86	128.88	148.92	139.65	131.74	174.62	146.7	147.98	112.66	126.51	112.84	101.37	109.69	114.31	141.21	155.51	142.19	195.09	159.95	171.82
M.alba_G0019954	3.33	2.14	5.02	2.45	3.22	3.56	3.16	3.3	3.82	2.45	2.83	3.16	1.81	2.86	2.44	2.77	3.55	3.13	1.84	2.1	2.26	2.91	2.04	2.38
M.alba_G0019953	1.88	2.12	1.5	1.17	0.42	0.88	0.95	1.31	1.19	1.42	2.36	2.93	2.26	2.31	1.42	1.77	0.67	1.37	0.86	1.14	1.8	2.41	2.23	1.35
M.alba_G0019952	18.03	20.27	17.97	15.69	11.84	14.94	13.59	17.13	17.04	14.66	13.89	16.43	13.55	17.41	9.69	14.27	15.82	16.77	12.91	12.5	14.04	18.04	12.79	10.28
M.alba_G0019951	13.67	2.44	2.26	2.98	2.09	3.29	3.43	1.71	2.05	1.39	7.7	1.92	7.33	10.35	4.16	1.34	0.63	0.49	1.52	0.91	3.75	4.89	9.65	5.28
M.alba_G0019950	64.4	59.4	65.11	49.76	49.91	45.69	57.24	59.01	58.72	50.33	53.44	51.47	65.96	85.5	74.82	53.56	54.53	47.81	59.06	61.57	57.76	60.95	50.87	54.96
M.alba_G0019949	97.87	109.44	97.91	104.83	101.36	113.09	226.96	208.75	162.42	152.06	141.12	61.99	142.81	97.14	120.85	188.34	176.21	164.36	253.71	190.52	140.23	169.48	154.44	152.77
M.alba_G0019948	26.52	31.26	26.22	27.61	27	34.55	52.87	46.63	47.13	31.7	37.39	39.11	28.99	24.13	30.77	21.84	29.92	29.53	53.13	49.05	55.14	39.63	35.48	36.74
M.alba_G0019947	1.35	3.05	1.81	2.36	1.11	2.67	3.28	3.02	2.46	2.47	2.94	2.25	3.02	2.24	1.71	1.14	3.75	1.62	3.19	5.09	3.53	2.07	2.35	2.15
M.alba_G0019946	7.25	9.6	6.98	7.08	9.31	11.32	9.99	12.4	10.18	9.26	9.69	6.99	6.07	9.73	10	7.32	7.93	9.1	10.52	10.85	10.35	9.85	8.45	9.33
M.alba_G0019945	230.27	166.65	208.92	330.16	368.61	224.58	176.76	177.22	174.8	242.07	273.01	264.59	134.74	281.77	215	247.29	252.99	230.22	188.29	154.17	94.96	176.97	219.2	205.05
M.alba_G0019944	12.84	19.95	17.94	27.77	29.29	17.97	25.33	29.78	32.68	25.53	28.42	29.58	17.6	25.1	19.32	21.39	29.96	25.69	31.75	27.5	28.26	32.78	29.55	25.26
M.alba_G0019943	0.18	0	0	0	0.05	0	0	0	0	0.05	0	0	0	0	0	0.06	0	0.05	0	0	0	0	0	0
M.alba_G0019942	0	0	0	0	0	0.1	0.26	0.05	0.05	0.15	0.26	0	0	0	0	0	0	0.05	0.1	0.05	0	0.35	0.05	0
M.alba_G0019941	5.43	5.41	5.11	6.05	7.04	6.41	5.55	5.9	5.24	3.47	5.37	4.79	5.17	7.23	7.96	5.15	5.94	5.45	5.28	5.53	6.05	4.8	3.95	4.5
M.alba_G0019940	0	0	0	0	0.05	0.05	0	0	0	0.05	0.14	0.24	0	0.05	0	0	0	0	0.05	0	0	0.14	0.09	0.24
M.alba_G0019938	41.09	40.54	37.43	36.16	42.76	41.19	53.38	49.97	50.19	55.52	44.73	47.09	34.42	26.36	37.46	34.59	34.64	36.4	46.64	46.4	40.9	42.3	36.23	38.61
M.alba_G0019937	47.97	45.33	44.87	30.62	38.67	42.28	33.22	29.87	26.24	31.76	32.94	26.99	36.86	37.41	38.13	37.86	33.29	44.3	37.29	39.72	35.58	30.82	31.4	28.56
M.alba_G0019936	4.75	3.99	5.99	5.66	8.57	5.96	5.64	4.82	5.77	4.84	6.27	5.19	4.55	3.9	3.81	3.79	4.9	4.39	3.32	4.3	4.87	4.79	3.18	3.57
M.alba_G0019935	89.38	101.22	83.84	119.14	116.02	119.57	152.65	122.02	142.36	121.03	115.71	120.98	60.28	50.35	74.12	60.62	91.06	74.83	98.66	89.73	109.13	103.51	86.78	85.97
M.alba_G0019934	0.41	0.07	0.14	0	0	0.06	0.17	0.52	0.18	0.17	0.29	0.18	0.33	0.66	0.26	0.12	0.18	0.12	0.06	0.11	0	1.03	0.34	0.7
M.alba_G0019933	15.95	13.09	14.17	14.76	16.91	18.81	17.95	15.99	18.57	16.93	16.13	18.11	8.52	14.73	11.8	9.16	12.51	14.12	12.7	12.98	10.8	12.74	10.58	10.27
M.alba_G0019932	39.62	54.01	33.62	52.71	46.44	64.05	64	63.37	70.37	64.58	57.29	59.19	41.33	43.87	50.18	35.36	51.52	51.39	60.51	62.58	68.78	55.73	58.66	48.42
M.alba_G0019931	0.32	0	0.13	0	0	0	0	0.05	0	0.27	0.28	0	0	0.31	0	0.06	0.22	0.17	0	0.11	0.05	0.16	0.22	0.33
M.alba_G0019929	68.61	71.36	71.72	88.88	92.52	101.27	103.69	89.04	99.2	83.89	88.71	84.77	72.53	82.94	95.35	77.97	95.83	93.26	101.52	100.1	115.33	100.03	93.34	91.12
M.alba_G0019928	25.08	23.16	43.41	30.57	28.83	30.72	32.84	39.61	34.86	38.21	29.95	33.64	47.06	40	33.75	27.1	38.5	39.11	42.66	42.48	36.31	48.63	38.44	34.75
M.alba_G0019927	6.97	7.37	8.34	13.98	13.88	16.3	18.45	17.12	17.25	15.62	14.4	13.88	5.26	7	6.09	9.85	10.42	11.26	17.92	14.6	15.61	18.35	14.46	14.51
M.alba_G0019926	66.8	62.82	74.35	81.38	80.99	95.38	103.62	97.16	95.97	102.84	85.08	86.32	84.6	87.88	92.56	101.57	106.05	107.54	139.38	122.7	116.05	118.68	105.22	105.84
M.alba_G0019925	0	0	0	0.07	0	0.08	0	0	0	0	0	0	0.07	0.13	0	0.1	0	0.34	0	0	0	0	0	0
M.alba_G0019924	38.54	43.3	44.03	56.15	63.07	67.91	69.39	64.7	73.08	71.81	61.45	59.35	50.43	51.94	47.9	56.33	64.86	67.98	73.8	74.88	67.93	67.78	65.93	56.81
M.alba_G0019923	19.09	21.35	21.38	21.62	25.95	17.78	20.88	18.53	20.05	21.45	20.74	21.79	16.3	17.72	15.72	15.83	15.65	15.16	16.1	17.27	18.18	18.53	17.03	17.76
M.alba_G0019922	10.1	10.59	7.77	4.29	5.82	5.26	5.09	3.23	6.42	4.07	3.92	4.86	8.84	10.45	11.92	8.09	10.22	8.69	8.51	7.93	7.39	5.33	6.77	5.82
M.alba_G0019921	0.03	0.14	0.11	0.09	0.03	0.06	0.06	0.06	0	0.15	0	0	0.1	0.07	0.1	0.03	0.03	0.18	0.06	0.03	0.09	0.12	0.32	0.35
M.alba_G0019917	54.91	56.87	60.6	61.54	71.93	70.85	152.36	138.2	122.87	57.62	80.11	115.87	32.11	32.35	37.43	31.43	28.56	25.91	51.4	60.81	47.95	54.03	37	34.36
M.alba_G0019914	7.6	6.91	7.84	7.82	8.51	7.29	6.99	6.05	6.19	5.07	5.88	6.37	7.04	9.4	10.32	5.51	6.76	6.08	6.67	6.23	6.62	6.95	5.46	6.41
M.alba_G0019913	19.73	20.67	13.08	24.15	15.86	13.91	16.19	15.58	17.93	16.91	19.77	20.23	26.12	14.98	19.2	12.37	12.93	12.86	11.49	17.25	15.3	14.93	18.47	17.5
M.alba_G0019911	36.39	47.66	37.91	42.91	43.52	50.81	43.47	49.31	49.31	61.84	61.94	62.16	59.65	35.48	42.94	72.29	58.46	51.93	41.12	52.91	80.56	69.08	74.72	70.15
M.alba_G0019910	10.41	12.58	12.91	15.83	19.07	17.95	15.9	17.08	17.02	15.53	15.04	16.83	14.3	15.59	14.83	16.37	15.56	16.4	15.02	16.16	18.61	16.47	16.14	16.12
M.alba_G0019909	17.4	18.94	26.51	15.02	16.01	11	2.48	3.91	4.08	3.91	6.67	5.77	12.68	19.96	16.42	12.48	12.26	12.01	2.37	3.88	3.78	4.36	5.39	5.72
M.alba_G0019908	17.82	12.81	18.48	16.32	19.95	18.43	22	17.03	18.3	20.92	19.55	18.65	14.32	12.14	16.35	12.13	15	16.11	20.71	19.93	17.66	22.08	17.54	16.6
M.alba_G0019907	176.52	255.96	236.66	198.65	185	250.71	214.5	204.11	206.31	352.99	304.28	319.6	224.25	217.47	251.87	312.73	314.22	377.33	277.07	257.75	294.89	436.74	387.44	376.83
M.alba_G0019905	1.86	1.8	0.36	0.42	0	0.2	0	0.2	0	0	0.4	0	0	0	0	0.11	0	0	0	0	0.57	0.1	0	0
M.alba_G0019904	62.62	87.01	79.03	67.24	64.79	64.05	47.49	65.85	54.26	59.29	62.41	56.36	78.51	90.92	97.13	64.9	69.13	61.91	41.98	56.5	59.95	57.02	59.64	66.32
M.alba_G0019903	3.9	3.47	4.12	4.18	5.4	6.85	5.99	6.35	5.22	4.83	4.74	3.26	3.57	5.38	7.41	4.88	5.84	5.53	8.27	6.36	6.49	4.76	3.73	5.07
M.alba_G0019902	76.02	65.45	93.19	71.83	89.6	74.97	88.98	85.94	94.56	85.01	84.93	81.23	89.62	66.63	77.63	65.77	75.53	73.01	112.32	85.99	85.48	88.17	73.34	80.8
M.alba_G0019901	6.72	8.65	9.09	8.1	10.56	10.06	9.82	11.05	10.77	11.79	11.85	10.89	8.38	14.84	9.16	9.23	12.48	7.79	13.63	12.7	13.21	12.97	12.81	12.23
M.alba_G0019900	23.69	25.95	24.77	33.11	34.55	35.9	38.9	38.34	41.14	38.75	39.07	37.6	23.05	21.66	24.29	23.68	26.67	24.94	35.62	37.56	43.36	36.82	33.57	35.41
M.alba_G0019899	51.9	47.25	49.98	46.35	42.89	46.29	55.12	48.42	49.32	46.48	43.34	42.48	38.4	39.68	48.68	40.21	40.01	44.52	49.11	52.59	52.94	46.37	45.27	38.93
M.alba_G0019898	7.65	9.43	7.58	7.8	6.49	7.8	7.61	8.72	9.45	7.45	8.98	8.1	7.4	7.36	5.95	7	7.01	8.97	7.3	8.44	7.83	7.85	8.33	7.1
M.alba_G0019897	0.71	1.1	2.57	0.97	1.57	1.64	1.48	2.84	1.65	0.49	2.37	1.36	1.32	2.01	2.78	1.67	0.96	1.23	0.67	1.15	1.61	0.48	0.6	0.61
M.alba_G0019896	40.4	29.06	26.81	24.74	28.78	28.21	28.22	24.34	26.79	30.16	25.64	21.62	25.64	32.39	38.13	29.93	37.84	30.44	34.95	31.63	30.23	28.32	30.69	29.24
M.alba_G0019895	31	38.35	39.19	42.48	32.74	44.1	37.78	45.36	44.41	56.11	47.42	48.3	35.43	38.48	27.45	46.96	46.65	47.45	46.3	45.05	50.26	51.33	56.87	53.33
M.alba_G0019894	43.2	51.2	72.04	28.5	38.02	24.14	18.74	23.85	27.66	23.92	39.41	44.83	65.9	89.41	88.68	71.41	37.67	46.17	17.52	25.67	43.96	52.36	51.44	55.52
M.alba_G0019893	10.49	10.71	10.34	10.7	13.21	12.24	12.47	10.72	10.86	10.62	9.92	11.31	8.88	10.46	10.58	11.64	10.3	11.67	12.31	12.36	11.54	11.8	9.4	11.36
M.alba_G0019892	154.98	137.18	130.53	145.16	140.12	136.57	207.88	188.25	192.52	160.03	160.79	144.86	138.18	108.29	128.15	127.93	159.38	135.19	163.8	159.14	166.9	141.85	154.83	138.66
M.alba_G0019890	9.85	13.48	12.33	12.49	16.78	22.6	32.28	28.44	27.34	28.61	21.64	23.06	22.21	6.21	13.17	16.4	19.42	17.01	30.14	24.64	24.66	35.3	20.15	25.71
M.alba_G0019889	139.16	136.36	144.78	160.31	187.21	181.08	134.25	150.18	127.87	167.07	162.42	159.39	142.32	151.02	158.55	149.18	152.84	152.3	134.11	147.58	153.27	169.23	172.25	159.14
M.alba_G0019888	0.19	0	0.59	0.17	0.17	0.82	0.33	0.49	0.33	0	0.33	0.84	0	1.66	0.55	0.35	0	0.51	0.16	0.16	0	0	0.8	0.33
M.alba_G0019887	0.62	1.11	0.77	0.6	0.88	0.39	1.06	1.06	1.4	0.74	0.5	0.51	1.74	1.63	3.34	1.79	2.01	1.55	2.62	2.76	2.31	1.25	1.43	1.27
M.alba_G0019886	166.29	175.31	156.46	145.36	166.14	103.16	148.13	160.56	152.07	137.74	92.9	95.43	213.98	192.03	227.49	242.36	223.36	140.22	194.25	205.23	131.54	113.33	130.12	142.52
M.alba_G0019883	413.25	376.31	401.68	343.35	345.87	419.16	523.9	456.56	497.62	385.43	349.02	344.23	247.55	228.69	251.61	249.41	270.25	287.23	416.55	389.58	337.14	321.44	272.77	239.89
M.alba_G0019882	519.43	577.1	563.87	582.31	581.24	602.92	500.39	485.67	525.21	572.37	579.81	563.88	569.04	430.78	517.49	448.56	633.5	584.51	593.55	584.13	523.61	520.52	551.24	538.95
M.alba_G0019881	26.02	36.83	31.31	53.21	47.16	52.34	36.6	58.1	38.29	58.13	40.87	44.64	49.71	38.25	39.78	83.25	66.87	71.34	54.39	56.74	39.88	50.6	55.27	56.97
M.alba_G0019880	63.21	65.32	64.02	82.18	73.84	81.71	92.92	101.89	82.73	80.57	83.18	71.58	78	62.57	68.2	85.07	86.11	87.06	111.24	85.66	69.88	79.31	79.28	83.05
M.alba_G0019879	1.6	4.87	3.99	3.25	2.25	2.19	0.97	2.17	1.39	1.53	2.68	2.07	4.7	7.73	8.07	8.32	4.75	4.71	2.91	3.07	3.11	2.85	2.86	2.9
M.alba_G0019878	9.34	6.69	9.03	6.69	9.98	13.25	10.59	10.05	13.03	9.53	8.39	7.67	3.49	4.73	4.95	7.04	6.22	6.83	7.62	7.21	7.44	9.81	7.19	5.62
M.alba_G0019877	18.41	20.95	17.41	17.65	20.4	19.17	19.51	14.86	15.62	16.06	18.01	15.62	20.3	18.19	21.58	18.75	19.03	24.18	15.18	16.79	17.11	15.35	14.19	18.8
M.alba_G0019876	22.78	23.37	29.7	28.02	29.73	28.77	29	27.78	27.6	30.27	29.92	29.75	30	36.5	35.2	34.2	33.22	30.71	30.52	31.35	33.72	32.3	32.03	33.4
M.alba_G0019875	0.41	0.42	0.93	0.15	0.72	0.35	0.35	0.21	0.28	0.35	0.35	0.43	0.47	0.71	0.31	0.23	0.35	0.15	0.2	0.34	0.07	1.78	0.69	0.28
M.alba_G0019874	17.5	18.7	23.41	24.8	24.4	23.92	22.64	23.25	21.41	24.24	27.74	27.89	15.15	17.72	19.4	18.13	19.66	17.06	19.21	21.29	22.64	25.44	23.05	25
M.alba_G0019873	39.09	30.24	34.89	23.01	31.18	20.84	22.48	21.05	20.89	20.15	25.05	19.26	15.39	41.26	28.42	28.17	16.94	20.5	17.39	19.72	15.5	15.71	15.56	20.49
M.alba_G0019872	0	0	0.82	0	1.6	0	1.13	0.71	0.54	1.04	0.63	1.31	0	1.88	0	0	0	0.48	0.49	1.14	1.04	0.72	0	0
M.alba_G0019869	0.16	1.13	0.32	0	0	0	0.4	0.13	0.54	0	0	0.28	1.2	0.76	1.04	0.14	0.41	0.14	0.39	0	0.13	0.4	0.26	0.67
M.alba_G0019868	0.54	0.1	0.15	0.18	0.26	0.21	0.33	0.33	0.25	0.29	0.38	0.17	0.7	0.99	0.19	0.36	0.38	0.17	0.2	0.65	0.48	0.57	0.16	0.17
M.alba_G0019867	0.42	0	0	0.25	0.25	1.2	3.11	2.15	1.46	1.9	0.84	0.74	0.8	6.74	0.8	2.95	1.94	3.87	5.6	5.25	2.53	1.64	1.65	1.67
M.alba_G0019866	20.64	25.93	23.3	33.35	30.74	26.02	23.16	19.23	22.35	19.74	16.67	18.64	25.33	26.08	17.15	22.5	16.21	28.73	26.33	19.9	13.26	19.47	17.35	14.85
M.alba_G0019865	3.61	1.2	3.32	3.27	5.34	3.76	5.18	4.17	3.91	3.51	3.55	2.37	1.97	4.59	3.06	3.31	1.79	3.67	3.22	4.19	2.75	4.54	2.92	2.97
M.alba_G0019864	0.81	2.71	2.08	2.35	2.48	4.36	3.27	2.84	3.82	2.15	2.75	2.41	1.29	1.2	1.12	1.28	1.93	2.7	2.43	2.57	2.16	1.77	1.46	1.71
M.alba_G0019863	0	0	0	0	0	0	0	0.08	0.04	0	0	0	0.19	0.81	0.74	0.13	0.04	0.52	0	0	0	0	0	0
M.alba_G0019862	0	0	0	0	0	0	0	0	0	0	0	0	0	0.52	0.22	0	0	0.07	0	0.06	0	0	0	0
M.alba_G0019861	0	0	0	0	0	0	0	0	0	0	0	0	0	0.09	0	0	0	0	0	0	0	0	0	0
M.alba_G0019860	9.59	14.21	12.76	11.53	10.97	11.4	9.26	11.07	7.69	14.53	16.59	15.86	10.68	6.94	6.71	6.26	6.4	8.1	5.65	5.86	8.7	13.84	9.43	11.17
M.alba_G0019859	36.52	38.87	39.04	32.54	36.74	31.46	28.22	27.67	30.4	30.62	34.85	36.22	35.87	35.17	38.04	29.94	27.25	23.13	20.1	22.19	23.71	28.65	31.48	32.92
M.alba_G0019858	99.57	90.41	78.25	29.64	23.87	18.25	92.37	105.19	93.45	56.76	53.75	49.29	100.04	84.44	78.54	19.52	43.77	25.35	166.04	118.48	112.73	62.78	66.24	54.37
M.alba_G0019857	9.22	7.42	11.8	6.19	3.26	7.76	9.94	8.48	10.71	5.33	6.99	9.21	6.89	10.83	2.45	6.1	6.72	5.92	8.3	10.77	8.04	6.65	4.65	8.33
M.alba_G0019855	101.12	76.47	97.87	88.48	102.04	91.69	96.21	89.3	90.3	102.82	108.57	105.58	98.42	98.56	100.28	92.16	86.17	90.22	69.32	74.12	70.35	87.38	85.96	94.02
M.alba_G0019854	10.32	9.76	9.29	9.57	9.86	10.12	9.33	8.2	9.65	6.26	6.6	6.82	8.78	12.81	11.05	10.23	10.85	11.59	9.8	10.11	9.73	8.18	6.88	7.59
M.alba_G0019853	50.9	44.35	52.41	41.67	44.83	35.99	33.06	32.73	33.39	40.3	41.26	33.86	35.18	39.79	39.14	31.71	38.35	32.72	27.36	25.67	30.99	33.02	36.68	29.96
M.alba_G0019852	0.94	1.31	0.4	0.56	0.44	0.9	1.04	0.99	1.5	1.07	0.43	0.98	1.06	2.21	1.11	1.48	1.69	1.68	1.8	1.53	2.37	1.12	1.13	0.99
M.alba_G0019851	2.53	3.68	2.97	4.94	5.91	5.93	4.07	5.44	4.75	5.19	4.55	3.75	3.12	3	3.67	3.62	4.75	6.54	4.79	5.89	4.94	5.28	4.28	4.28
M.alba_G0019850	151.79	124.59	138.06	66.82	79.99	68.31	69.74	74.59	73.3	55.62	54.28	57.68	63.86	120.76	86.58	60.45	61.13	62.19	57.92	66.28	51.5	55.36	46.76	51.63
M.alba_G0019849	8.52	7.91	7.27	9.84	8.33	7.43	7.47	6.48	5.79	6.29	9.95	8.63	3.1	4.2	3.48	4.78	1.53	2.45	1.29	1.35	1.27	3.95	1.36	1.92
M.alba_G0019848	0	0	0.1	0.35	0	0	0	0	0	0.08	0	0	0	0	0	0	0	0.09	0	0	0	0.08	0	0
M.alba_G0019847	244.4	229.88	218.21	217.13	194.72	248.66	308.07	315.06	324.22	289.14	308.18	283.9	170.25	157.66	157.13	173.53	190.79	202.12	262.8	229.49	212.08	280.62	242.13	239.38
M.alba_G0019845	1309.7	1253.35	1113.4	998.96	1155.16	1040.3	1320.25	1553.45	1505.79	1246.93	1512.39	1698.09	686.74	600.5	665.49	531.91	519.72	643.66	1106.72	955.73	1078.13	1356.68	1141.68	1305.34
M.alba_G0019844	1.48	2.87	0.96	1.35	0.49	1.43	2.38	1.58	2.09	1.89	0.64	0.98	0.71	0.54	0	0	2.25	0.5	1.86	1.24	0.61	0.93	0.78	1.42
M.alba_G0019843	0	0	0	0	0	0	0	0	0.15	0	0	0	0.32	0.48	0.16	0	0	0	0	0	0	0	0	0
M.alba_G0019842	86.15	97.33	88.42	77.28	86.34	86.25	77	59.33	69.6	87.92	87.22	97.37	57.2	57.49	48.18	66.17	71.95	88.67	37	48.57	43.51	51.48	70.6	68.08
M.alba_G0019841	17.76	19.72	19.94	23.49	20.45	20.39	14.03	14.59	15.77	15.52	17.78	18.16	14.36	18.32	12.81	18.27	19.07	18.34	12.73	13.88	13.69	17.18	16.28	18.09
M.alba_G0019840	21.8	21.67	19.79	20.12	20.37	21.25	21.58	19.52	19.3	17.2	19.61	16.75	29.12	35.7	33.12	22.44	22.97	22.76	20.84	25.3	20.96	21.99	22.23	22.81
M.alba_G0019839	4.01	4.13	3.05	2.11	1.49	1.63	4.15	3.96	2.74	1.79	0.91	1.85	4.85	7.32	5.61	4.65	1.1	0.94	3.87	3.17	2.6	2.12	3.55	1.8
M.alba_G0019838	5.11	4.2	6.17	3.85	4.21	3.35	3.78	3.69	3.08	3.98	2.99	2.66	5.56	5.17	1.65	4.77	4.58	3.32	3.97	4.12	5.35	5.16	5.17	4.58
M.alba_G0019837	5.94	6.73	7.63	7.96	8.51	7.63	6.36	6.13	6.92	6.39	5.49	6.58	5.76	9.69	7.81	7.87	9.72	8.9	8.72	8.89	8.86	8.34	6.78	5.6
M.alba_G0019836	483.56	571.93	490.82	497.96	484.96	468.79	481.8	463.28	514.18	418.73	443.02	435.88	441.11	339.76	418.2	358.54	348.99	376.59	345.21	364.1	312.27	336.52	317.56	289.21
M.alba_G0019835	40.19	41.44	43.27	35.83	39.75	37.32	37.4	35.56	35.27	34.47	36.72	33.69	44.96	52.27	56.49	42.85	45.11	50.45	37.3	41.3	40.87	32.25	36.41	36.4
M.alba_G0019833	59.58	46.79	56.15	55.27	58.55	71.25	63.54	64.35	57.55	67.85	63.32	58.45	72.57	60.66	67.52	82.48	79.77	98.98	58.19	64.89	79.08	61.34	69.44	58.4
M.alba_G0019828	0.04	1.83	1.01	0	0	0.09	0	0.09	0	0	0	0	0	1.68	0	0	0	0	0	0.37	0	0	0	0
M.alba_G0019827	1.06	0	2.2	0	0.14	0.1	0.07	0.1	0.2	0.07	0	0.27	0.07	0.46	0.07	0	0	0	0	0	0.25	0	0	0.2
M.alba_G0019826	4.56	3.03	2.09	4.78	3.13	2.35	1.73	3.45	4.21	2.58	4.45	3.55	1.55	1.07	1.44	1.12	2.46	1.26	1.69	2.36	2.08	1.7	2.38	2.5
M.alba_G0019824	77.53	58.95	59.74	61.02	66.57	64.12	62.22	55.19	56.13	57.5	54.16	56.91	60.2	73.29	45.9	55.74	61.69	55.52	72.85	69.52	57.35	55.8	69.8	65.2
M.alba_G0019823	21.33	21.12	22.13	19.16	16.68	17.13	16.88	14.92	17.93	14.98	15.18	14.87	13.32	18.19	13.91	17.44	16.1	19.01	16.62	17.52	16.32	12.37	14.63	14.84
M.alba_G0019820	0	0.34	0.11	0.1	0.1	0	0	0.09	0	0	0	0	0	0	0	0.1	0	0	0	0.28	0	0	0	0
M.alba_G0019819	360.99	423.83	382.14	358.82	378.85	405.36	276.54	310.31	319.07	429.06	367.47	401.39	422.21	315.88	371.94	378.34	402.14	400.02	251.8	306.05	365.9	336.64	413.88	402.56
M.alba_G0019818	155.57	55.97	81.76	215.05	186.95	173.39	105.81	66.26	61.92	100.14	241.95	125.62	47.44	166	72.76	87.08	95.15	95.36	88.76	77.3	43.95	78.32	138.02	115.45
M.alba_G0019817	227.66	216.86	228.91	213.12	210.33	174.39	155.03	160.41	172.81	166.98	161.57	177.68	203	216.46	237.25	234.69	201.92	165.87	143.43	152.12	147.81	158.86	164.63	203.53
M.alba_G0019816	139.65	143.71	153.14	111.95	107.54	86.65	85.54	96.12	114.82	75.84	87.45	88.89	159.24	169.46	149.35	119.96	92.78	93.36	79.59	95.85	107.68	81.75	72.09	83.81
M.alba_G0019815	0	0.2	0	0	0.35	0.51	0	0.34	0	0.17	0.17	0	0	0	0	0	0.17	0.18	0	0	0.16	0.33	0.83	0.17
M.alba_G0019814	19.64	0.81	3.57	19.53	9.15	7.96	6.32	0.94	0.54	8.02	39	6.88	1.2	19.52	2.84	3.75	1.91	4.34	5.76	1.31	0.52	4.08	19.55	8.44
M.alba_G0019813	144.68	117.17	110.15	133.58	112.44	103.83	147.1	115.71	135.03	96.43	97.39	83.93	142.55	149.32	132.32	161.91	144.33	113.38	165.53	147.28	117.4	104.32	104.28	92.3
M.alba_G0019812	13.54	13.98	12.62	18.46	19	21.16	17.14	21.74	20.93	19.16	20.49	18.73	25.68	34.57	21.6	33.01	22.67	26.53	20.99	23.46	18.77	23.34	21.96	28.26
M.alba_G0019811	5.15	6.99	6.24	6.06	7.1	7.85	7.37	7.08	7.38	5.86	5.76	5.71	4.79	6.28	5.79	5.99	6.02	6.23	6.57	6.31	5.32	6.35	4.95	5.07
M.alba_G0019810	45	45.46	41.74	29.35	36.74	40.2	35.48	32.22	39.67	34.83	34.96	35.65	30.87	40.57	37.05	36.52	36.41	40.8	37.93	40.68	45.27	43.2	34.55	43.71
M.alba_G0019809	25.42	25.04	23.14	32.54	27.91	32.74	31.35	32.1	32.6	28.96	27.2	23.81	24.36	25.68	24.26	26.73	32.72	33.88	41.66	39.28	42.94	33.4	36.07	31.94
M.alba_G0019808	50.39	51.62	59.41	44.04	59.13	49.72	50.47	53.68	49.22	54.85	50.21	52.77	51.74	49.47	53.76	52.05	48.31	43.87	51.44	54.8	53.24	53.73	49.63	57.19
M.alba_G0019807	185.09	145.78	188.21	143.92	149.88	130.37	103.14	135.42	127.68	80.35	64.89	91.94	143.5	143.29	165.56	237.12	126.91	137.49	143.86	113.87	98.25	110.04	104.78	122.34
M.alba_G0019806	12.96	11.28	10.6	6.11	10.4	2.6	4.89	8.74	7.58	4.58	3.92	4.57	8.06	6.81	7.35	7.42	5.69	2.25	5.89	7.02	4.43	4.37	4.95	4.88
M.alba_G0019802	8.95	8.18	2.63	6.78	10.65	9.41	9.41	6.35	6.05	4.74	7.81	5.59	3.43	7.33	4.83	4.16	5.6	10.08	6.27	9.93	4.22	5.82	3.76	5.1
M.alba_G0019800	32.75	32.99	20.2	42	35.23	30.7	37.34	40.4	38.49	29.77	30.82	35.61	32.82	15.22	18.95	35.59	28.72	26.5	26.66	31.39	28.79	29.04	22.15	32.09
M.alba_G0019799	0.27	0.35	0.98	0.62	0.18	0.53	0.17	0.35	0.44	0.14	0.47	0.12	0	0.26	0.23	0.28	0.18	0.45	0.26	0.4	0.25	0.14	0.14	0.09
M.alba_G0019798	2.32	4.88	5.07	6.15	3.56	7.98	6.08	5.33	4.25	5.32	5.11	4.45	4.22	2.93	6.11	4.51	3.37	7.24	5.5	7.06	5.01	4.96	3.41	4.04
M.alba_G0019797	42.18	52.89	62.38	77.67	63.63	72.41	118.71	109.66	82.91	81.37	55.61	44.67	40.71	28.49	28.7	27.16	46.39	44.03	100.7	88.19	64.71	42.75	33.08	26.3
M.alba_G0019796	2.86	1.79	1.13	2.59	2.37	2.45	3.47	3	3.12	2.39	2.51	2.22	2.49	2.84	2.11	2.29	1.97	1.67	3.31	3.93	3.58	2.67	2.3	2.17
M.alba_G0019795	537.78	631.53	486.37	907.26	925.55	1232.07	1333.59	1234.59	1101.34	1470.4	1135.92	1047.64	704.34	558.49	577.69	723.16	1054.57	1072.97	1486.47	1398.01	1402.05	1436.89	1441.02	1260.59
M.alba_G0019794	1.7	1.38	1.59	1.1	0.75	1.18	3.24	3.01	2.69	1.67	1.41	1.29	1.06	1.76	1.43	0.51	1.39	1.05	4.38	4.52	4.65	2.08	2.2	1.59
M.alba_G0019793	217.97	214.43	215.8	222.81	198.35	207.54	259.08	211.91	237.35	209.8	212.62	197.53	196.9	189.46	191.45	170.59	211.02	225.2	260.71	234.58	225.84	194.11	194.07	175.34
M.alba_G0019792	42.97	59.43	47.59	40.88	29.14	29.24	32.71	39.28	36.32	31.64	41.1	33.05	43.68	49.45	26.88	42.33	29.53	54.16	49.33	32.33	33.18	29.87	31.72	29.49
M.alba_G0019791	0	0	0	0	0	0	0	0	0	0	0	0	0	0	0	0	0	0	0	0	0	0	0.14	0
M.alba_G0019790	15.71	14.2	16.68	14.3	16.91	15.87	15.57	14.76	16.84	15.87	13.49	13.76	15.21	15.77	20.89	14.12	16.51	17.07	16.14	17.82	17.53	15.36	14.33	15.95
M.alba_G0019789	15.91	10.75	14.1	14.97	14.28	14.28	13.89	13.61	13.16	15.33	16.95	19.14	18.53	15.83	16.43	16.73	16.48	13.35	13.25	16.24	14.82	18.04	18.98	15.25
M.alba_G0019787	5.95	3.93	5.76	5.06	4.35	6.14	4.21	4.12	3.95	3.16	4.01	5.46	3.74	8.33	3.62	4.35	5.16	6.38	4.96	3.57	5.89	3.82	3.91	4.28
M.alba_G0019786	0.65	0	0.47	0	0.12	0.39	0.39	0.17	0.11	0.11	0.11	0	0	0.06	0	0.06	0	0	0	0	0	0	0	0
M.alba_G0019785	17.24	17.05	19.11	20.4	23.85	21.1	18.51	18.86	20.46	15.59	18.48	18.27	17.06	18.23	17.97	17.14	17.74	15.87	16.3	18.47	18.41	16.02	15.43	16.6
M.alba_G0019784	45.08	47.61	47.77	63.91	56.95	65.72	71.8	64.97	66.24	70.25	65.35	64.39	46.69	46.32	43.9	53.09	54.71	54.38	74.97	69.45	74.41	77.32	68.45	63.12
M.alba_G0019783	8.73	7.18	6.92	5.12	5.14	6.21	9.88	9.69	9.09	6.9	6	5.17	4.9	6.54	7.54	5.75	5.5	4.95	10.36	9.56	9.28	8.28	4.74	6.24
M.alba_G0019782	12.25	7.43	10.69	2.71	8.07	1.79	15.34	12.21	12.91	2.24	14.29	5.34	13.33	14.1	32.06	13.6	16.25	6.57	12.01	14.35	16.83	6.85	6.58	5.13
M.alba_G0019781	0	0.18	0.91	0	0	0	0.15	0	0.15	0	0	0.16	2.04	0.51	0.34	0.49	0.31	0	0.59	0.44	0.15	0	0.45	0.91
M.alba_G0019780	0.21	0	0	0	0.14	0	0.04	0.22	0.09	0	0	0	0	0	0	0	0	0	0	0	0	0	0	0
M.alba_G0019779	6.53	5.27	5.84	11.79	16.79	21.34	13.27	14.55	11.63	12.91	10.06	8.45	23.78	38.64	32.13	21.6	26.37	29.77	24.99	21.71	23.1	17.32	19.83	17.53
M.alba_G0019777	1.19	0.03	0.72	0.37	0.61	0.4	0.35	0.57	0.35	0.34	0.92	0.33	1	1.34	1.82	0.77	0.45	0.67	0.51	0.97	1.07	0.63	0.8	1.51
M.alba_G0019776	44.26	48.52	53.34	41.87	36.19	37.76	32.97	32.38	32.46	33.1	31.43	32.11	32.78	27.8	36.88	38.39	31.07	26.13	24.13	23.55	29.1	24.13	23.66	25.54
M.alba_G0019775	0.89	0	0	0.41	0.06	0	0.05	0.33	0.06	0	0.83	0.06	2.51	6.21	2.73	1.29	0.77	1.25	0.16	0.37	0.05	0.05	0.38	0.71
M.alba_G0019774	27.14	29	24.7	33.69	38.18	42.75	48.07	43.33	47.13	41.15	40.88	41.44	28.78	27.04	28.48	31.45	35.52	36.37	47.76	48.17	51.91	44.18	39.05	38.56
M.alba_G0019773	6.7	5.33	8.89	21.7	15.71	13.47	5.4	2.77	3.32	9.44	6.27	6.03	11.18	22.29	10.36	28.81	21.07	13.98	4.62	7.34	2.83	6.74	10.13	9.3
M.alba_G0019772	80.71	76.71	70.05	66.62	71.15	71.78	58.76	58.95	68.57	55.65	50.24	46.92	83.01	81.33	89.44	85.89	94.66	84.99	74.41	85.29	69.06	72.55	67.35	61.48
M.alba_G0019771	89.46	102.72	96.69	117.13	132.06	105.22	73.16	72.5	71.35	68.05	94.13	76.84	67.07	89.36	88.71	87.47	83.73	90.85	46.71	55.22	54.46	49.68	60.69	67.48
M.alba_G0019770	125.89	96.3	113.03	94	91.59	81.86	103.52	90.17	108.85	87.45	78.13	72.29	105.67	123.36	145.71	116.66	120.83	94.32	110.88	103.01	109.24	90.39	93.18	88.46
M.alba_G0019769	1.55	1.89	0.62	2.56	2.6	2.29	1.74	2.14	2.28	2.64	2.88	1.99	5.53	2.99	4.12	3.76	5.24	5.35	4.47	3.82	4.42	3.94	3.91	4
M.alba_G0019768	10.96	12.65	12.77	14.96	15.08	17.07	14.94	13.89	16.39	13.74	12.46	12.45	13.29	13.22	11.11	10.6	14.22	14.27	15.28	14.89	13.52	11.84	11.62	13.15
M.alba_G0019767	536.53	484.22	388.64	707.25	657.28	705.84	729.45	739.26	821.11	676.78	601.72	576.41	457.09	348.43	509.56	510.95	695.57	632.79	693.09	656.46	584.9	691.26	528.47	490.9
M.alba_G0019766	39.13	39.69	35.09	29.17	32.48	28.53	30.86	27.45	31.93	21.63	24.49	18.28	35	48.13	36.27	27.13	25.46	25.77	27.64	31.57	31.24	22.49	21.65	24.39
M.alba_G0019765	3.41	2.96	3.7	1.55	2.46	1.39	5.06	6.65	3.5	1.14	6.57	2.28	3.27	12.78	10.57	5.35	3.73	7.27	1.49	1.8	2.51	1.88	1.43	2.75
M.alba_G0019764	35.25	25.79	39.96	29.49	31.68	35.98	36.62	32.2	36.95	28.65	28.72	25.51	24.06	26.82	29.4	24.81	24.7	24.9	27.08	28.1	22.98	25.11	17.2	19.54
M.alba_G0019763	129.57	174.04	139.08	101.46	85.11	112.59	126.23	145.67	132.29	164.9	164.98	181.55	232.72	137.52	151.93	162.38	122.08	129.93	113.51	146.82	153.4	178.19	185.05	195.72
M.alba_G0019762	65.02	74.72	79.24	70.68	72.23	73.34	48.37	57.1	49.99	63.58	57.25	60.43	91.83	106.65	94.75	93.55	87.69	100.67	63.46	67.15	64.63	78.96	79.51	96.38
M.alba_G0019761	3.36	1.74	0.71	3.24	2.26	0.71	1.51	1.98	2.03	2.89	3.54	3.1	0.71	2.57	1.74	1.18	2.33	1.54	2.22	2.32	2.25	3.17	2.99	3.64
M.alba_G0019760	2.11	1.13	2.14	3.33	1.56	1.64	2.83	2.21	1.68	3.79	3.55	3.31	10	5.48	8.73	10.42	10	5.73	12.81	10.85	14.46	14.41	14.09	12.51
M.alba_G0019759	1.96	0.25	0.25	2.66	1.51	0.21	0.63	2.08	2.12	1.25	4.01	2.79	0.7	2.12	0	0	0	0	1.22	0.61	0.2	0.82	1.03	0.21
M.alba_G0019758	32.86	21.14	19.47	25.94	13.78	6.2	15.25	13.05	14.16	14.84	19.63	23.23	29.14	13.06	22.59	18.11	9.14	5.66	8.37	7.52	7.03	8.37	7.78	11.24
M.alba_G0019757	51.21	40.41	47.86	23.67	19.4	10.27	13.78	14.21	14.03	12.31	16.24	16.14	3.76	5.91	3.89	4.13	2.52	1.89	3.15	3.53	2.28	3.84	3.34	2.44
M.alba_G0019756	4.64	2.49	2.22	5.81	7.9	6.95	4.02	3.06	3	3	7.21	1.83	1.94	8.18	2.17	3.78	1.53	3.38	1.58	2.29	1.5	3.4	3.18	3.4
M.alba_G0019755	15.22	18.83	16.63	17.38	13.91	18.14	12.4	12.97	12.72	12.94	12.35	13.18	13.21	11.55	17.18	11.01	11.64	10.37	11.19	10.75	13.25	10.36	9.03	9.47
M.alba_G0019754	0.47	0.35	0.28	0.85	0.41	0.52	0.52	0.63	0.46	0.46	0.75	0.23	0	0	0	0.37	0.17	0.12	0.11	0.11	0.19	0.22	0.28	0
M.alba_G0019753	6.98	6.44	8.58	10.64	11.71	11.35	11.81	11.76	11.08	14.06	11.46	11.72	8.21	8.99	8.9	9.2	9.62	9.26	11.15	10.89	12.1	14.21	11.3	11.09
M.alba_G0019752	51.55	48.57	53.65	71.71	59.92	78.55	77.77	62.58	64.4	59.8	61.34	54.82	64.21	78.6	74.54	61.26	83.8	92.9	103.92	102.57	88.56	77.68	87.41	77.29
M.alba_G0019751	1.22	0.7	1.06	0.04	0.26	0.17	0.29	0.33	0.38	0.42	0.08	0.04	1.68	0.8	0.88	0.4	1.06	0.57	1.59	1.1	1.45	0.45	0.16	0.21
M.alba_G0019750	28.11	27.4	32.95	31.73	29.69	24.24	26.69	25.36	26.88	26.69	30.73	31.98	28.86	26.72	29.43	19.66	24.56	18.32	23.08	24.78	22.08	24.88	21.44	28.02
M.alba_G0019749	13.01	6.69	8.22	6.79	3.73	3.18	167.19	148.2	129.99	140.48	106.7	97.44	16.67	10.94	7.6	8.22	4.23	3.15	160.56	164.62	112.82	144.86	109.02	94.81
M.alba_G0019747	0	0	0	0	0	0	0	0	0	0.07	0	0	0	0	0	0	0	0	0	0	0	0	0	0
M.alba_G0019743	13.97	16.91	29.97	4.02	11.35	2.28	2.28	2.08	5.95	2.64	1.53	2.33	6.37	9.18	14.53	6.92	6.53	3.75	4.25	7.76	3.46	2.97	2.05	2.84
M.alba_G0019742	0	0	0.53	0.08	0.53	0.29	0.8	0.51	0.59	0.14	0.29	0.52	0	0	0	0.23	0.22	0.15	0.64	0.21	0.42	1.07	0.43	0.72
M.alba_G0019741	1.23	1.69	1.6	1.26	1.08	0.77	0.84	0.7	0.64	0.84	0.85	1.22	0.08	0.39	0.47	0.23	0.21	0.58	0.07	0.2	0.27	1.03	0.62	0.7
M.alba_G0019740	0	0	0	0	0	0	0	0.4	0	0	0.41	0	3.76	37.82	4.92	2.88	1.09	4.62	0.65	0	0	0.13	0.13	0
M.alba_G0019739	30.53	32.03	32.52	29.91	25.94	22.29	7.88	9.21	8.29	9.27	13.64	14.56	28.28	35.03	30.9	26.24	25.2	18.56	4.62	8.5	9.26	10.37	13.49	13.72
M.alba_G0019738	11.74	10.02	13.91	10.33	11.16	7.57	9.38	9.29	9.27	7.15	9.88	10.22	8.65	9.83	8.71	8.48	9.81	8.29	6.83	6.25	8.85	10.42	6.95	8.82
M.alba_G0019737	4.06	2.57	4.33	0.83	2.43	2.47	2.35	2.23	1.93	1.11	0.9	1.61	1.88	2.52	2.99	2.65	3.29	3.39	1.75	2.73	1.83	1.43	0.66	2.68
M.alba_G0019736	2.69	7.84	3.62	1.75	3.09	7.11	0.48	0	5.87	2.11	7.58	3.56	3.74	1.9	11.52	5.96	8.16	1	0	6.17	3.75	3.46	0	2.38
M.alba_G0019735	5.98	8.39	6	4.37	9.39	6.13	10.52	9.98	7.77	6.36	5.16	7.13	7.96	8	11.68	7.02	6.05	8.74	11.32	7.76	6.56	5.43	5.8	6.66
M.alba_G0019734	35.6	34.03	34.5	47.43	50.07	59.21	63.03	57.45	51.2	51.92	52.44	47.41	32.86	34.6	37.93	46.13	49.74	53.55	65.57	59.26	55.56	55.74	49.22	48.39
M.alba_G0019733	99.4	120.55	127.02	137.33	118.57	155.09	164.19	151.26	137.32	167.17	150.23	147.19	103.66	100.27	95.19	121.46	129.19	146.76	168.27	159.29	149.55	175.11	156.75	137.71
M.alba_G0019731	3.33	4.65	3.87	5.29	5.52	5.42	3.86	4.08	5.36	4.49	3.59	4.32	8.18	9.63	7.98	7.71	9.15	7.92	6.83	5.85	8.05	6.35	6.48	7.82
M.alba_G0019730	5.6	7.28	8	10.25	12	11.44	10.8	10.35	11.7	9.15	10.08	10.02	8.51	8.46	7.8	9.3	10.66	10.91	11.19	12.43	12.31	10.61	9.94	9.76
M.alba_G0019729	668.69	669.54	728.33	503.43	539.28	554.43	795.86	736.07	683.52	673.06	586.02	535.65	590.16	502.49	530.8	515.07	503.09	482.77	665.53	658.07	603.03	570.08	464.96	439.45
M.alba_G0019728	15.27	10.8	13.54	19.23	15.59	16.79	23.31	19.77	21.86	18.88	17.51	19.12	9.91	11.54	11.03	6.37	18.59	12.59	25.54	23.46	21.68	17.45	17.18	14.09
M.alba_G0019727	0	1.37	0.23	0.6	0.59	0	1.9	1.51	0.96	0.38	0.57	0.39	1.06	0	0	0.41	0.58	0.4	0.55	0.74	0.73	1.12	0.56	0.38
M.alba_G0019726	67.34	51.85	57.83	46.72	30.26	31.67	60.27	62.85	66.64	49.87	63.44	70.42	32.01	40.88	42.15	31.79	29.72	31.17	36.53	40.63	28.33	45.23	41.69	45.4
M.alba_G0019725	100.21	99.98	101.57	94.61	79.29	73.99	80.55	94.62	80.43	117.42	131.35	124.84	153.16	87.71	103.5	159.64	123.09	137.62	90.84	111.11	111.13	126.7	150.83	161.57
M.alba_G0019724	13.63	16.28	18.21	10.17	13.07	11.13	9.47	11.74	9.83	9.36	8.69	10.55	12.62	13.69	13.49	15.12	10.45	11.03	7.76	8.19	10.21	10.89	9.12	10.97
M.alba_G0019723	0.25	0.32	0.06	0.11	0.05	0.05	0	0.52	0.11	0	0.64	0.05	0.06	0.12	0.29	0	0.16	0.11	0.05	0	0.05	1.39	0.15	0.16
M.alba_G0019722	19.53	19.82	23.35	11.49	11.05	9.06	4.9	5.52	5.42	7.57	7.54	9.31	10.33	25.63	16.76	5.33	5.56	6.38	4.46	4.34	5.02	6.45	6.02	6.17
M.alba_G0019721	0.61	0	0	0	0	0.08	0.07	0	0	0	0.08	0	0	0.17	0.25	0	0	0	0.07	0	0.14	0	0.15	0
M.alba_G0019720	27.63	21.96	28.45	27.04	32.51	30.32	38.82	36.93	38.69	33.98	34.9	31.78	28.43	30.34	26.12	24.93	30.62	32.14	36.12	34.79	35.65	31.21	31.76	35.57
M.alba_G0019719	0	0	0.61	0	0	0	0.15	0.1	0.1	0.1	0.1	0.05	0	0.11	0	0.05	0	0	0.2	0.1	0.34	0.05	0	0.1
M.alba_G0019717	35.45	44.22	45.97	52.07	40.1	51.12	56.32	55.56	54.33	45.71	52.95	51.83	41.82	36.2	30.08	37.41	41.56	44.52	54.13	52.91	51.88	47.92	37.87	43.99
M.alba_G0019715	5.44	7.18	3.37	6.31	5.86	2.52	0.28	1.3	0.66	1.39	1.78	0.76	25.01	13.51	25.1	5.39	11.03	16.77	0.45	1.54	1.25	0.46	2.1	3.8
M.alba_G0019714	0	0	0.26	0.23	0	0.44	0	0.22	0	0	0.22	0.22	0	0	0.49	0	0	0	0	0	0	0	0	0
M.alba_G0019713	4.22	0	0.12	0.38	0.21	0.78	1.24	1.44	1.1	0.31	1.25	1.48	0.4	2.32	0.74	1.16	0.16	0	0.3	0.3	0.05	0.96	1.62	1.9
M.alba_G0019712	304.75	423.53	372.64	386.59	383.58	451.93	413.79	469.81	443.07	622.66	561.11	626	486.89	310.92	416.2	469.46	428.53	484.93	381.28	431.23	574.72	657.14	624.3	582.71
M.alba_G0019711	29.38	38.9	34.73	35.95	38.34	34.71	31.05	34.65	32.94	39.68	40.09	43.78	39.29	38.71	37.87	36.52	36.46	37.64	33.34	36.69	43.68	41.63	41.66	41.07
M.alba_G0019710	10.1	9.85	16.05	5.94	6.74	7.03	8.17	7.44	9.46	10.44	4.47	14.34	18.82	26.8	13.48	11.77	13.96	8.51	8.41	12.06	6.73	7.32	9.41	9.07
M.alba_G0019709	16.6	8.94	13.9	2.18	2.61	1.9	3.63	3.46	2.88	0.94	5.4	4.2	14.31	31.79	16.12	13.89	6.72	2.79	1.69	2	1.52	1.7	4.5	4.25
M.alba_G0019708	3.43	5.54	7.07	5.73	5.1	4.79	3.56	4.12	3.96	3.66	4.28	4.94	0	0.06	0	0	0	0	0	0.28	0	0.73	0	0
M.alba_G0019707	6.78	3.55	6.88	4.9	4.77	4.63	5.4	5.67	4.88	3.61	5.05	5.23	6.16	12.5	6.44	9.49	5.08	5.53	5.45	8.62	5.48	7.22	4.92	7.83
M.alba_G0019706	6.37	3.68	8.84	1.89	2.21	1.63	1.88	3.24	1.5	0.76	2.92	1.2	7.41	20.45	8.59	5.19	5.98	5.09	2.68	2.83	1.86	3.59	3.25	3.96
M.alba_G0019705	145.84	165.59	146.26	134.42	111.15	129.64	131.82	131.3	129.51	135.49	129.5	125.71	140.47	137.44	141.74	142.69	144.18	147.05	131.65	120.75	127.4	123.8	128.29	107.78
M.alba_G0019704	3.76	1.51	0.75	2.18	1.57	3.04	2.14	0.53	1.45	1.33	1.17	1.83	1.9	3.11	1.39	2.11	1.36	1.95	2.09	3.04	1.89	5.34	3.86	4.63
M.alba_G0019703	5.35	0.14	0.14	0.36	0.12	0.06	0.34	5.68	0.29	0.28	0.57	0.29	27.07	261.13	41.89	23.7	8.93	54.18	1.65	5.06	0.27	0.83	1.33	3.49
M.alba_G0019702	5.46	2.53	8.52	1.11	2.36	1.82	2.19	1.99	2.32	1.42	1.73	1.47	5.88	12.89	12.29	8.6	5.32	6.06	5.02	5.77	3.85	4.02	4.22	4.47
M.alba_G0019701	0	0	0	0	0	0	0	0	0	0	0	0	0	0.67	0	0	0.3	0	0	0	0	0	0	0
M.alba_G0019700	88.85	80.15	84.45	114.52	78.07	102.94	160.75	142.15	167.36	166.9	167.09	170.07	72.6	89.88	73.58	79.76	101.89	91.83	177.68	157.79	188.56	199.2	172.33	163.85
M.alba_G0019699	0	0.14	0.29	0	0.25	0.12	0	0	0	0.12	0.12	0	0	0.13	0	0	0	0	0.23	0.47	0	0	0	0
M.alba_G0019698	1.18	1.08	1.53	2.67	3.28	4.67	2.49	2.21	2.31	2.29	2.45	2.71	2.28	2.32	1.73	2.44	3.33	3.58	3.35	2.89	3.33	3.79	2.86	4.14
M.alba_G0019697	1.54	0.83	1.85	0.67	1.09	1.59	0.58	0.95	0.91	0.68	0.91	0.38	1.07	0.95	1.23	1.08	1.45	0.94	0.82	0.93	1.57	0.83	0.57	1.26
M.alba_G0019696	6.77	6.77	5.49	7.55	7.97	6.86	5.97	6.68	6.95	8.62	8.25	9.68	8.34	8.27	6.15	11.13	8.53	9.82	7.43	7.28	8.43	8.07	9.84	8.64
M.alba_G0019695	54.59	57.43	60.07	54.95	44.23	51.03	37.3	43.21	48.48	38.05	39.42	39.52	46.33	57.12	55.17	47.14	52.18	46.2	38.11	44.06	43.87	34.9	32.48	34.96
M.alba_G0019694	2.2	0.85	2.27	2.5	1.7	0.71	0.94	0.47	0	1.17	0	0.24	1.32	4.77	2.88	3.54	1.91	1.96	2.52	1.38	1.81	1.85	2.55	0.7
M.alba_G0019693	0	2.1	0	0	0	0.29	0	0	0.59	0	0	0.59	0	0	1.93	0.31	0	1.81	1.41	0	0	0.28	0	0.58
M.alba_G0019692	49.36	49.88	61	56.27	52.18	66.62	65.26	71.65	67.81	56.34	62.97	44.37	57.87	30.96	39.48	51.87	49.55	57	66.55	66.88	62.49	56.9	43.96	48.73
M.alba_G0019691	36.69	41.8	32.07	30.36	28.03	42.08	38.06	38.62	41.94	47.23	48.71	51.79	36.65	17.44	24.13	38.61	36.05	31.4	27.27	31.38	42.76	44.55	43.19	41.05
M.alba_G0019689	13.9	14.57	13.65	16.98	17.76	21.28	16.11	16.12	15.18	17.04	19.23	17.27	12.67	12.15	16.39	25.76	21.87	23.39	12.38	14.15	15.66	18.34	15.15	16.23
M.alba_G0019688	42.44	48.98	45.89	51.71	46.97	38.17	49.08	39.39	48.4	54.51	50.33	61.48	31.31	43.55	35.14	41.05	57.77	42.9	61.53	52.29	59.07	68.93	66.46	65.45
M.alba_G0019687	91.14	97.99	99.22	103.15	106.32	104.31	138.26	146.96	114.69	141.54	123.62	122.41	104.78	107.61	88.01	114.55	106.1	122.98	141.74	120.51	122.77	140.64	121.87	141.53
M.alba_G0019686	13.21	11.94	13.62	20.9	10.16	12.09	22.13	18.22	20.14	16.45	24.67	20.05	12.98	25.86	14.64	18.24	14.64	17.72	25.92	14.39	19.93	20.29	20.64	21.96
M.alba_G0019685	1.71	4.76	3.97	5.63	5.74	5.87	5.41	4.08	3.34	3.71	4.53	4.5	3.07	6.05	4.35	3.38	4.67	5.72	5.13	5.28	5.17	3.48	3.7	3.21
M.alba_G0019684	4.75	3.43	3.92	1.46	1.34	4.57	10.56	5.5	5.68	0.73	2.21	1.25	5.28	11.25	8.03	1.74	0.74	1.78	2.14	3.96	4.37	1.75	3.83	3.32
M.alba_G0019682	16.16	15.62	17.02	12.98	17.23	14.45	15.26	13.05	14.58	12.17	10.3	11.06	21.61	20.58	26.86	22.71	21.45	22.49	17.11	19.65	19.51	14.67	15.71	14.49
M.alba_G0019681	0.92	0.55	0.3	1.89	0.94	0.83	1.94	2.14	1.3	1.32	1.29	0.64	0.32	1.02	0.37	1.73	0.71	1.29	1.33	0.89	1.55	0.93	0.98	1.53
M.alba_G0019680	15.72	17.26	21.38	19.87	22.05	17.29	18.88	20.11	18.29	19.4	18.39	19.69	18.7	18.91	21.4	24.23	23.42	23.41	34.19	26.74	32.86	31.31	27.91	26.23
M.alba_G0019677	2.73	2.92	4.37	5.52	5.85	6.04	6.5	5.95	6.77	5.4	6.45	6.15	4.59	5.11	4.4	4.94	4.28	4.64	5.85	5.35	6.91	5.94	5.85	6.53
M.alba_G0019676	57.89	59.34	57.39	47.08	52.71	49.87	54	56.31	57.22	80.09	71.3	73.24	55.92	45.76	52.88	49.63	50.71	46.13	45.71	53.38	53.14	74.56	60.39	67.04
M.alba_G0019675	25.15	21.07	30.29	22.82	24.98	32.84	28.68	30.35	29.06	32.53	33.87	18.82	46.19	42.38	45.29	45.7	56.33	43.42	40.16	43.69	35.34	47.45	64.76	42.89
M.alba_G0019674	9.6	8.79	9.22	8.7	9.29	8.47	10.03	8.74	10.16	12.69	12.63	12.84	9.7	8.47	13.55	19.82	12.82	18.17	13.99	10.67	13.26	13.63	10.08	13.29
M.alba_G0019673	37	46.49	40.1	46.86	43.92	44.42	48.35	47.62	57.18	44.2	50.99	50.55	44.5	37.89	41.8	35.17	44.97	34.54	52.72	51.4	64.13	59.99	50.65	55.26
M.alba_G0019672	17.93	13.75	15.67	18.72	17.8	22.59	25.37	24.89	24.71	18.64	21.03	20.59	12.74	12.19	14	13.85	17.67	17.62	25.75	24.18	26.86	20.81	17.25	17.49
M.alba_G0019671	0	0	0	0	0	0	0.96	1.22	0.69	0	0.55	0.28	0.92	1.38	0	0.59	0	0.14	0	0.4	0	0	0	0.54
M.alba_G0019670	18.72	12.52	13.21	39.52	35.44	30.6	19.19	14.25	15.95	24.64	35.83	27.21	13.44	26.67	19.24	22.95	21.58	20.23	20.14	15.57	12.88	18.69	27.79	24.22
M.alba_G0019669	2.5	4.41	1.72	2.27	0.28	1.52	5.44	4.27	4.52	3.81	1.8	2.1	1.9	5.42	4.06	1.05	2.44	1.21	8.17	6.96	4.98	4.64	3.6	3.47
M.alba_G0019668	16.1	18.32	22.15	7.61	11.55	3.74	5.45	10	3.2	5.13	7.8	5.58	4.5	10.01	15.93	12.01	7.27	10.16	6.43	6.43	3.86	7.59	7.05	8.29
M.alba_G0019666	0	0	0	0	0	0	0	0	0	0	0	0	0	0	0	0.06	0	0	0	0	0	0	0	0
M.alba_G0019665	14.75	13.52	12.39	19.3	19.41	21.41	27.39	21.96	22.9	24.15	23.27	22.84	16.96	15.64	16.56	16.69	16.4	16.62	17.63	18.96	18.67	21.39	16.74	19.08
M.alba_G0019664	11.44	6.12	10.79	7.18	9.35	12.58	9.42	8.78	10.4	6.86	9.01	9.28	10.96	13.74	10.46	12.97	11.13	14.42	11.41	9.59	11.73	11.13	11.04	10.36
M.alba_G0019663	388.34	362.53	380.21	476.82	568.72	651.96	415.3	436.9	494.11	397.36	495.06	481.31	387.72	389.06	421.31	461.12	447.48	660.03	551.46	471.64	514.15	497.04	465.77	460.2
M.alba_G0019662	10.33	9	9.61	8.23	11.18	9.04	8.17	8.22	9.84	10.44	8.82	8.88	9.34	7.75	9.26	8.11	8.71	7.61	6.31	8.21	8.74	7.89	8.89	7.94
M.alba_G0019661	48.69	52.27	53.07	42.22	39.95	43.83	39.37	43.58	46.54	50.13	50.68	52.7	65.75	61.18	52.72	63.01	54.7	54.51	38.89	45.57	52.79	49.36	56.92	56.01
M.alba_G0019660	5.34	5.86	4.84	7.72	9.81	9.05	7.78	6.86	7.89	6.99	6.87	7.2	7.85	6.61	6.74	6.33	8.28	7.43	6.12	7.19	9.04	7.06	6.25	6.58
M.alba_G0019659	33.58	27.52	28.22	40.31	38.98	37.95	29.79	29.85	32.2	35.66	37.97	35.26	30.04	39.33	29.99	25.8	30.29	30.02	28.34	27.55	30.74	32.29	35.3	31.54
M.alba_G0019658	0	0	0	0	0	0	0	0.15	0	0	0	0	0	0	0	0	0	0	0	0	0	0.14	0	0
M.alba_G0019657	4.34	4.37	5.34	20.07	27.15	21.57	7.29	5.11	4.39	7.61	14.39	7.02	0.45	0.9	0.59	1.04	5.92	2.9	2.93	2.07	1.87	4.46	6.26	5.07
M.alba_G0019656	15.55	15.89	19.85	12.43	10.35	11.31	9.01	9.76	9.65	8.57	9.2	9.81	21.27	21.88	18.96	17.11	13.76	13.21	13.78	12.8	11.21	11.31	9.36	12.64
M.alba_G0019655	0	0	0	0	0	0	0	0	0	0	0.04	0	0	0	0	0	0	0	0	0	0	0.12	0	0
M.alba_G0019654	0	0	0	0	0.1	0.19	0	0	0	0.05	0.05	0.1	0.05	0	0	0.21	0.34	0	0.05	0.14	0	0.29	0.05	0.1
M.alba_G0019653	0.06	0.32	0	0.06	0	0	0	0	0	0	0	0	0.06	0	0	0.06	0.05	0	0	0	0.05	0.42	0	0
M.alba_G0019652	0.13	0.54	0	0.12	0	0.11	0.11	0.11	0	0.11	0	0	0.25	0	0	0	0.34	0	0	0.22	0	0	0	0.11
M.alba_G0019651	351.67	414.38	315.8	353.96	318.36	370.28	304.41	328.97	362.18	432.15	408.81	436.77	420.61	273.54	364.8	431.78	409.75	444.14	333.46	376.37	456.48	469.03	472.24	489.92
M.alba_G0019650	7.75	8.14	7.8	8.53	9.88	7.56	8.04	8.34	8.09	6.59	8.42	6.42	5.22	6.12	6.88	6.15	6.79	5.52	5.23	6.3	4.88	5.86	4.85	5.13
M.alba_G0019649	11.99	12.57	9.86	10.42	10.7	8.03	9.19	7.03	7.44	8.21	8.43	8.39	11.48	12.02	12.91	10.58	9.67	10.38	8.71	7.85	10.19	8.4	7.94	7
M.alba_G0019648	0.09	0	0	0.17	0	0	0.16	0.08	0.08	0.08	0	0.08	0.27	0.09	0.09	0	0.08	0.08	0.31	0.16	0	0	0.08	0.08
M.alba_G0019647	28.3	42.27	46.19	31.55	24.83	33.14	33.24	30.2	35.74	49.36	50.69	49.72	31.85	24.87	30.36	34.04	38.64	31.14	27.77	25.3	36.94	49.24	40.2	41.79
M.alba_G0019646	101.61	86.3	83.13	78.25	89.48	51.96	54.37	62.84	63.81	76.9	78.36	92.32	100.38	110.46	100.18	98.07	74.78	51.45	40.69	46.79	45.28	66.75	65.36	89.91
M.alba_G0019645	29.03	24.39	28.18	26.34	23.01	22.54	20.87	21.57	24.08	23.85	25.93	26.78	23.2	27	24.06	22.63	22.01	26.64	19.5	23.54	21.79	22.22	22.75	22.96
M.alba_G0019644	1.58	0.04	0.86	0.64	0.44	0.18	0.14	0.64	0.25	0.32	0.64	0.07	3.18	8.15	2.05	1.75	1.08	1.63	0.62	0.45	0.34	0.84	3.56	2.83
M.alba_G0019642	45.91	42.34	46.03	41.74	41.51	36.81	34.78	34.04	33.75	25.91	29.65	31.02	47.37	64.71	64.22	58.08	63.77	54.58	44.47	45.26	40.91	39.25	38.51	39.57
M.alba_G0019640	2.81	2.89	3.68	4.64	5.66	7.84	8.06	7.28	6.43	6.31	4.84	4.22	3.29	4.92	2.87	4.62	4.83	7.47	9.36	7.65	6.41	6.29	4.86	4.64
M.alba_G0019639	10.62	11.67	11.27	16.04	18.46	17.19	16.47	16.59	16	13.81	16.83	15.6	15.9	14.11	13.21	14.62	16.53	14.66	14.91	16.42	17.15	15.07	15.31	15.94
M.alba_G0019638	1.82	1.08	0.38	0.21	0.52	0.23	0.47	0.27	0.59	0.35	0.71	0.24	2.14	1.71	1	1.46	0.75	0.49	1.37	0.91	1.87	1.72	2.99	2.14
M.alba_G0019637	234.34	198.99	247.66	131.32	140.88	100.51	115.49	129.63	131.85	161.34	154.57	180.9	242.03	238.34	259.52	265.64	132.2	94.95	99.2	122.63	145.59	168.73	149.12	206.68
M.alba_G0019636	5.85	4.79	7.97	4.92	7.51	5.8	5.31	4.42	4.81	3.8	3.74	3.12	6.82	9.76	7.1	5.15	6.64	5.11	4.57	4.12	4.96	4.3	4.67	3.65
M.alba_G0019634	19.74	12.34	16.46	12.11	12.45	10.39	15.46	13.67	15.02	11.02	11.45	12.44	17.52	22.81	19.73	14.18	16.44	15.76	15.77	17.56	12.47	13.64	11.97	13.53
M.alba_G0019633	1.6	1.1	1.65	2.42	0.94	0.46	3.19	1.82	2.77	0.45	0.92	0	1.02	4.62	7.6	2.45	2.31	0.95	1.33	2.67	0	1.79	0	0
M.alba_G0019631	37.38	3.27	15.56	63.75	66.63	41.1	13.8	3.08	4.74	17.62	61.17	26.26	5.83	77.26	11.56	25.25	27.9	19.64	13.81	11.54	1.23	13.97	41.59	22.33
M.alba_G0019629	0	0	0	0	0	0	0	0	0	0	0	0	0	0	0	0	0	0	0	0	0	0	0	0.19
M.alba_G0019628	20.96	22.16	26.63	14.53	19.38	17.18	20.37	18	23.73	19.71	13.14	16.63	15.93	15.95	20.78	14.29	16.27	14.64	20.68	21.01	18.63	17.23	13.98	13.08
M.alba_G0019627	56.3	72.69	58.24	99.44	92.84	117.09	83.12	89.92	85.22	125.48	126.28	136.24	54.17	29.88	42.46	98.84	91.82	110.16	48.86	47.07	70.6	86.84	90.24	82.29
M.alba_G0019626	23.21	22.92	16.74	22.33	21.73	21.25	22.66	24.18	25.75	30.27	25.37	32.28	48.83	30.63	23.05	45.57	35.28	39.87	26.97	30.26	45.37	30.13	51.91	42.62
M.alba_G0019625	9.3	14.09	16.55	15.21	15.61	17.21	25.87	22.2	23.37	17.98	18.54	19.48	8.56	12.99	7.96	8.53	11.06	9.74	20.65	15.65	20.08	21.39	15.32	15.38
M.alba_G0019624	4.13	2.24	2.69	4.44	4.03	6.72	8.09	8.62	6.88	5.18	7.4	6	1.56	4.82	1.03	1.3	2.92	5.72	6.34	5.26	7.78	5.38	4.66	3.62
M.alba_G0019623	47.93	2.67	7.1	1.7	2.72	6.66	11.25	6.66	6.48	3.65	4.27	5.74	6.12	13.56	8.89	8.08	5.25	7.85	2.48	5.18	4.84	3.23	4.3	4.22
M.alba_G0019622	34.73	28.88	33.86	27.06	26.81	25.57	33.47	33.44	32.47	29.21	28.34	24.67	30.83	31.77	31.64	23.3	26.59	24.65	28.62	29.12	31.9	26.92	26.21	27.04
M.alba_G0019620	3.77	3.82	3.09	5.04	5.94	6.02	1.19	1.76	2.25	1.06	1.63	1.56	2.9	10.01	5	3.56	4.75	4.92	0.98	1.34	1.35	0.95	1.08	1
M.alba_G0019619	0	0	0	0	0.09	0	0	0	0.04	0	0	0	0	0	0	0	0	0	0	0	0	0	0	0
M.alba_G0019618	30.76	33.8	33.55	31.77	30.24	31.98	40.45	39.1	40.62	40.28	34.93	34.28	32.15	27.74	36.58	29.33	34.53	32.26	43.71	41.65	43.77	45.91	38.48	40.98
M.alba_G0019617	126.17	101.87	102.51	159.51	85.89	179.64	323.72	267.19	237.96	208.57	200.89	148.7	119.91	106.86	94.34	97.69	155.94	168.87	303.11	230.7	202.94	197.55	167.43	112.33
M.alba_G0019616	6.11	10.82	7.11	4.33	4.01	3.83	3.28	4.74	4.07	4.26	6.75	5.83	7.5	6.11	5.95	4.24	3.19	3.21	3.2	3.85	5.21	5.38	3.82	5.34
M.alba_G0019615	8.05	9.55	14.46	4	5.94	5.49	3.21	3.38	5.07	2.63	3.23	3.38	0.21	2.87	2.2	2.73	4.02	4.52	1.1	2.12	0.73	2.03	1.21	1.5
M.alba_G0019614	3015.23	2901.98	2811.63	2729.75	2269.22	2054.99	1853.49	1919.12	1985.64	1962.75	2523.72	2334.38	2949.66	2820.32	2490.48	2332.97	2207.11	2277.96	1821.07	1855.3	1894.8	2132.4	2170.15	2254.05
M.alba_G0019613	112.82	138.39	144.87	138.77	133.92	126.64	79.07	130.61	108.88	127.53	129.05	125.89	141.01	71.42	77.38	137.46	121.28	126.31	69.6	79.79	95.83	82.27	124.43	114.24
M.alba_G0019612	29.15	20.73	22.05	19.38	18.3	23.19	21.28	23.23	24.82	19.13	17	18.71	22.51	19.36	20.05	17.07	18.41	22.95	18.84	23.05	17.67	18.75	15.53	15.43
M.alba_G0019610	59.48	66.24	74.76	55.84	55.8	53.37	28.89	33.19	33.67	32.61	36.97	46.56	64.53	60.27	60.44	57.46	52.1	50.05	28.58	33.61	32.04	38.57	35.28	34.46
M.alba_G0019609	47.44	42.29	48.36	32.26	48.07	31.73	23.22	23.95	20.2	24.53	29.95	25.66	45.94	43.26	52.28	33.46	26.35	22.75	15.92	17.96	23.42	22.83	25.18	29.69
M.alba_G0019608	6.16	2.38	5.96	2.79	1.87	2.97	3.13	3.12	4.84	0.82	2.16	2.19	1.11	2.41	1.1	0.88	0.67	2.06	1.12	2.41	0	1.45	0.65	0.66
M.alba_G0019606	0.14	0	0	0.39	0	0.37	0.36	0.36	0.49	0.12	0.61	0.12	0.54	0.14	0.54	0.13	0.61	1.01	0.24	0.24	0.93	0.59	0.95	1.81
M.alba_G0019605	112.68	163.09	169.57	103.88	103.25	88.08	77.57	76.48	91.28	61.29	60.8	79.18	134.87	140.85	160.41	133.73	120.72	105.04	92.86	99.56	86.39	67.08	79.85	75.77
M.alba_G0019603	57.91	57.52	55.75	49.78	57.95	58.76	55.85	51.97	58.52	62.01	54.26	61.72	54.17	58.85	62.74	55.16	56.26	58.55	53.97	52.01	56.06	57.34	55.14	53.14
M.alba_G0019602	19.72	18.78	28.89	20.28	18.86	11.57	21.24	21	24.57	21.6	24.44	23.65	17.5	14.6	21.28	16.51	16.53	13.1	21.24	16.56	20.27	25.28	19.82	22.74
M.alba_G0019601	56.17	68.32	73.04	77.79	60.17	71.24	55.12	56.79	58.03	62.86	65.48	65.1	61.9	76.12	61.75	70.4	61.07	71.78	61.78	64.73	63.84	60.52	67.19	62.96
M.alba_G0019600	6.5	5.18	13.54	29.26	27.82	35.48	18.46	14	14.24	20.75	32.55	23.42	7.4	14.64	6.64	21.05	17.44	34.53	19	16.77	12.81	14.19	20.72	12.65
M.alba_G0019599	167.44	123.42	133.34	64.48	89.57	55.59	39.4	37.31	46.27	11.23	11.69	9.73	255.02	357.65	386.53	205.19	134.88	227.97	64.69	68.76	105.45	21.4	23.79	22.86
M.alba_G0019598	21.09	19.21	15.79	15.27	17.19	19.68	17.42	17	19.31	15.18	15.41	15.82	18.19	19.01	19.92	15.26	16.65	20.16	21.72	20.24	20.33	16.85	17.71	16.45
M.alba_G0019596	11.99	11.07	9.6	17.45	13.9	19.73	15.45	15.77	16.82	13.84	13.8	19.43	10.88	10.08	7.65	10.76	12.95	13.55	17.66	13.2	15.45	12.9	10.45	13.04
M.alba_G0019595	75.97	89.83	69.8	109.52	87.92	111.82	101.02	96.01	105.63	110.41	114.32	116.19	113.38	82.44	102.63	107.65	109.35	106.9	108.79	117.47	151.06	142.56	126.83	126.12
M.alba_G0019594	36.68	37.01	37.99	27.81	30.99	26.65	28.57	25.33	29.06	27.85	26.53	28.69	44.18	43.39	46.41	27.54	30.55	24.05	22.7	24.03	23.38	25.7	26.32	29.6
M.alba_G0019593	72.65	67.74	90.22	155.52	146.43	162.09	78.87	53.98	59.99	105.25	115.69	112.07	29.81	96.22	56.36	66.62	76.45	97.62	70.94	46.53	43.33	80.41	82.65	66.63
M.alba_G0019592	0	0	0	0	0.29	0.56	0	0.19	0	0.28	0	0	0	0	0	0.3	0	0.1	0	0	0.18	0.09	0.37	0
M.alba_G0019591	0	0	0	0	0	0	0	0	0	0	0	0	0	0	0	0	0	0	0	0	0	0.09	0	0
M.alba_G0019590	0	0.4	0	0	0.23	0	0.22	0	0.22	0	0	0	0	0	0	0	0	0	0	0	0	0	0	0
M.alba_G0019588	13.59	15.04	14.98	18.6	17.91	18.26	26.19	20.01	21.4	20.01	18.14	17.41	9.96	13.13	14.34	12.31	12.02	13.72	17.27	18.94	13.33	16.59	12.49	11.86
M.alba_G0019587	17.61	22.65	16.13	22.54	16.05	33.47	61.42	54.8	47.62	61.36	45.24	36.46	25.14	23.53	27.27	32.85	36.73	38.34	82.73	73.81	79.83	100.77	70.76	60.6
M.alba_G0019586	13.79	14.7	11.82	15.05	15.68	13.71	17.45	14.8	14.24	14.11	16.65	12.76	15.6	20.48	23.53	15.45	16.88	15.27	15.25	19.42	12.36	15.35	15.26	15.41
M.alba_G0019584	15.77	12.64	13.78	18.63	17.58	16.62	15.96	13.97	18	16.27	13.06	14.3	19	15.87	16.39	15.27	18.89	18.37	16.2	19.01	15.61	20.95	15.76	20.84
M.alba_G0019583	14.72	21.45	19.56	22.65	25.2	25.15	26.2	25.25	26.38	26.19	23.69	22.67	20.2	18.27	19.78	21.5	24.4	24.82	25.76	26.06	27.91	27.03	24.99	23.28
M.alba_G0019582	408.78	311.96	368.04	353.5	328.39	330.2	443.94	385.59	390.31	354.29	369.56	310.21	386.35	452.41	358.81	454.06	386.62	351.81	429.05	418.94	391.34	353.92	335.39	362.42
M.alba_G0019581	0	0	0.28	0	0	0.06	0	0.12	0.06	0	0.06	0	0	0.13	0	0.13	0	0.06	0	0	0	0	0	0
M.alba_G0019580	3.53	4.8	6.95	5.09	2.97	2.2	2.33	2.19	2.08	1.09	2.76	0.98	4.3	6.95	5.79	5.89	2.22	3.14	1.74	1.87	1.85	0.27	2.56	1.64
M.alba_G0019579	52.66	42.42	38.76	13.44	12.83	10.13	7.51	8.33	7.6	7.22	14.76	11.97	19.3	25.35	23.1	15.06	10.48	12.44	6.11	9.36	10.18	6.27	8.35	7.85
M.alba_G0019578	73.33	81.95	82.91	49.89	54.61	52.38	50.87	56.63	52.62	42.37	44.63	48.42	49.74	48.51	45.6	34.95	32.51	33.3	41.27	41.89	32.68	33.67	32.24	37.47
M.alba_G0019577	18.67	17.44	22.44	9.26	12.17	12.69	13.13	11.1	14.87	11.56	9.18	11.8	23.77	37.95	37.37	26.69	23.46	24.01	20.41	23.04	23.29	19.54	19.7	21.1
M.alba_G0019576	0.63	0.75	0.66	0.26	0	0.44	0.3	0.29	0.25	0.49	0.09	0.11	0.11	0.06	0.11	0.21	0.22	0.26	0.2	0.4	0.24	0.49	0.34	0.25
M.alba_G0019575	1.83	2.92	2.23	1.53	1.12	1.21	1.12	2.28	1.95	2.07	1.41	1.39	2.6	1.81	0.62	1.51	2.06	1.25	2.5	2.3	1.73	2.28	1.62	0.88
M.alba_G0019573	0.77	2.7	1.59	2.65	2.17	2.38	3.69	2.62	3.33	3.4	0.8	2.16	0.74	1.93	1.9	2.26	0.67	2.61	3.98	3.34	2.79	2.32	2.33	0.92
M.alba_G0019572	13.26	27.15	12.72	6.7	6.67	3.64	4.92	2.82	5.79	2.72	4.26	4.68	8.91	9.52	8.56	6.94	5.34	4.4	3.88	4.75	4.64	3.22	3.76	2.97
M.alba_G0019571	10.55	8.18	12.59	7.95	7.4	6.1	7.68	8.16	6.88	6.88	6.19	6.03	7.6	15.06	9.74	5.77	7.46	6.87	5.68	8.05	6.4	11.8	5.16	6.38
M.alba_G0019570	307.2	225.22	223.68	239.52	266.76	281.86	372.23	391.2	360.36	288.06	289.6	289	223.55	207.3	226.79	179.55	206.13	374.1	568.36	379.79	334.17	280.15	269.55	255.96
M.alba_G0019569	12.09	9.5	10.04	9.87	12.47	11.97	10.46	10.18	10.07	11.34	8.82	10.31	13.22	14.05	13.55	10.8	11.32	13.54	11.65	11.86	12.34	10.64	11.41	11.06
M.alba_G0019568	58.22	44.65	41.05	47	41.49	41.17	52.95	46.73	49.33	36.69	43.68	41.16	57.78	42.78	53.63	48.74	50.61	40.16	46.5	48.55	47.35	48.68	38.57	37.47
M.alba_G0019567	11.7	13.61	15.31	12.2	13.13	11.78	11.02	12.55	11.07	13.8	12.85	13.15	11.98	13.62	10.92	11.22	9.3	11.33	7.72	8.83	10.8	12.53	11.19	12.03
M.alba_G0019566	71.67	57.44	65.88	13.98	13.13	16.72	23.82	28.8	22.96	17.25	18.65	16.35	64	79.69	78.61	28.8	18.29	23.62	17.35	28.64	21.35	16.78	19.78	21.67
M.alba_G0019565	1.81	3.43	0.62	4.39	2.4	2.6	2.84	3.09	3.67	1.8	1.82	0.79	3.19	3.79	2.01	2.5	2.88	3.23	2.52	2.52	4.97	1.27	1.78	2.58
M.alba_G0019564	37.9	33.13	44.52	45.65	40.79	39.5	41.78	40.62	37.9	40.47	48.26	50.75	34.95	40.37	31.07	38.11	37.03	36.59	42.26	36.61	24.91	34.19	28.22	31.84
M.alba_G0019562	0.3	0.41	0.1	1.26	1.49	0.85	0.51	0.25	0.43	0.42	0.51	0.26	0.95	0.86	0.94	0.27	1.2	0.18	0.25	0.58	0.16	0.91	0.42	0.51
M.alba_G0019561	0	0	0.17	0.15	0.28	0.28	0.28	0.27	0	0.41	0	0.14	0	0	0	0	0	0.57	0	0	0	0	0.14	0
M.alba_G0019560	42.91	47.21	42.2	59.95	67.53	67.71	64.5	61.8	65.89	59.4	60.06	61.41	43.5	44.67	48.86	49.89	57.68	52.42	59.8	63.22	67.33	57.28	53.3	56.52
M.alba_G0019559	4.33	7.38	2.36	4.78	6.25	5.13	5.45	4.96	3.61	3.55	4.34	3.52	4.22	3.18	5.46	5.49	4.43	4.14	4.33	5.12	3.43	4.02	3.31	3.89
M.alba_G0019558	2.16	1.39	2.09	1.71	1.79	0.93	1.15	1.5	0.7	0.69	1.75	1.77	2.2	1.69	3.21	1.12	0.7	0.6	1.12	1.01	0.11	0.68	0.79	1.04
M.alba_G0019557	0	0	0	0	0.12	0.12	0	0	0	0.23	0	0	0	0	0	0	0	0	0.11	0.46	0.11	0.46	0.12	0.23
M.alba_G0019556	15	15.66	13.28	14.85	16.22	14.63	14.57	16.09	14.72	13.85	16.32	13.97	17.33	15.95	14.97	16.17	15.14	14.63	15.5	16.98	13.9	18.15	15.24	17.2
M.alba_G0019555	0	0.25	0.5	0	0.24	0.1	0.1	0.21	0.11	0	0	0.21	0	0	0.23	0	0	0.11	0.1	0	0	0	0	0
M.alba_G0019554	27.97	21.06	31.29	19.91	24.19	18.57	21.16	22.04	21.87	15.59	19.73	19.83	24.25	28.34	26.57	26.2	23.37	21.31	21.56	24.28	19.66	18.19	18.29	23.85
M.alba_G0019553	9.8	11.54	17.34	19.89	16.89	20.29	23.14	20.53	24.93	23.81	16.89	16.35	15.05	14.53	14.92	15.42	17.12	16.35	20.47	18.8	20.72	23.99	16.61	22.81
M.alba_G0019552	224.26	215.95	181.82	239.57	236.8	238.51	321.43	318.78	327.45	291.68	336.05	250	214.72	203.4	184.48	214.59	243.31	239.02	376.77	352.28	304.46	330.88	309.03	294.58
M.alba_G0019551	1.82	0.72	0.58	0.25	0.74	0.24	0.72	0.36	0.36	0	0.12	0	0	0.94	1.46	0.26	0.24	0	0	0.35	0	0	0	0.24
M.alba_G0019550	4.03	4.16	3.15	2.99	4.64	5.56	4.28	6.24	3.6	5.3	3.79	4.39	3.04	6.94	5.11	4.82	4.87	4.25	5.09	3.77	5.42	6.04	5.65	6.04
M.alba_G0019549	33.25	31.32	29.25	31.55	33.96	35.92	31.59	30.17	32.5	26.87	27.06	26.17	28.07	27.54	27.89	29.47	32.74	31.73	33.8	33.78	33.36	25.79	31.11	28.67
M.alba_G0019548	0.05	0	0	0	0	0	0	0	0	0	0	0	0	0	0	0	0	0	0	0	0	0	0	0
M.alba_G0019547	23.3	22.36	29.72	12.81	14.46	14.13	9.08	8.58	12.86	14.77	18.69	18.21	14.4	20.36	25.38	17.84	15.91	14.43	8.02	9.68	16.57	17.12	16.64	18.41
M.alba_G0019545	0	0.34	1.35	0.59	0.48	0.94	0.93	0.65	0.57	1.95	0.85	0.48	0	0.95	0.1	0.3	1.04	0.88	1.18	1.46	1.08	0.35	0.73	0.37
M.alba_G0019544	8.84	8.77	10.05	13.7	9.51	10.75	27.95	21.46	22.2	23.31	27.83	27.51	0.75	0.11	0.21	0.21	0.29	0.8	0.47	2.71	0.64	12.76	0.94	1.15
M.alba_G0019542	0.22	0.67	0.45	0.69	0.96	0.75	2.04	2.59	2.26	2.59	2.45	3.73	0	0	0	0.1	0	0.1	0	0.27	0	1	0	0
M.alba_G0019540	64.6	82.95	85.21	69.08	63.15	68.17	52.19	56.46	58.97	50.2	52.23	54.01	70.34	75.75	72.24	82.74	68.93	73.01	56.27	57.37	63.06	54.16	52.46	51.58
M.alba_G0019539	107.22	76.66	103.27	70.95	65.35	50.66	62.08	53.85	59.93	55.26	64.18	57.3	97.34	102.4	102.38	86.08	77.08	61.24	73.07	69.26	71.85	66.5	62.14	64.14
M.alba_G0019538	0	0.43	0	0.77	0.12	0	0.12	0.6	0.12	0.24	0.36	0.25	0	1.08	1.34	1.03	0.37	0.5	0	0	0.12	0.59	0.83	0.72
M.alba_G0019536	1.11	1.35	1.66	1.32	2.13	1.56	0.9	1.46	1.31	1.2	1.08	1.23	1.69	1.45	2.58	1.39	2.27	2.47	1.26	1.05	0.87	1.27	1.4	1.12
M.alba_G0019535	53.73	52.96	46.06	28.43	27.8	24.96	29.15	28.44	33.51	21.29	20.52	25.44	40.81	80.68	63.26	41.39	30.59	26.89	37.85	34.96	33.74	33.29	29.6	28.17
M.alba_G0019534	220.44	220.67	235.4	214.29	231.12	254.82	368.18	332.48	308.6	334.26	256.06	237.56	201.73	191.3	244.04	235.19	216.51	225.98	335.8	298.67	251.74	279.61	229.93	205.13
M.alba_G0019533	15.93	11.12	16.44	16.78	17.86	19.07	17.8	14.77	17.58	15.02	15.06	14.29	13.84	18	15.13	18.1	17.65	24.95	20.87	22.12	21.55	18.52	15.33	18.01
M.alba_G0019532	86.14	87.49	79.31	70.29	68.66	90.34	98.46	105.43	93.98	86.22	89.29	85.05	68.68	64.41	78.83	74.43	65.62	76.38	159.99	124.15	112.85	122.32	109.72	105.53
M.alba_G0019531	0.32	0	0	0.58	0.56	0.82	0.54	0.27	0.28	0.27	0.82	0.28	1.9	0	0	0.29	0.55	0.28	0	1.86	0.26	0.27	1.34	1.09
M.alba_G0019530	99.29	122.32	102.57	138.24	132.67	156.96	153.68	160.42	164.7	211.85	182.21	198.64	157.85	107.88	136.24	190.5	186.78	172.79	158.68	187.48	214.52	208.4	236.58	215.33
M.alba_G0019529	9.67	7	12.28	5.73	6.57	5.51	6.28	6.1	5.56	6.88	5.93	7	6.77	5.64	7.06	6.49	6.85	4.97	5.65	4.57	5.58	4.05	4.38	4.84
M.alba_G0019528	9.41	7.18	8.16	8.18	9.08	8.01	6.43	7.61	6.17	5.78	7.16	6.17	7.35	6.78	9.69	6.32	7.89	6.27	7.64	7.78	8.78	7.16	5.79	8.77
M.alba_G0019527	3.19	2.97	5.11	7.15	6.46	3.94	4.89	7.68	7.54	6.18	4.84	3.43	6.42	6.55	8.08	4.16	9.47	4.91	9.79	10.57	11.02	7.82	6.54	8.43
M.alba_G0019526	29.35	20.7	30.3	17.35	20.4	19.59	14.9	14.92	14.27	14.66	10.36	12.44	21.86	34.65	25.81	20.86	21.34	21.09	14.91	20.13	15.96	15.48	14.97	14.45
M.alba_G0019525	70.98	77.62	74.04	85.99	82.08	91.49	91.93	89.25	83.97	96.49	97.53	97.27	69.16	78.98	86.02	84.25	84.54	76.59	87.73	100.22	83.8	101.53	87.83	93.26
M.alba_G0019524	0	0	0.32	0.14	0.14	0.26	0	0.13	0.13	0	0.26	0	0	0	0	0.14	0.13	0	0	0	0	0	0	0.26
M.alba_G0019522	6.01	7.22	8.79	9.85	10.13	10.92	13.08	13.1	13.13	12.42	10.81	10.92	7.59	6.46	5.99	8.03	8.05	8.9	13.1	12.94	14.01	13.02	11.13	11.03
M.alba_G0019520	0	0	0	0	0	0	0.05	0.05	0	0	0	0	0	0.09	0	0	0	0	0	0	0.05	0	0.05	0
M.alba_G0019519	30	28.29	26.73	27.37	25.43	30.3	28	24.1	24.44	20.42	20.33	21.04	27.35	27.49	27.6	24.8	25.79	24.22	23.71	24.37	24.53	24.01	19.26	20.48
M.alba_G0019518	0.18	0.44	0	0.06	0.11	0	0.05	0.05	0.26	0.31	0.47	0	0	0.06	0	0	0	0	0.15	0	0	0	0	0
M.alba_G0019517	0	0	0	0	0	0	0	0.09	0	0	0	0	0.61	4.6	0.6	0.1	0	0.19	0	0	0	0	0	0.09
M.alba_G0019516	83.27	83.56	78.76	86.16	75.27	113.07	122.86	123.55	116.05	106.09	99.21	102.71	75.6	89.32	98.8	77.5	83.27	101.55	135.5	131.4	135.63	116.02	108.17	106.56
M.alba_G0019514	91.97	86.37	86.03	108.2	100.02	104.25	100.65	98.11	104.41	104.69	98.49	101.41	98.29	93.07	87.8	98.76	117.04	97.76	108.92	109.27	114.64	113.41	105.05	112.23
M.alba_G0019513	17.78	19.72	19.1	25.18	26.16	28.29	26.41	21.08	25.22	24.93	18.82	20.77	18.43	22.93	22.42	23.48	25.06	25.29	22.69	22.19	25.82	20.4	19.49	21.72
M.alba_G0019512	25.95	24.78	25.74	27.39	32.25	27.72	28.97	30.3	31.89	30.2	26.85	27.14	30.66	26.52	32.98	27.77	33.04	29.73	26.76	30.69	31.02	30.72	25.43	26.32
M.alba_G0019511	0.58	1.23	0.76	0.57	0.52	0.78	1.16	1.27	1.39	2.11	1.53	1.38	0.54	0.48	0.66	1.29	1.16	0.92	1.87	1.46	2.47	2.88	2.07	1.77
M.alba_G0019509	8.07	7.1	7.6	8.74	10.89	8.76	8.14	9.6	8.44	9.82	11.16	9.27	8.14	12.6	11.28	10.72	9.24	8.48	8.29	9.51	9.61	11.39	9.6	10.57
M.alba_G0019508	10.41	10.74	13.35	5.73	6.9	5.96	5.13	7.66	6.29	5.23	5.37	4.7	12.77	13.83	15.89	8.26	6.98	6.82	6.84	7.89	8.82	4.89	4.31	4.78
M.alba_G0019507	0	0.63	0	1.67	0.58	2.21	0.76	1.01	1.57	0.19	0.55	1.37	0.2	0	0	0.38	0.73	0.61	1.4	0.36	1.04	0.59	0.39	1.21
M.alba_G0019503	0	0	0.07	0	0	0	0.11	0	0	0.05	0.06	0	5.03	18.57	5.24	3.12	0.44	2.86	0.05	0.11	0	0.11	0.05	0.16
M.alba_G0019502	23.73	39.34	35.6	29.29	36.5	32.76	32.22	27.09	28.61	35.57	31.84	30.86	29.76	29.91	50.42	28.07	33.29	30.95	34.44	37.94	32.79	37.94	34.14	31.91
M.alba_G0019500	6.02	1.99	2.4	3.13	3.05	2.62	4.19	4.79	3.55	5.12	4.64	5.42	2.15	2.17	0.53	1.84	1.74	2.29	1.81	3.42	1.45	3.3	2.57	3.63
M.alba_G0019499	18.55	16.29	15.93	24.17	22.3	31.86	27.97	24.1	30.48	28.36	30.95	28.32	16.28	22.55	15.09	20.32	18.24	27.09	28.32	28.8	29.84	31.88	29.81	24.59
M.alba_G0019497	1.62	1.41	0.83	0.45	0.93	0.85	2.02	2.44	1.29	1.74	1.77	1.03	1.01	1.32	0.18	0.68	0.43	0.39	1.19	1.24	1.28	1.3	1.04	1.01
M.alba_G0019496	0	0	0	0.19	0	0.09	0	0	0.09	0.09	0	0	0	0	0	0	0.09	0.09	0	0	0	0	0	0
M.alba_G0019495	2.02	2.37	2.37	1.27	1.88	1.83	2.11	2.72	3.11	2.05	2.37	1.62	2.04	2.7	0.59	1.9	1.41	1.95	1.31	2.62	2.03	1.97	1.7	1.86
M.alba_G0019494	1.28	2.37	4.61	1.39	1.8	1.43	2.51	1.41	1.11	1.3	0.66	3.13	4.04	6.76	4.13	3.17	2.99	3.53	2.13	2.77	3.68	3.53	2.04	3.38
M.alba_G0019493	52.52	44.04	39.51	53.46	60.25	57.84	54.3	51.67	55.07	44.09	49.25	41.63	35.67	38.11	31.27	28.58	38.91	47.46	54.29	49.96	48.72	37.94	39.6	37
M.alba_G0019492	32.42	29.48	30.05	30.77	25.77	30.15	33.5	29.79	31.01	31.33	31.69	24.25	25.02	28.97	29.87	29.55	33.96	33.03	32.51	33.35	31.23	28.94	29.72	26.36
M.alba_G0019491	100.4	115.25	106.94	109.74	104.45	119.69	132.29	135.13	127.34	132.33	114.4	116.59	107.1	91.54	108.54	120.25	128.05	109.11	149.53	152.57	151.31	144.63	140.48	123.11
M.alba_G0019490	433.16	478.73	463.05	324.2	315.5	320.6	357.57	376.75	359.47	395.02	377.36	379.37	273.32	240.81	232.89	243.94	251.09	239.86	258.95	280.06	248.59	317.6	300.4	271.12
M.alba_G0019489	43.54	47.92	54.79	72.34	66.08	68.25	56.07	53.97	50.02	85.5	89.39	92.36	98.9	63.13	83.88	99.71	99.67	105.29	78.26	73.84	89.12	98.04	123.81	115.96
M.alba_G0019488	34.52	25.12	33.64	26.47	20.47	27.52	22.67	25.22	25.28	23.45	23.39	28.74	28.36	31.49	27.81	33.85	23.72	23.23	23.59	25.57	19.42	24.46	21.2	28.88
M.alba_G0019486	16.54	9.44	11.29	3.44	1.95	2.17	6.21	9.72	8.45	2.52	6.98	5.08	5.56	9.35	5.96	1.23	1.85	1.44	2.8	5.53	4.48	4.3	3.98	4.68
M.alba_G0019485	272.92	175.9	226.66	197.65	162.07	142.5	152.07	128.64	144.83	139.95	181.07	167.63	232.48	209.52	162.61	150.55	152.65	112.74	127.02	130.97	119.21	160.69	170.1	166.6
M.alba_G0019483	173.72	169.38	175.44	200.98	199.94	243.2	301.64	284.1	306.34	230.54	213.22	187.68	180.61	231.09	202.71	193.35	246.26	262.21	302.51	298.66	281.58	236.73	212.24	200.78
M.alba_G0019482	0.17	0.12	0.12	0	0.1	0	0.05	0	0	0	0	0	0	0.22	0.11	0	0.05	0.16	0	0.05	0	0.98	0	0.05
M.alba_G0019481	2.5	3.39	2.65	3.24	3.72	2.45	2.93	4.13	3.09	3.1	1.41	2.25	3.08	4.06	4.27	4.91	4.95	4.26	3.45	4.64	3.64	2.81	3.96	2.86
M.alba_G0019480	25.17	22.59	20.53	31.36	30.45	33.41	39.67	41.23	40.46	38.06	35.42	34.03	19.73	24.46	29.3	23.32	24.38	25.75	32.69	34.14	33.54	32.96	28.42	31.66
M.alba_G0019479	40.18	37.99	33.1	39.26	30.71	38.84	33.96	33.95	39.49	25.64	26.1	29.12	28.88	44.92	33.89	32.2	32.19	34.47	30.47	31.63	30.46	30.66	24.6	24.78
M.alba_G0019478	99.79	70.25	93.06	54.32	52.86	76.21	55.33	54.52	55.46	55.6	49.83	47.63	64.62	53.02	96.1	42.33	56.08	66.23	55.04	71.73	39.62	50.2	58.44	46.94
M.alba_G0019477	8.65	10.04	11.72	11.78	10.51	17.41	16.19	13.59	18.28	18.17	15.62	18.72	11.14	12.24	11.05	12.66	12.66	22.41	25.24	16.24	16.9	24.49	16.83	12.91
M.alba_G0019476	43.59	40.98	42.25	35.24	36.99	32.91	40.14	39.35	45.61	40.1	41.76	46.31	39.87	36.42	42.43	37.12	31.86	33.41	35.71	36.26	31.11	37.69	34.23	37.17
M.alba_G0019475	11.32	10.54	10.6	13.97	14.16	17.16	14.39	14.1	13.34	15.09	14.74	13.65	9.49	9.45	9.32	13.3	14.82	12.95	12.03	14.64	14.74	14.83	13.22	14.3
M.alba_G0019474	30.08	31.52	44.13	48.71	35.55	34.57	35.5	34.09	45.01	41.65	30.42	36.36	47.39	42.13	42.97	30.35	32.54	38.1	31.27	32.54	42.72	37.93	43.26	34.55
M.alba_G0019473	27.92	32.71	27.49	25.16	22.94	18.99	18.53	19.67	20.23	19.85	19.01	18.42	23.48	26.45	23.65	27	20.18	16.95	18.38	20.38	19.52	19.36	19.19	18.53
M.alba_G0019472	13.15	9.04	7.9	9.62	8.73	14.16	21.81	21.32	23.27	19.86	19.85	20.74	18.79	12.59	15.9	23.78	15.75	21.73	23.04	17.81	22.29	25.93	18.9	25.82
M.alba_G0019471	119.91	88.57	93.06	90.56	83.24	95.64	83.06	79.66	78.9	133.74	131.21	137.2	81.94	75.16	92.01	48.6	65.99	62.44	68.03	66.59	45.87	111.88	90.1	125.96
M.alba_G0019470	29.04	28.67	25.85	29.49	32.95	34.05	39.52	35.71	38.98	33.13	31.46	31.17	25.17	33.97	31.76	26.09	30.05	35.35	45.74	39.22	42.97	39.26	33.61	30.6
M.alba_G0019469	2.65	4.11	3.55	2.41	3.86	1.94	3.34	3.19	3.99	1.99	2.56	3.42	4.34	6.92	5.19	2.94	1.56	2.99	3.06	3.13	3.34	3.54	1.97	2.66
M.alba_G0019468	83.81	73.85	89.23	44.34	69.46	44.09	47.9	46.07	55.61	44.36	34.8	44.5	67.78	73.14	91.41	62.3	79.95	61.05	73.7	79.04	64.05	46.35	46.21	39.69
M.alba_G0019467	21.26	20.02	21.13	20.59	19.03	18.12	21.07	24.6	23.14	17.35	20.96	19.97	23.39	22.19	22.95	16.4	21.58	16.71	23.07	25.27	25.08	18.92	18.74	19.81
M.alba_G0019466	2395.78	3069.7	2594.41	2347.75	2000.12	2370.17	1853.47	2149.69	2190.71	2697.67	2394.29	2690.33	2834.09	2055.8	2505.21	2977.85	2702.97	2967.61	1953.56	2090.26	2509.74	2549.67	2834.22	2814.83
M.alba_G0019465	110.23	138.31	122.93	159.57	167.53	202.68	144.52	163.42	137.8	200.88	173.7	193.78	135.33	85.59	112.24	155.83	168.26	184.84	124.53	137.15	164.79	178.83	189.25	172.13
M.alba_G0019462	0	0	0	0.48	0.12	0	0.11	0.11	0	0.23	0	0	0	0.26	0.76	0.49	0	0	0.11	0	0	0.11	0.11	0.11
M.alba_G0019459	18.99	9.35	14.38	2.46	3.39	0.96	1.12	3.74	1.3	0.64	9.67	5.08	21.78	24.68	22.48	8.76	2.51	1.33	0.86	3.59	3.54	3.53	4.64	8.69
M.alba_G0019458	6.06	3.37	4.31	18.63	9.82	7.31	3.22	3.07	2.55	5.36	8.46	6.74	3.68	12.06	5.75	5.26	4.11	5.54	5.86	4.5	2.29	3.36	7.64	5.44
M.alba_G0019457	2.22	2.17	4.71	4.99	5.06	3.82	3.8	3.39	3.14	4.48	3.43	3.59	3.36	3.94	2.89	3.65	4.36	6.05	3.32	3.22	3.66	3.83	3.64	2.49
M.alba_G0019455	0.84	0.93	0	0.25	0.61	0.42	0.54	0.36	0.24	0.3	0.12	0.37	2.53	0.67	0.93	1.15	0.66	2.98	0.35	0.23	1.49	0.7	1.7	1.07
M.alba_G0019454	15.97	22.74	20.41	21.91	27.19	26.28	34.64	24.62	29	22.48	18.19	23.99	18.76	22.15	23.3	23.22	21.59	24.06	29.15	31.39	25.49	29.18	22.7	22.37
M.alba_G0019453	31.36	22.23	18.6	25.87	24.93	28.01	26.57	26.35	28.15	23.89	29.47	25.98	29.09	29.24	19.81	28.92	34.69	32.37	40.9	36.56	29.64	31.4	37.58	29.76
M.alba_G0019452	131.03	122.5	129	67.46	93	66.09	71.31	76.28	77.88	69.55	63.5	82.08	107.11	100.01	104.41	77.28	86.08	66.47	58.15	66.76	61.81	61.63	63.29	61.31
M.alba_G0019451	117.87	99.97	101.28	179.19	123.65	119.13	76.9	55.94	65.57	95.12	135.2	121.12	75.21	164.02	92.35	95.5	87.62	83.89	69.03	62.35	50	71.19	109.78	78.85
M.alba_G0019450	86.67	76.43	72.08	68.23	65.45	62.26	55.9	55.98	60.36	54.06	63.12	60.86	85.78	109.49	89.3	79.57	78.55	78.83	62.96	84.37	67.15	60.96	71.67	74.35
M.alba_G0019449	3.29	3.4	0.97	0	1.25	0.2	1.01	0.4	0	1	1.01	0	0.68	1.59	0	1.51	0.41	0.63	0.59	0.39	0	0.99	1.38	0.6
M.alba_G0019448	7.61	10.15	16.63	8.93	9.49	12.68	11.49	6.48	12.02	11.04	13.89	10.59	9.01	5.17	3.83	9.04	7.76	8.78	10.44	10.45	7	7.13	9.79	9.16
M.alba_G0019447	27.17	29.65	30.56	36.29	34.83	36.63	35.09	36.25	35.66	31.17	38.04	32.64	35.06	37.76	29.8	38.01	36.73	36.3	40.72	35.99	38.5	38.38	32.71	33.59
M.alba_G0019446	27.29	24.98	24.04	28.81	21.39	21.21	23.34	23.25	25.07	17.81	25.75	19.99	25.47	24.69	29.28	22.89	22.23	20.34	17.64	23.54	14.51	16.17	14.24	21.66
M.alba_G0019445	0	0.11	0	0	0	0.03	0	0.06	0	0.03	0	0	0.1	0.03	0	0	0	0	0	0	0	0	0.03	0
M.alba_G0019444	14.11	12.51	11.59	12.49	12.08	12.59	13.1	14.22	14.09	11.82	13.75	14.02	9.93	15.9	14.42	9.04	13.61	12.8	12.26	13.16	13.55	13.2	11.72	12.58
M.alba_G0019443	23.77	20.58	28.95	20.05	19.93	17.55	21.34	22.68	26.57	26.48	24.38	16.03	25.05	26.09	36.12	23.57	26.37	25.42	22.77	24.18	28.54	19.93	18.59	22.49
M.alba_G0019441	8.6	5.67	4.19	5.85	6.33	6.56	4.29	4.88	7.87	4.27	6.59	7.53	5.49	3.68	2.72	9.43	5.8	9.15	5.18	3.59	2.95	5.81	5.62	4.89
M.alba_G0019440	31.05	38.55	41.78	48.69	52.37	47.54	37.07	38.61	40.75	42.07	42.68	44.61	39.81	29.7	38.53	38.73	47.35	46.19	33.4	35.29	40.69	35.63	40.98	34.04
M.alba_G0019439	22	25.38	28.18	22.58	25.46	25.26	22.9	23.11	24.41	24.7	23.26	25.26	22.92	24.21	27.03	25.61	26.15	26.56	20.68	22.59	23.05	25.29	20.81	22.62
M.alba_G0019437	83.24	55.53	67.39	62.93	29.54	27.32	85.85	100.81	72.13	64.55	73.86	55.76	76.63	78.59	52.72	46.45	52.36	22.54	72.75	74.18	63.09	69.11	65.19	70.28
M.alba_G0019436	64.67	58.55	74.25	58.39	55.34	54.27	47	43.62	45.09	45.82	44.26	57.92	62.18	76.79	59.47	49.75	54.74	57.15	45.46	49.84	54.32	49.02	43.69	47.96
M.alba_G0019435	149.52	114.32	116.14	128.02	115.81	142.31	274.98	229.27	243.79	198.16	177.55	141.31	149.52	134.94	133.74	72.94	145.71	138.68	473.1	377.67	329.96	256.22	268.22	239.05
M.alba_G0019434	16.64	15.99	16.72	11.62	11.36	12.18	11.97	8.98	10.5	10.09	11.63	12.21	8.48	26.6	16.58	9.97	11.54	13.37	13.23	12.83	14.25	15	12.72	11.78
M.alba_G0019433	4.08	8.64	3.74	10.69	10.4	16.73	20.74	14.48	14.72	15.61	15.04	13.5	4.56	9.38	3.87	1.66	4.32	3.03	16.8	13.98	11.37	19.57	20.19	18.74
M.alba_G0019432	0	0	0	0	0	0	0	0.53	0.14	0	0	0	0	0	0	0	0	0	0	0	0	0	0	0
M.alba_G0019431	19.76	16.09	12.42	17.41	16.81	21.88	30.62	22.93	26.8	28.86	21.48	20.7	17.29	16.96	11.56	15.64	14.65	14.67	25.65	31.29	23.91	27.37	21.79	18.8
M.alba_G0019430	25.43	24.98	28.84	38.02	35.84	37.01	34.63	35.7	34.33	37.96	34.43	32.03	29.7	28.48	32.66	31.96	31.6	31.8	39.55	36.86	42.81	35.41	33.31	34.34
M.alba_G0019429	111.84	116.06	98.4	124.41	126.74	140.07	112.58	126.82	106.12	138.61	140.48	164.62	183.74	104.87	145.25	186.33	173.57	166.81	114.41	130.26	148.82	134.66	194.85	171.01
M.alba_G0019428	17.37	15.06	15.61	17.09	20.98	17.66	19.88	17.3	18.87	19.92	21.3	19.31	19.29	19.06	18.55	28.17	20.61	19.1	18.43	18.16	16.56	19.64	14.39	22.99
M.alba_G0019427	20.27	15.54	16.38	21.49	24.75	29.16	31.74	26.18	30.85	28.21	20.46	18.74	19.1	24.64	25.01	24.53	33.31	29.78	40.61	40.19	40.26	34.49	31.16	31.36
M.alba_G0019425	2.27	1.68	2.9	2.96	3.69	4.99	5.59	5.49	4.17	5.48	4.07	3.82	5.04	4.37	4.14	3.83	5.51	4.61	6.28	3.71	5	5.4	4.27	4.33
M.alba_G0019424	12.6	11.65	12.47	12.93	12.05	15.67	16.8	13.55	13.63	10.27	9.59	10.2	9.58	11.22	11.48	9.18	16.43	12.24	11.59	14.42	13.94	10.64	11.55	9.71
M.alba_G0019423	26.98	27.38	24.93	20.93	21.85	20.78	19.32	22.26	24.21	18.8	21.96	19	26.71	29.97	30.93	23.11	24.9	22.7	23.78	25.05	23.77	24.08	20.76	22.44
M.alba_G0019422	0	0	0	0	0	0.13	0	0	0.13	0	0.54	0	0	0	0	0	0	0.42	0	0	0	0	0	0
M.alba_G0019421	6.29	6.99	8.34	5.42	5.55	6.3	4.64	5.15	4.06	4.98	4.3	3.78	9.1	12.41	11.89	11.04	11.86	9.39	7.6	8.43	9.63	7.03	6.69	7.83
M.alba_G0019420	2.85	1.93	2.1	2.66	2.45	3.08	3	2.71	2.89	2.15	0.98	1	1.17	1.57	1.47	2.02	2.05	1.52	1.7	3.12	1.41	2.66	1.92	1.46
M.alba_G0019419	16.41	13.18	16.01	14.32	19.1	14.15	17.52	14.81	16.83	22.3	19.54	20.31	13.84	14.91	15.56	16.94	15.58	15.83	15.03	14.49	12.59	20.74	18.16	19.59
M.alba_G0019418	37.27	41.29	39.82	52.97	47.16	56.96	69.68	58.39	61.35	58.91	55.17	46.79	44.18	45.18	46.72	44.28	54.86	53.85	73.12	67.52	68.75	62.19	62.36	58.44
M.alba_G0019417	0	0	0	0.35	0	0	0.33	0	0	0.16	0	0.17	0	0	0	0.17	0	0	0	0.16	0	0	0	0
M.alba_G0019416	0.5	0	0	0	0	0	0.26	0.08	0	0	0.26	0.09	0	0	0.09	0	0.09	0	0.08	0.17	0	1	0	0
M.alba_G0019415	613.78	529.42	585.99	597.03	526.9	436.44	416.7	414.34	420.58	558.37	480.92	540.75	458.55	477.06	481.74	535.48	427.42	350.62	390.87	381.32	371.54	517.46	500.37	534.75
M.alba_G0019414	14.63	16.79	17.27	15.32	16.83	17.46	8.15	8.44	10.21	7.4	9.44	9.27	14.09	22.54	18.25	18.32	18.08	18.99	6.56	8.32	8.58	8.62	9.27	9.92
M.alba_G0019411	2.37	9.53	4.4	9.68	4.81	6.51	7.7	5.45	6.57	8.27	4.7	8.93	4.09	5.25	5.63	10.01	6.99	8.66	5.73	7.91	7.02	8.55	4.98	5.86
M.alba_G0019410	4.91	6.61	3.97	5.62	5.03	4.22	5.6	6.43	5.49	4.12	5.46	5.05	6.48	5.55	5.89	7.19	5.06	5.14	5.7	6.24	5.15	6.09	5.63	6.01
M.alba_G0019409	20.34	20.55	24.28	17.72	17.76	14.34	14.63	14.84	14.9	12.33	14.2	14.55	18.58	18.94	18	17.48	16.19	12.76	13.28	15.09	13.66	13.14	11.85	13.25
M.alba_G0019408	19.63	19.12	20.73	15.58	16.88	15.48	18.11	18.28	17.55	15.29	14.71	15.55	21.21	21.32	18.16	19.8	21.08	18.1	14.6	19.7	17.93	19.33	17.37	17.08
M.alba_G0019407	0	0	0	0	0	0	0	0.04	0	0	0	0.04	0.18	0.32	0	0.22	0	0	0.08	0.04	0	1.47	0	0.04
M.alba_G0019406	0	0	0	0	0	0	0	0.43	0.26	0	0	0	0	0.1	0.1	0.09	0	0	0	0	0.08	0	0	0
M.alba_G0019405	12.4	16.37	18.4	11.88	11.56	16.14	13.82	13.88	15.93	18.01	16.09	14.28	15.22	17.98	9	13.3	17.03	15.14	18.45	16.03	16.5	17.29	14.41	13.54
M.alba_G0019403	1.12	0.2	0.27	0.06	0.35	0.06	0.4	0.06	0.34	0	0	0.29	0.51	0.95	0.19	0.24	0.06	0.59	0.27	0.28	0.05	0.17	0.44	0.11
M.alba_G0019402	8.55	8.59	9.06	12.4	12.53	14.3	12.87	13.12	14.06	10.52	11.65	11.43	9.75	10.65	11.74	10.48	11.41	11.39	12.1	12.9	12.33	11.57	11.51	10.84
M.alba_G0019401	35.41	32.17	35.93	40.47	35.68	38.81	43.63	33.23	36.57	36.92	32.24	35.92	31.62	31.78	39.72	34.16	33.64	43.14	34.83	37.87	35.86	39.58	31.96	32.41
M.alba_G0019400	73.91	84.68	81.62	83.54	94.85	108.69	94.11	92.38	99.05	103.63	90.89	90.66	69.83	77.66	96.56	109.06	112.65	108.9	103.72	112.63	121.6	111.92	103.08	101.15
M.alba_G0019399	0	0.07	0.07	0.18	0.42	0.29	0.35	0.4	0.41	0.8	0.29	0.35	1.29	2.14	1.28	1.54	3.44	1.86	4.99	3.93	4.32	3.56	4.19	2.35
M.alba_G0019398	11.35	10.04	7.65	11.79	11.82	13.64	10.29	11.01	11.94	12.64	14.13	12.14	9.81	16.34	15.37	12.62	14.43	12.31	10.95	13.88	14.43	15.19	14.9	16.48
M.alba_G0019397	48.71	44.03	49.8	35.23	36.17	35.29	32.53	30.19	31.34	26.84	28.7	32.91	45.14	56.67	55.08	46.56	38.41	37.76	30.36	33.22	33.2	33.18	31.53	33.63
M.alba_G0019396	1.08	3.33	0.95	1.82	1.9	2.64	1.71	1.97	1.6	1.7	2.39	2.29	0	0	0	1.27	0.67	0.27	0.9	0.13	1.27	1.55	0.78	0.26
M.alba_G0019395	6.56	6.53	8.14	11.09	11.87	9.82	3.99	10.22	6.26	6.14	6.32	5.45	0.32	1.18	0.42	2.75	1.54	1.88	1.11	2.5	1.55	2.61	1.12	1.14
M.alba_G0019394	5.74	5.44	5.5	2.81	2.56	2	4.33	4.23	4.84	2.33	2.63	2.63	8.02	8.51	9.13	6.17	3.05	2.76	5.64	5.13	5.91	4.81	3	5.02
M.alba_G0019393	0.23	0	0.06	0.15	0	0	0	0.1	0	0	0	0	0	0	0.22	0	0	0	0	0.05	0.09	0.05	0	0
M.alba_G0019392	8.32	7.46	12.97	10.65	13.85	13.8	16.45	12.11	15.21	13.81	12.17	9.74	7.67	12.05	10.07	9.07	13.04	12.76	14.6	12.5	16.93	15.52	14.26	11.02
M.alba_G0019391	25.81	22.24	21.83	13.05	10.08	19.25	14.11	19.46	15.76	17.63	17.87	14.08	14.19	15.07	16.07	12.43	11	14.7	10.22	15.52	8.7	13.12	12.09	10.82
M.alba_G0019390	183.47	192.51	181.97	198.51	194.05	214.42	227.28	215.42	195.25	257.32	214.16	206.67	186.54	155.01	180.93	227.22	240.7	260.77	265.8	257.33	262.77	267.62	288.37	273.67
M.alba_G0019388	10.6	2.04	3.11	2.11	2.51	4.29	7.37	8.66	5.15	1.32	3.86	1.74	1.9	6.97	3.36	2.22	1.72	3.99	2.44	6.11	3.47	2.17	2.17	1.84
M.alba_G0019387	120.48	121.92	132.03	93.44	97.83	103.11	87.78	78.56	80.87	89.5	84.61	79.48	98.33	114.23	116.92	100.37	75.44	106.37	69.71	82.79	69.73	82.31	76.29	82.75
M.alba_G0019386	20.36	22.08	22.46	23.19	24.68	24.37	24.69	25.93	26.04	26.14	26.29	25.19	19.79	21.41	21.5	22.27	21.65	20.73	20.25	23.64	25.15	25.43	23.07	24.56
M.alba_G0019385	363.99	384.01	362.63	278.14	262.55	249.68	383.24	383.36	409.01	411.45	388.14	359.61	426.98	360.87	397.88	259.56	322.99	318.02	451.24	424.69	394.17	380.54	448.19	411.79
M.alba_G0019384	5.44	4.39	3.78	6.55	11.18	11.64	8.63	9.27	10.8	7.15	6.31	7.11	6.26	7.15	4.23	6.72	8.75	8.11	9.32	7.92	8.95	5.48	3.99	3.63
M.alba_G0019382	5.34	4.98	5.16	4.5	4.37	5.76	5.52	4.26	5.51	2.83	4.93	4.38	4.01	4.57	5.4	4.63	5.55	5.52	5.34	6.45	5.9	4.76	3.84	5.1
M.alba_G0019381	16.97	10.46	10.54	28.35	31.2	24.85	12.9	10.12	10.62	15.41	27.39	17.34	11.03	32	15.12	16.67	20.63	18.53	13.57	13.84	13.09	14.91	32.25	21.96
M.alba_G0019380	165.7	198.16	202.97	170.64	152.91	156.91	110.55	132.17	125	177.24	160.24	159.66	198.09	199.01	206.01	185.66	174.78	188.59	108.5	138.75	139.43	174.45	184.39	187.43
M.alba_G0019379	54.66	55.67	48.81	23.12	31.97	35.7	32.7	47.71	37.48	38.5	34.97	37.01	58.47	50.7	57.02	40.64	34.6	32.27	52.81	34.67	29.23	31.77	31.58	33.45
M.alba_G0019378	42.33	43.51	37.02	55.11	49.98	70.57	84.95	72.06	76.21	63.75	59.65	55.31	42.66	49.91	48.62	46.52	67.51	78.61	96.59	103.9	111.03	86.1	76.13	63.75
M.alba_G0019376	61.04	39.21	42.59	40.88	47	53.21	54.32	52.48	56.02	37.03	49.33	35.64	49.37	58.04	47.14	39.45	51.43	53.88	67.65	74.36	56.92	51.34	47.48	47.83
M.alba_G0019375	25.22	23.7	21.05	16.88	24.88	21.5	24.02	20.27	18.29	24.57	19.97	26.88	18.94	19.29	27.87	25.46	23.34	21.76	24.59	19.84	20.67	24.9	24.29	24.86
M.alba_G0019374	0.15	0.24	0	0	0.07	0	0	0.07	0.2	0.07	0	0	0	0.07	0.15	0.07	0.2	0.14	0.06	0	0.44	0.19	0	0
M.alba_G0019372	11.04	9.04	10.18	10.01	8.02	4.5	5.22	6	5.36	3.79	6.48	6.31	9.98	11.68	11.97	7.98	7.06	4.53	6.26	4.77	4.18	6.7	4.21	6.01
M.alba_G0019371	5.36	6.57	8.58	10.23	9.38	11.58	13.04	9.05	12.09	10.29	9.8	8.34	5.75	10.14	2.9	7.89	7.53	9.88	8.24	9.09	8.97	6.74	8.24	8.27
M.alba_G0019370	12.81	15.12	9.98	15.46	13.07	14.55	17.88	17.68	16.95	17.33	18.06	16.72	10.72	11.74	16.24	12.02	20.43	14.3	18.44	18.18	21.22	23.07	22.46	23.42
M.alba_G0019369	15.94	15.23	15.4	10.61	12.72	12.02	6.21	6.46	7.08	8.23	6.54	6.65	15.03	11.54	14.1	14.37	13.09	13.98	7.54	7.58	7.48	8.94	7.74	7.78
M.alba_G0019368	22.79	19.91	31.61	20.84	24.73	23.3	19.05	19.86	20.96	19.83	16.95	21.49	24.51	22.28	28.1	19.17	25.04	22.33	19.43	18.86	20.75	19.55	19.31	21.51
M.alba_G0019367	0	0.05	0.62	0.04	0.08	0.24	0.04	0.04	0.12	0.04	0	0.04	0.09	0.35	0.13	0.25	0.04	0.12	0	0.12	0.11	0.08	0.12	0.04
M.alba_G0019366	115.11	154.38	128.97	108.13	98.99	103.51	100.63	102.16	112.06	94.55	87.02	81.81	128.31	117.51	152.7	113.58	132.41	135.45	116.98	115.74	141.07	100.92	109.72	93.3
M.alba_G0019365	2.98	3.92	5.13	3.49	3.56	2.69	2.42	3.44	3.76	1.92	2.21	2.81	4.22	5.26	7.77	3.74	3.5	3.86	2.42	2.95	3.81	2.43	2.6	3.63
M.alba_G0019363	1.74	1.3	2.8	2.37	1.88	1.41	1.9	2.64	2.01	1.65	1.67	0.85	1.02	2.24	1.75	0.71	1.34	1.38	2.18	2.18	2.07	0.89	1.14	0.91
M.alba_G0019362	27.71	40.95	33.4	29	27.02	25.78	38.61	28.72	26.19	32.29	33.9	36.49	37.87	34.33	45.27	33.62	19.82	22.27	22.6	20.68	23.9	23.88	17.43	31.06
M.alba_G0019360	11.42	11.69	12.33	16.03	16.06	18.43	19.94	16.72	19.96	17.79	19.29	15.24	13	12.83	10.43	13.95	15.87	15.95	17.87	16.78	19.15	17.47	15.85	16.66
M.alba_G0019359	7.14	0	4.18	1.07	0.7	0.32	0	0.75	1.04	0.26	0	0	3.4	2.19	0	1.1	0	0.33	0.56	0	0	0	0.22	0.63
M.alba_G0019358	146.29	127.74	127.88	157.76	162.13	152.73	110.71	106.57	119.66	122.76	150.23	141.4	111.62	185.55	121.34	115.64	106.86	132.76	126.85	108.28	103.45	115.12	142.31	141.48
M.alba_G0019357	22.81	16.6	21.06	15.02	19.1	15.55	17.89	15.16	21.63	8.26	12.02	7.99	11.49	13.24	12.26	7.48	10.51	12.2	13.9	14.51	14.42	8.52	7.89	9.28
M.alba_G0019356	12.52	9.76	9.71	13.87	13.14	17.74	18.16	15.34	17.05	14.77	15.57	15.52	7.52	8.22	9.81	9.59	13.11	10.75	13.94	15.74	15.9	13.45	11.31	13.04
M.alba_G0019355	712.19	660.94	621.83	476.48	498.03	371.4	738.85	804.83	795.06	676.65	567.98	590.9	726.31	557.85	642.7	388.78	509.83	358.5	891.41	951.72	760.95	711.71	700.43	647.56
M.alba_G0019354	29.05	30.57	37.01	34.17	29.98	32.63	39.29	36.2	37.56	29.76	28.23	29.22	27.83	34.28	33.73	26.11	35.72	30.26	33.89	32.05	32.18	28.11	28.62	27.34
M.alba_G0019353	313.48	317.91	288.4	248.91	237.46	223.82	232.7	229.83	251.22	268	282.57	271.63	233.3	286.86	254.19	237.43	219.13	192.35	190.21	201.07	197.85	236.04	226.76	216.37
M.alba_G0019352	31.01	36.75	39.12	45.01	41.22	42.78	36.72	41.25	33.02	31.63	38.41	30.33	45.45	43.91	41.99	43.38	47.1	53.45	47.45	50.76	48.37	38.36	46.14	41.87
M.alba_G0019351	46.59	58.2	53.94	31.25	34.83	36.77	32.35	31.66	32.78	28.67	29.43	35.72	22.92	26.51	32.58	23.24	21.12	19.09	13.67	18.29	14.47	14.56	14.6	17.63
M.alba_G0019350	35.58	40.59	34.77	42.02	44.78	50.72	39.25	40.55	38.45	48.74	42.71	48.28	27.48	32.68	32.7	37.93	31.96	50.25	36.56	38.83	39.8	40.63	44.03	41.47
M.alba_G0019349	114.88	114.9	121.44	112.23	110.06	120.69	115.31	110.31	121.32	91.79	111.86	92.69	79.25	108.01	85.87	86.14	99.21	107.71	110.44	110.47	113.46	86.88	81.1	83.18
M.alba_G0019348	4.32	4.32	6.55	4.53	5.96	3.94	4.04	5.06	5.15	3.33	6.05	6.39	13.97	19.24	16.29	10.16	11.12	10.11	10.91	9.91	12.33	12.68	12.6	11.05
M.alba_G0019347	8.88	11.29	21.66	10.67	10.08	8.71	11.93	12.37	12.29	12.55	12.02	9.29	10.27	17.54	19.49	17.46	20.19	18.08	21.32	19.03	18.11	19.23	23.26	19.07
M.alba_G0019346	11.71	9.61	15.44	10.16	10.49	10.93	13.74	13.4	13.11	14.46	10.53	10.93	14.08	18.27	22	14.91	14	17.21	21.29	19.24	15.11	15.91	18.54	16.61
M.alba_G0019345	42.33	39.77	40.76	41.54	42.06	41.99	43.53	42.15	43.31	42.93	46.77	44.92	49.16	49.26	52.44	50.47	50.81	52.15	50.8	52.34	55.7	48.69	46.49	53.75
M.alba_G0019344	25.53	17.19	17.9	14.26	18.59	14.72	18.74	15.99	20.31	21.07	20.69	18.94	30.12	30.09	28.42	21.95	25.44	20.88	19.68	18.75	23.5	24.2	16.98	25.59
M.alba_G0019343	19.37	33.76	23.6	32.87	31.47	31.27	44.08	40.77	37.77	47.12	39.24	41.92	23.02	32.09	31.84	22.95	37.29	38.15	41.48	36.19	41.9	52.63	39.91	45.76
M.alba_G0019342	1134.3	1125.03	1031.52	613.93	517.61	385.73	629.92	641.08	587.68	665.36	611.34	855.9	1100.24	864.17	1033.42	595.8	559.53	378.1	402.29	490.49	444.92	471.16	603.51	607.1
M.alba_G0019341	0	0	0	0.12	0.11	0.05	0	0	0	0.05	0.06	0.06	0	0	0	0	0.06	0	0	0	0	0	0	0
M.alba_G0019340	0.75	1.32	0.88	1.02	1.55	2.33	2.74	2.41	2.22	1.68	1.29	0.79	1.38	2.67	0.96	1.03	1.25	1.52	2.53	2.71	1.67	1.61	0.72	1.32
M.alba_G0019339	20.04	20.24	23.84	24.58	28.22	30.61	30.27	27.62	31.25	25.78	24.12	24.45	24.76	25.63	27.99	21.5	28.21	27.01	28.93	31.28	33.34	26.4	25.49	25.52
M.alba_G0019338	0.53	0.97	0.76	0.81	1.01	1.54	1.36	1.39	1.31	1.8	1.09	1	0.7	0.79	0.85	1.16	1.41	2.22	2.11	1.73	0.84	0.85	1.1	1.04
M.alba_G0019337	13.56	18.77	15.13	13.38	9.97	12.82	14.56	16.52	16.09	10.53	16.24	17.62	9.59	10.17	14.01	8.36	9.87	7.71	11.23	10.4	9.43	11.22	9.19	8.46
M.alba_G0019336	57.51	51.58	48.06	38.71	41.65	44.15	56.57	47.39	55.41	45.34	40.76	38.18	42.11	33.07	36.21	19.98	39.47	27.03	53.54	54.19	45.55	39.71	34.65	44.01
M.alba_G0019335	29.2	31.37	34.08	23.5	29.61	26.44	16.07	21.71	19.34	22.99	20.87	25.99	17.91	28.62	23.49	23.39	19.68	22.03	13.3	14.92	15.03	19.11	14.26	16.1
M.alba_G0019334	28.22	24.11	19.56	25.08	24.34	24.16	21.05	21.11	21.9	22.26	23.83	19.62	24.92	23.39	23.07	27.19	24.61	26.25	28.92	31.81	24.29	26.76	26.28	29.31
M.alba_G0019333	0	1.66	0	0.15	0.14	0.83	0	0.82	0.28	0.96	0.28	0.14	1.39	0.93	0.15	1.18	1.68	2.3	4.03	2.29	1.59	2.43	3.66	3.3
M.alba_G0019332	32.7	35.77	39.77	47.66	48.11	61.43	62.95	62.04	61.68	61.4	60.5	60.17	40.47	27.87	30.7	38.57	44.77	46.94	64.3	64.26	73.87	71.02	59.55	54.3
M.alba_G0019331	147.69	107.39	113.86	45.64	38.29	13.51	7.76	15.94	10.8	10.55	53.47	27.72	191.84	129.97	120.33	37.38	47.09	11.38	12.55	19.95	19.12	26.62	58.12	100.41
M.alba_G0019330	56.89	55.17	40.1	33.92	32.49	19	31.85	27.6	31.63	21.45	20.98	18.24	42.7	67.48	41.09	29.21	28.85	32.92	36.16	47.68	32.68	28.64	25.02	29.38
M.alba_G0019329	32.42	22.96	28.76	11.58	11.12	9	10.03	12.26	9.51	6.56	12.11	7.32	41.06	62	37.92	15.87	11.02	12.01	8.19	10.01	9.29	11.38	10.64	13.8
M.alba_G0019328	39.38	30.68	33.37	35.5	33.51	31.63	32.73	31.91	33.43	27.36	31.04	31.71	32.75	43.49	36.62	34.99	31.08	30.32	34.02	33.61	35.24	33.67	27.34	32.68
M.alba_G0019327	6.87	4.59	6.26	7.65	9.29	6.31	7.67	9.24	8.09	7.21	8.05	7.62	5.3	6.62	6.32	5.17	4.7	6.65	6.93	7.79	6.49	5.49	5.28	7.14
M.alba_G0019326	26.65	6.82	16.92	13.13	17.27	9.88	13.28	6.78	5.65	10.84	19.25	7.98	7.26	27.14	9.83	5.46	8.89	5.38	9.98	16.47	9.62	9.56	15.48	21.17
M.alba_G0019325	0.08	0	0	0	0	0.07	0	0	0	0	0	0	0.38	0	0	0	0	0	0	0	0	0.13	0	0
M.alba_G0019324	38.82	33.94	37.63	43.48	37.11	47.13	47.78	49.42	40.88	50.16	38.26	39.36	29.38	36.55	42.27	32.59	44.99	41.57	46.9	43.37	41.71	46.75	39.49	37.94
M.alba_G0019323	7.22	8.77	7.54	9.04	9.75	11.65	11.65	12.95	11.13	10.34	9.22	8.47	6.83	7.94	6.65	8.44	9.5	10.45	10.02	9.74	9.86	8.68	6.9	6.48
M.alba_G0019320	2.18	0.08	1.39	0.2	0.33	0.39	0.39	0.32	0.2	0.06	0.52	0	0.86	1.59	0.71	0.21	0.72	0.27	0.75	0.31	0.62	0.31	0.38	0.64
M.alba_G0019319	0.54	0.92	0.52	0.49	0.51	0.6	0.53	0.33	0.54	0.33	0.43	0.34	0.41	0.86	0.48	0.14	0.44	0.97	0.42	0.32	0.7	0.36	0.29	0.49
M.alba_G0019318	52.39	48.17	50.85	44.5	56.25	45.41	48.87	49.81	53.66	56.94	59.04	57.44	39.77	34.9	36.77	41.52	39.5	39.87	36.73	37.48	36.45	52.74	43.44	48.8
M.alba_G0019317	0.11	0	0	0	0	0	0	0.06	0	0	0	0	0.17	0	0	0	0	0	0	0	0.42	2.78	0	0.19
M.alba_G0019316	87.17	110.4	92.97	113.3	129.43	136.71	141.46	145.45	138.54	137.31	120.9	115	98.31	91.04	96.7	97.51	109.99	109.18	154.88	147.31	142.9	135.52	122.19	127.52
M.alba_G0019315	33.06	31.79	30.32	31.13	31.58	40.15	40.42	38.3	40.47	33.68	35.39	32.68	33.21	36.86	24.99	27.41	31.62	29.03	34.73	42.83	38.12	34.66	31.66	30.26
M.alba_G0019314	17.96	21.17	20.1	22.58	27.33	23.23	28.79	23.11	24.77	23.97	24.07	22.84	17.96	21.36	17.93	18.55	20.2	19.88	29.2	26.48	26.76	30.66	23.81	23.08
M.alba_G0019313	37.86	39.74	35.76	52.1	46.44	53.93	41.79	47.76	45.75	73.63	69	81.81	16.23	16.96	23.71	29.04	22.87	28.49	25.22	29.1	22.85	40.03	33.02	26.02
M.alba_G0019312	49.47	48.3	48.59	67.22	61.09	57.34	36.46	25.05	23.9	46.63	59.15	59.21	56.03	56.09	51.76	45.52	39.33	28.54	30.11	26.43	17.44	42.25	42.75	45.39
M.alba_G0019311	28.48	34.53	37.36	35.77	33.52	31.25	34.44	29.42	31.28	35.31	35.61	37.19	37.78	38.68	43.9	37.54	34.46	33.47	29.46	31.58	35.35	30.96	30.52	30.69
M.alba_G0019310	74.59	72.43	79.3	65.38	69.06	66.43	70.25	70.57	75.42	76.88	68.03	63.74	78.17	87.18	95.84	68.73	65.39	66.59	78.35	76.78	73.89	75.21	83.3	72.54
M.alba_G0019309	10.95	12.16	13.46	6.04	7.32	5.77	9.8	9.33	8.7	6.72	6.32	6.23	11.73	20.81	15.23	11.87	9.3	8.75	11.47	11.11	12.25	9.56	6.07	8.47
M.alba_G0019308	45.25	47.79	49.87	39.27	35.3	35.06	47.72	43.35	44.95	48.6	39.74	41.68	45.94	34.95	45.32	41.09	36.89	40.98	51.39	41.93	51.74	59.23	47.64	44.54
M.alba_G0019305	8.28	7.9	8.11	6.39	6.85	6.77	6.14	4.58	7.91	7.89	7.92	6.36	4.46	8.52	9.84	6.31	6.12	2.81	7.19	4.52	7.14	6.74	10.63	8.32
M.alba_G0019303	29.42	27.3	24.74	31.25	23.18	28.61	33.58	28.59	28.46	26.77	30.1	27.04	58.79	59.77	49.63	46.73	45.58	44.75	51.73	53.11	49.18	36.7	42.46	36.54
M.alba_G0019301	11.42	3.3	16.21	13.2	13.25	7.27	5.57	7.23	6.52	3.19	10.2	7.82	21.04	21.8	8.55	11.68	8.37	12.15	9.42	12.03	12.25	8.53	6	9.66
M.alba_G0019300	3.32	0.92	2.07	4.13	2.5	2.57	3.28	2.95	2.4	2.4	2.9	1.54	3.38	3.37	4.07	1.85	2.87	4.99	1.46	2.49	2.75	2.26	2.95	2.99
M.alba_G0019299	18.1	22.33	27.95	38.04	39.21	29.62	34.14	35.99	32.58	25.53	25.74	24.94	8.15	16.84	21.9	26.28	28.04	27.99	23.98	25.29	19.47	24.78	22.38	20.84
M.alba_G0019298	16.52	13.34	14.03	10.19	11.93	15.23	16.57	14.7	15.37	15.02	14.1	12.48	14.35	24.77	18.02	20.25	16.94	20.45	24.48	23.89	20.35	20.2	19.44	21.1
M.alba_G0019297	7.52	0.57	0.38	2.16	3.24	1.89	0.16	0	0.16	1.09	2.21	1.12	0	3.88	0	1.35	1.75	1.47	0.46	0.15	0.15	0.77	2	2.81
M.alba_G0019295	7.52	2.3	1.72	0.8	0.84	0.96	2.32	3.67	1.81	0.27	2.27	0.81	1.27	4.97	0.95	0.39	0.16	0.22	0.05	0.82	0.15	0.38	0.1	0.48
M.alba_G0019294	32.75	16.97	21.91	6.19	9.13	2.91	11.51	9.92	10.84	3.02	8.29	4.11	12.56	20.6	12.79	7.54	4.12	4.54	3.3	5.99	3.26	2.74	2.43	2.99
M.alba_G0019293	21.4	20.14	25.11	22.33	24.42	21.64	19.96	19.98	18.7	21.63	16.03	19	28.63	24.04	19.28	23.57	22.26	22.88	22.56	21.5	19.48	21.03	17.75	19
M.alba_G0019292	72.88	65.72	78.3	79.42	78.23	79.53	67.97	75.85	74.57	75.18	79.67	77.99	93.04	84.91	99.51	94.42	104.27	85.59	80.37	81.15	74.27	76.08	75.93	82.8
M.alba_G0019290	0	0	0	0	0	0	0	0.11	0	0.9	0.11	0	0	0.38	0	0	0	0	0	0.11	0	0.22	0	0
M.alba_G0019289	8.88	6.98	6.35	10.75	14.03	10.45	10.63	9.71	9.09	12.36	11.6	10.6	11.31	11.41	9.61	11.79	11.77	12.29	11.25	12.19	12.63	17.76	20.48	22.24
M.alba_G0019288	2.68	1.06	1.87	1.22	1.53	1.29	1.01	2.02	1.44	1.48	1.16	1.24	3.7	3.19	1.42	2.1	2.87	3.23	1.97	1.78	2.92	1.72	1.86	1.82
M.alba_G0019287	4.52	4.06	4.14	3.93	4.48	3.97	3.04	3.88	4	2.65	3.3	2.92	4.81	13.78	7.35	5.51	4.62	7.15	3.85	3.95	4.01	3.67	2.99	3.82
M.alba_G0019286	22.54	25.49	30.52	25.73	25.57	25.07	19.48	24.16	17.22	24.94	21.83	23.04	23.69	22.87	24.4	26.81	20.8	23	22.72	28.9	26.31	27.54	26.59	27.79
M.alba_G0019285	10.8	13.03	13.49	7.94	11.25	12.05	8.03	6.44	7.95	9.73	12.29	8.99	9.73	9.77	10.57	8.82	6.65	11.16	6.48	7.65	6.66	7.33	6.36	6.17
M.alba_G0019284	61.73	73.09	99.76	31.8	49.74	32.29	18.5	20.02	23.64	9.86	18.83	16.78	26.39	46.64	61.89	28.24	23.88	29.15	13.39	17.42	16.9	10.82	8.66	9.04
M.alba_G0019283	3.71	7.53	9.04	8.05	7.93	7.04	7.11	9.47	7.98	9.27	9	5.81	4.52	9.3	10.24	6.81	5.94	8.01	7.21	6.56	7.57	9.32	6.99	8.91
M.alba_G0019282	25.52	20.15	25.17	28.06	24.31	30.15	41.65	34.33	35.48	28.64	29.44	25.82	21.66	27.45	24.32	21.57	30.03	30.08	36.06	37.51	35.93	32.91	26.68	25.34
M.alba_G0019281	7.93	5.79	6.78	8.48	8.93	9.19	8.9	8.77	8.76	9.56	10.76	10.62	8.56	11.73	10.4	10.54	10	9.44	9.36	11.94	10.44	11.61	9.45	7.62
M.alba_G0019280	7	7.87	9.41	9.09	10.72	11.72	8.84	9.4	10.92	10.2	9.81	10.12	6.06	5.14	6.26	4.56	5.99	7.48	6.75	6.8	8.1	8.96	7.67	8.91
M.alba_G0019279	26.52	28.19	29.88	17.27	15.79	16.62	10.83	11.94	9.55	15.66	12.12	15.7	14.42	25.22	22.11	10.23	9.27	9.42	5.14	7.2	5	11	8.47	10.27
M.alba_G0019278	32.13	31.28	29.48	18.62	22.32	17.49	19.34	23.7	20.11	19.61	22.82	29.32	31.07	25.35	22.47	24.99	16.12	18.82	17.97	14.51	12.97	18.83	22.01	21.81
M.alba_G0019277	5.8	8.2	5.52	9.78	9.91	11.55	13.54	10.13	11.85	10.55	10.57	10.68	8.26	9.87	9.53	8.87	8.12	9.14	12.26	13.01	11.24	10.28	8.12	11.59
M.alba_G0019276	7.89	2.8	5.34	0.89	3.27	3.81	4.64	2.73	14.1	28.31	4.68	9.94	149.07	160.75	183.17	162.54	122.92	111.18	104.57	116.38	108.49	119.5	143.05	132.03
M.alba_G0019274	0.39	0	0	0.71	0.34	0	0	0	0.56	0.22	0	0.11	0.5	1.13	0.49	0	0	0	0.11	0	0	3.38	0.22	0
M.alba_G0019273	26.94	28.02	27.05	30.6	28.92	40.62	45.66	42.38	32.59	36.94	31.38	31.89	24.88	19.4	36.65	26.51	31.35	31.14	42.46	39.06	35.33	33.37	35.91	34.14
M.alba_G0019272	84.71	80.25	82.26	90.27	100.54	104.45	88.08	82.63	85.65	83.12	76.96	76.19	55.78	54.36	57.42	66.05	78.06	86.31	85.8	84.13	77.44	77.71	64.51	64.51
M.alba_G0019271	0.25	0.35	0	0	0	0.15	0	0	0	0	0	0	0.32	3.66	1.04	0.62	0	1.05	0.07	0.14	0	0	0	0
M.alba_G0019268	53.51	52.17	54.86	56.04	61.64	47.28	55.78	53.81	62.21	66.04	67.89	66.53	57.56	58.24	61.32	50.23	52.05	47.2	53.93	52.3	56.65	61.81	56.68	68.34
M.alba_G0019266	18.98	15.14	13.12	12.02	15.97	11.38	13.02	11.75	11.79	10.05	11.58	7.22	15.1	16.04	15.65	12.83	21.27	22.66	17.9	15.53	12.81	11.26	12.81	11.61
M.alba_G0019265	5.86	3.3	4.01	4.97	3.23	3.27	4.49	3.57	5.15	4.02	4.59	4.54	3.94	3.59	4.05	3.71	3.83	2.58	4.31	4.95	4.13	4.72	3.91	2.73
M.alba_G0019264	4	2.4	9.11	2.57	5.29	4.14	5.98	4.96	5.48	4.39	2.87	4.67	4.47	8.98	5.53	2.29	2.45	3.86	5.69	5.69	6.3	2.09	3.22	1.7
M.alba_G0019263	7.27	6.69	6.58	6.5	6.72	6.15	6.03	5.82	6.11	4.28	4.82	6.37	6.97	8.19	4.89	5.24	5.43	8.78	6.43	5.41	5.61	7.32	5.46	4.1
M.alba_G0019262	9.68	8.38	9.71	7.62	8.79	11.13	19.37	15.56	16.54	15.22	7.79	13.68	12.68	19.17	14.92	11.82	13.85	11.07	18.49	18.43	15.62	21.51	16.51	13.86
M.alba_G0019261	16.66	14.07	15.6	13.19	14.42	11.64	12.79	11.9	12.67	11.74	11.52	12.45	13.27	15.02	18.65	11.37	12.71	9.26	10.55	12.02	11.42	11.54	11.85	12.88
M.alba_G0019260	37.86	32.79	36.82	19.54	21.99	16.61	26.91	22.65	23.62	22.9	27.27	28.3	29.02	39.86	24.94	24.57	21.01	19.05	18.09	24.98	18.82	24.55	16.27	22.1
M.alba_G0019259	12.73	16.09	12.34	5.56	0	5.5	6.54	4.74	3.67	7.43	6.37	10.51	12.12	6.4	12.44	6.84	7.82	13.42	6.24	6.73	10.65	3.98	4.65	4.81
M.alba_G0019257	84.38	92.63	95.43	110.94	94.32	87.63	82.73	73.2	86.7	98.95	113.28	117.12	83.35	88.34	75.52	76.7	75.21	60.05	67.92	63.52	73.5	98.94	100.52	114.6
M.alba_G0019256	50.71	46.48	60.87	92	87.67	82.6	45.26	40.66	41.08	54.94	66.72	50.19	56.45	73.08	60.95	55.24	68.84	58.05	48.82	50.49	52.1	56.97	68.08	56.51
M.alba_G0019255	22.23	31.84	33.57	32.87	24.35	20.85	5.28	21.04	19.98	28.01	18.45	16.23	123.46	98.71	144.7	106.21	101.72	116.3	61.4	96.12	63.99	46.26	79.96	82.49
M.alba_G0019254	4.54	9.93	4.23	11.35	10.65	6.65	4.26	8.3	6.04	14.88	6.39	6.79	57.91	36.99	42.28	38.01	54.71	51.4	33.39	47.27	44.7	26.36	42.63	40.78
M.alba_G0019253	2.97	0.18	0.36	0.16	0.31	0	0	0.3	1.21	0.15	0.6	0	0	0	0	0	0	0	0.15	0	1.01	0	0	0
M.alba_G0019252	1	0	0.17	0	0	0	0	0	0.14	0	0	0	0	0	0	0	0	0	0	0	0	0	0	0
M.alba_G0019251	0.16	0	0	0.15	0	0	0.14	0.14	0	0	0	0	0	0.15	0	0	0	0	0	0.53	0	0	0	0
M.alba_G0019250	0	0	0	0.95	0	0	0	0	0	0.89	0	0	0	0	0	0	0	0	0.15	0.29	0	0	0	0
M.alba_G0019249	2.99	3.08	1.99	1.66	1.79	3.4	3.63	5.75	4.68	2.46	0.5	1.27	3.33	3.34	3.76	2.13	3.68	2.06	4.42	5.07	2.78	2.51	2.03	0.99
M.alba_G0019248	14.35	9.65	9.21	9.92	10.43	12.6	12.22	15.13	13.29	12.14	12.78	9.16	2.63	14.43	3.73	3.9	5.62	5.17	12.86	11.43	8.88	9.12	5.21	9.55
M.alba_G0019247	44.3	35.57	37.15	45.7	47.95	51.74	54.28	47.99	54.9	53.61	47.54	50.65	27.45	48.61	35	45.66	48.28	50.58	60.51	63.76	57.45	56.96	53.09	53.66
M.alba_G0019246	17.6	14.42	16.05	14.97	14.84	18.07	17.47	16.06	17.83	15.1	14.62	14.18	12.49	15.88	14.18	13.27	13.89	14.7	14.4	13.36	17.7	14.88	13.74	11.12
M.alba_G0019245	15.55	9.21	14.62	10.2	10.06	9.78	10.01	11.02	8	7.59	7.17	9.17	5.46	4.15	3.36	3.39	3.74	4.39	4.62	4.62	2.91	4.52	2.07	3.94
M.alba_G0019244	4.09	1.4	7.17	3.95	4.93	8.65	5.59	4.99	6.02	4.98	4.34	3.1	7.31	8.92	5.82	6.75	4.49	7.28	8.97	8.29	5.6	7.31	6.18	6.16
M.alba_G0019243	0	0	0.05	0.04	0	0	0.12	0.04	0.08	0	0.08	0	0	0.18	0	0.04	0	0	0	0.08	0	0.11	0	0
M.alba_G0019242	69.9	76.76	71.33	205.56	199.92	227.96	158.14	129	129.67	164.55	173.76	133.68	67.74	113.36	85.02	101.24	146.73	143.05	153.24	143.99	145.9	149.34	159.53	123.6
M.alba_G0019241	3.71	2.34	3.79	3.51	3.6	3.81	2.86	5.12	2.66	2.67	3.54	1.73	4.96	13.15	7.14	3.19	4.78	6.72	4.42	5.79	6.12	5.71	5.7	5.41
M.alba_G0019238	3.44	3.07	3.93	2.19	2.87	3.27	5.49	5.31	4.75	4.11	3.04	3.18	3.56	5.73	4.06	1.88	2.18	1.82	5.11	5.89	4.36	3.12	2.97	2.62
M.alba_G0019237	7.69	8.62	5.99	6.37	9.45	9	2.86	3.04	4.54	3.89	4.23	4.1	4.49	8.48	7.94	7.27	9.47	8.84	3.81	4	5.78	5.33	4.31	3.99
M.alba_G0019236	0	0.08	0.08	0.07	0	0.07	0	0.32	0.13	0	0.07	0	0.22	0.07	0	0.07	0.2	0.2	0.13	0.06	0	0	0	0.06
M.alba_G0019235	114.71	97.95	108.23	72.66	47.51	58.78	95.73	90.61	86.69	75.85	87.32	87.87	79.4	58.63	62.16	38.51	47.31	42.78	65.89	68.68	42.18	65.04	63.09	60.75
M.alba_G0019233	6.81	6.73	5.27	4.94	6.53	5.56	4.17	4.97	3.97	5.06	4.3	7.13	4.5	7.22	4.38	7.72	5.46	6.83	5.65	7.2	5.99	5.48	4.91	4.6
M.alba_G0019232	0	0	0	0	0	0	0	0	0	0	0	0	0	0.24	0	0.23	0	0	0	0	0	0	0	0
M.alba_G0019231	16.7	13.31	10.91	16.8	14.05	19.6	22.09	17.33	18.99	18.86	19.79	16.8	11.37	13.69	18.09	17.72	17.75	17.55	22.93	25.23	21.67	19.03	20.62	16.01
M.alba_G0019230	0	0	0	0	0	0	0	0	0.15	0	0.07	0	0.08	0.24	0	0.08	0	0	0	0	0	0	0	0
M.alba_G0019229	53.14	45.24	62.28	60.65	46.31	46.2	49.84	42.06	45.75	36.74	34.87	28.83	69.96	78.57	62.2	70.5	64.49	58.04	52.56	57.17	50.19	29.89	44.68	34.49
M.alba_G0019228	40.88	46.52	49.32	49.7	48.92	59.65	73.5	62.52	61.49	67.27	68.76	58.05	58.51	56.73	61.66	67.95	73.23	65.55	91.2	85.86	83.65	85.43	77.97	78.73
M.alba_G0019227	151.32	147.71	162.62	116.54	109.63	99.79	117.42	121.71	135.62	121.84	135.12	146.89	88.6	79.8	111.41	95.87	91.1	88.08	87.87	113.08	80.11	97.14	92.17	87.93
M.alba_G0019226	22.33	14.15	17.34	12.24	15.74	13.75	10.19	11.29	10.12	6.24	8.91	8.5	15.19	20.28	16.71	14.12	13.81	13.85	8.35	11.38	13.88	8.47	5.57	9.08
M.alba_G0019224	2.72	2.36	3.01	1.37	2.66	2.31	1.29	1.45	1.11	0.7	0.93	1.35	1.66	6.72	5.69	3.55	2.16	4.55	1.42	1.88	1.6	2.58	2.34	2.37
M.alba_G0019221	0	0	0	0	0	0.16	0	0.47	0	0	0	0.16	0	0	0	0	0	0	0	0	0	0.31	0	0
M.alba_G0019219	0	0	0	0	0	0	0	0	0	0	0	0	0	0.32	0	0	0	0	0	0	0	0	0	0
M.alba_G0019218	7.69	7.58	8.31	6.7	6.88	5.8	5.22	5.76	5.78	5.39	4.55	6.28	7.66	7.05	9.04	7.58	6.86	7.06	4.44	4.97	4.7	4.51	4.96	4.06
M.alba_G0019217	0	0	0.08	0	0	0.07	0	0.07	0	0	0	0	0	0	0	0.15	0	0	0	0.13	0	0	0	0.07
M.alba_G0019214	0.36	0.56	1.12	0	0	0	0	0	0.16	0	0.16	0	1.21	0	0	0	0	1.44	0	0	0	0	0	0
M.alba_G0019213	8.35	11.12	9.95	5.71	6.4	8.04	3.77	3.87	5.45	4.37	6.61	7.88	7.65	4.33	5.71	5.06	4.3	6.63	2.64	3.56	6	3.73	5.56	4.11
M.alba_G0019212	6.91	7.17	8.86	7.46	9.82	10.54	10.94	9	10.36	9.73	9.21	8.98	7.35	6.81	7.28	7.59	9.68	10.8	8.38	10.27	10.46	9.06	7.38	8.57
M.alba_G0019211	68.16	66.82	67.48	90.86	98.1	89.91	71.66	72.57	79.2	71.96	76.45	66.66	64.21	87.46	71.05	84.89	105.63	121.63	121.62	90.07	89.23	109.16	107.47	120.84
M.alba_G0019209	88.4	80.62	91.98	83.08	83.81	73.21	67.69	70.28	77.9	61.35	67.74	67.17	87.21	98.63	108.12	83.42	94.94	83.17	74.91	78.96	76.04	69.57	72.98	82.84
M.alba_G0019207	6.14	4.79	4.92	5.52	5.53	3.99	4.84	4.57	5.01	4.06	3.39	2.92	3.6	4.99	5.32	3.72	4.03	5.95	4.77	4.67	4.46	4.35	4.01	3.46
M.alba_G0019206	8.23	7.64	6.37	2.99	4	2.12	3.17	3.51	3.21	7	4.97	6.13	10.26	15.46	28.16	14.36	12.85	15.41	10.98	10.99	10.83	11.05	14.19	13.69
M.alba_G0019204	67.3	62	51.13	57.38	47.31	45.47	48.23	59.19	49.13	48.22	48.87	51.58	74.62	83.1	59.78	54.92	60.5	47.48	44.13	48.32	60.72	46.76	61.3	54.72
M.alba_G0019203	47.13	39.84	38.59	38.09	36.33	33.22	41.58	38.36	45.9	34.64	33.26	37.04	29.81	42.22	45.22	35.48	37.28	41.14	45.13	42.04	43.08	36.01	31.34	32.95
M.alba_G0019202	137.15	114.26	115.82	194.7	183.62	212.35	254.89	221.27	236.63	208.78	191.03	161.48	126.18	129.68	116.65	157.43	194.64	212.06	288.13	238.7	218.17	217.7	166.56	160.55
M.alba_G0019201	18.15	13.14	14.95	28.9	28.46	25.47	19.43	13.43	17.12	18.66	20.08	18.04	16.59	27.64	21.4	22.92	30.74	25.98	25.09	23.99	21.54	21.15	20.29	17.72
M.alba_G0019198	5.15	4.18	6.13	6.28	8.82	8.92	10.32	8.94	10.03	7.41	5.54	4.42	3.98	8.48	4.7	4.91	6.86	7.94	10.55	10.56	7.89	9.04	5.91	6.24
M.alba_G0019197	2.2	2.21	2.37	2.09	3.02	3.86	2.93	4.22	4.16	2.91	3.17	3.22	1.91	3	1.89	2.02	3.37	3.14	3.92	3.58	2.02	3.26	2.58	2.27
M.alba_G0019196	4.77	4.7	4.98	5.3	5.87	4.19	4.22	4.84	4.23	3.6	3.69	3.94	2.52	4.85	5.14	4.43	3.95	3.44	3.79	4.65	2.69	4.49	2.93	3.29
M.alba_G0019195	135.7	136.85	141.12	119.65	138.74	112.78	123.38	119.57	125.96	120.53	130.91	136.62	122.3	112.55	129.15	102.41	93.1	86.64	85.24	95.21	84.9	94.31	87.52	104.57
M.alba_G0019194	15.32	15.07	32.51	2.45	7.52	2.19	2.55	1.33	3.2	1.09	2.81	2.11	6.39	6.56	5.53	5.21	1.6	2.91	1.65	2.37	0.58	1.9	0.84	1.09
M.alba_G0019193	6.94	10.04	11.44	10.66	10.47	12.78	13.02	12.11	15.22	11.33	11.86	10.2	9.11	11.85	11.48	8.63	11.25	11.27	16.41	15.03	14.63	15.11	9.32	9.35
M.alba_G0019191	2.98	2.28	2.48	2.88	5.09	4.46	8.31	6.8	7.92	8.26	7.96	6.99	2.03	1.67	1.37	2.21	3	3.51	8.49	6.9	7.28	7.66	7.03	6.89
M.alba_G0019190	47.91	43.31	36.08	48.55	42.55	49.65	45.28	45.22	48.74	42.95	52.7	47.13	35.7	38.37	37.17	39.36	38.04	54.1	48.19	43.91	40.35	51.51	49.47	43.18
M.alba_G0019188	12.29	14.69	17.45	17.9	19.63	18.41	18.88	16.74	15.87	14.98	16.26	13.65	14.93	17.11	12.34	16.67	19.55	17.93	23.35	21.67	21.05	19.56	20.93	17.62
M.alba_G0019187	37.13	42.8	39.78	27.29	32.82	32.19	24.56	26.73	31.67	27.58	27	28.04	38.03	33.29	39.04	40.99	34.9	37.55	27.11	27.7	28.78	25.35	29.64	30.14
M.alba_G0019186	37.83	46.73	37	41.95	38.93	41.66	35.75	36.66	39.75	34.56	34.06	34.08	31.9	25.3	29.17	34.13	37.26	41.38	30.55	33.63	31.99	31.94	30.83	32.74
M.alba_G0019184	12.94	13.12	9.8	15.99	11.14	15.94	18.11	16	17.99	14.64	12.68	12.61	9.6	6.33	10.21	8.81	7.24	9.02	10.6	11.4	8.84	11.63	7.02	8.98
M.alba_G0019183	22.6	13.72	19.94	28.93	17.22	27.07	35.69	34.62	34.58	39.99	35.03	31.29	21.48	11.23	8.66	16.4	25.12	21.28	40.85	35.41	34.92	33.77	34.33	30.15
M.alba_G0019182	1.13	2.96	2.22	2.85	2.3	2.11	3.56	2.42	3.34	2.84	2.03	3.14	2.84	4.99	1.14	3.7	4.04	1.51	2.78	3.02	2.86	3.06	3.23	2.14
M.alba_G0019181	29.14	22.89	26.53	11.97	12	11.51	11.4	11.51	11.23	11.51	14.18	12.3	28.69	25.15	20.67	14.86	15.69	16.42	15.82	15.73	12.43	13.73	11.65	14.86
M.alba_G0019180	2.97	1.28	3.35	2.31	1.65	2.61	6.07	3.77	4.08	3.57	2.72	0.89	1.56	1.58	1.65	0.73	0.76	1.17	2.24	1.79	1.24	2.21	0.86	1.58
M.alba_G0019179	3.99	3.07	3.68	2.86	5.67	3.3	10.45	6.26	6.5	6.13	5.44	5.26	0.92	1.85	1.65	1.78	2.83	1.99	4.48	3.4	0.41	2.63	1.63	2.02
M.alba_G0019178	26.75	23.61	24.33	34.12	34.02	37.49	40.91	35.33	37.83	35.01	36.18	30.57	23.05	24.44	22.94	24.14	32.9	28.1	35.24	36.99	33	36.41	33.86	33.66
M.alba_G0019176	29.04	28.28	26.07	17.88	20.1	23.59	24.31	21.57	25.35	18.46	17.13	20.28	27.5	29.67	33.86	27.27	29.7	34.53	31.13	32.13	31.37	22.39	22.69	26.08
M.alba_G0019175	0	0	0	0	0	0	0	0	0.06	0	0	0	0	0	0	0	0	0	0	0.06	0	0.06	0	0
M.alba_G0019173	344.43	322.77	358.94	283.84	224.11	216.58	198.43	216.82	277.04	180.49	171.78	166.23	225.87	487.74	313.59	227.01	234.81	201.89	220.25	252.5	174.58	191.77	151.95	166.86
M.alba_G0019172	586.03	555.24	603.74	493.36	405.15	343.35	351.45	381.95	447.27	315.21	306.9	274.24	220.67	487.5	299.82	266.93	295.63	268.17	280.38	312.4	209.15	253.45	202.5	219.01
M.alba_G0019171	163.23	213.18	202.13	308.31	261.6	294.04	313.39	268.97	281.32	297.95	313.7	293.6	218.64	221.47	201.72	206.64	267.14	244.15	285.01	278.18	247.54	328.95	309.4	293
M.alba_G0019170	14.47	15.05	16.81	16.48	18.29	20.21	26.77	24.06	24.12	18.51	19.07	17.19	15.56	13.49	15.26	14.75	13.57	18.38	23.53	25.3	23.3	19.24	15.61	18.05
M.alba_G0019168	7.34	8.01	3.38	3.14	5.82	2.35	4.55	2.94	4.1	3.63	3.55	2.75	3.25	4.91	4.85	1.24	5.6	3.66	4.93	4.98	6.86	1.11	6.4	5.55
M.alba_G0019165	0	0	0	0	0	0.75	0.25	0	0	0	0	0	0	0	0	0	0	0.78	0	0.24	0	0	0	0.5
M.alba_G0019164	6.93	8.1	8.59	5.94	4.33	4.22	4.06	4.33	5.54	4.9	5.51	5.21	3.78	5.98	8.55	4.55	3.49	4.31	3.22	4.37	3.01	5.1	5.04	3.18
M.alba_G0019163	101.29	121.38	114.91	89.61	88.42	85.91	107.89	100.98	113.51	94.2	88.69	87.81	71.99	102.06	104.83	91.95	85.63	78.79	93.43	97.15	97.68	85.13	78.83	80.98
M.alba_G0019162	87.76	84.42	82.43	90.1	84.1	96.39	89.1	77.01	82.54	93.08	88.04	82.56	80.98	85.29	87.6	77.78	103.67	102.77	80.04	96.34	89.01	105.7	90.15	87.1
M.alba_G0019161	10.53	15.26	17.17	19.19	20.96	21.46	20.02	15.03	18.62	18.84	19.53	19.99	10.33	20.13	18.82	13.97	19.5	17.73	17.07	16.45	15.47	17.03	16.52	15.47
M.alba_G0019160	0	0	0	0	0	0	0.09	0	0	0	0.13	0	0	0.05	0	0	0	0	0	0	0	0.13	0	0
M.alba_G0019159	187.88	178.1	192.22	180.12	179.48	161.76	191.94	209.71	176.39	168.74	142.66	153.91	160.42	157.66	163.96	165.73	159.9	154.49	179.01	171.02	142.91	151.82	131.35	135.61
M.alba_G0019158	8.85	9.52	11.23	5.68	6.7	5.85	4.82	5.74	7.39	4.59	4.32	5.14	7.65	8.59	7.36	7.33	9.16	7.74	5.48	6.4	7.21	4.59	5.33	5.07
M.alba_G0019157	53.34	52.26	57.45	75.63	84.41	76.35	81.21	85.63	84.04	79.29	74.25	74.57	67.15	73.5	69.08	86.35	89.38	89.27	78.95	82.25	75.09	78.22	82.66	72.01
M.alba_G0019156	14.96	13.16	16.11	25.84	29.45	29.78	33.59	32.48	30.33	23.61	22.81	20.39	19.87	17.87	16.14	22.84	26.49	35.33	34.44	26.3	26.76	29.1	23.71	21.74
M.alba_G0019155	14.99	14.36	16.7	10.48	15.75	10.68	9.38	10.35	11.45	9.43	10.52	10.8	11.19	16.32	19.99	14.15	13.26	11.78	8.59	10.28	10.09	7.5	9.37	11.42
M.alba_G0019154	93.37	112.68	84.05	83.66	78.04	79.89	75.53	81.04	74.2	100.95	84.83	86.21	115.34	95.51	105.78	101.88	100.85	116.07	78.49	96.11	102.02	114.73	120.52	120.26
M.alba_G0019153	8.61	9.09	11.84	8.91	7.98	8.43	6.75	8.31	8.2	8.29	6.74	5.97	9.89	9.53	9.95	8.62	10.2	10.1	11.05	10.52	8.79	7.03	8.26	8.68
M.alba_G0019152	240.64	249.72	224.89	314.59	284.51	382.38	425.87	372.71	370.71	344.35	309.83	277.05	266.39	235.45	241.28	284.53	338.73	355.24	481.34	440.43	383.22	371.01	334.47	277.68
M.alba_G0019151	5.27	5.02	4.19	4.29	4.06	4.29	4.11	4.95	3.69	4.71	3.61	5.33	3.5	7.23	6.29	4.41	5.39	4.76	4.39	3.78	3.06	4.36	3.75	5.07
M.alba_G0019149	7.42	6.52	9.26	6.36	8.38	7.01	5.85	8.18	7.17	6.36	7.04	5.54	6.89	7.64	6.55	5.91	7.48	5.53	5.32	5.9	6.48	6.17	3.77	5
M.alba_G0019148	33.28	33.6	29.85	35.68	33.97	47.07	70.36	62.36	66.05	62.25	47.47	45.42	33.12	27.57	32.27	27.1	41.26	38.04	69.28	66.66	61.46	57.89	50.72	48.1
M.alba_G0019146	230.66	321.7	233.23	386.13	318.94	420.28	312.27	380.36	348.82	574.91	505.4	522.35	467.76	205.53	337.13	675.12	555.94	628.8	317.16	316.82	480.02	542.48	639.51	568.46
M.alba_G0019145	1.35	0.88	1.54	2.84	2.01	1.77	2.67	3.03	1.97	1.33	3.25	1.74	2.18	3.49	1.62	0.98	2.4	2.09	2.37	1.72	1.52	3.04	2.93	1.64
M.alba_G0019144	2.23	2.96	2.3	2.82	2.04	3.15	5.45	5.23	4.42	2.78	2.82	1.4	0.69	0.77	0.53	1.68	1.17	2.13	3.12	2.92	1.9	1.4	1.01	0.82
M.alba_G0019143	179.14	183.06	191.67	206.97	206.73	206.82	188.53	182.63	174.77	187.85	198.9	181.62	156.45	165.24	165.5	132.72	185.1	200.43	192.22	171.7	189.56	190.92	187.69	195.87
M.alba_G0019142	23.07	20.1	18.16	14.31	13.19	14.63	37.01	31.5	37.22	18.87	16.53	13.16	17.05	18.89	20.59	7.31	13.36	9.15	43.12	43.29	46.61	14.69	15.63	11.29
M.alba_G0019140	12.79	15.75	14.77	16.31	14.4	12.76	13.53	15.02	13.71	17.08	14.9	13.33	11.37	16.44	20.23	14.41	12.14	9.49	10.65	17	14.55	12.25	8.44	15.21
M.alba_G0019139	0.18	0.19	0.47	0.25	0.24	0.16	0.39	0.47	0.63	0.39	0.55	0.24	0	0.18	0.17	0.17	0	0.16	0.15	0.08	0.22	0.15	0.15	0.39
M.alba_G0019138	32.97	26.72	29.79	26.57	28.24	27.72	31.29	27.14	32.87	27.2	29.21	26.41	30.59	43.07	30.97	28.13	27.3	25.77	30.33	31.37	30.54	31.08	24.68	24.92
M.alba_G0019137	27.49	27.4	23.77	29.89	28.69	32.87	26.28	26.73	25.02	27.16	24.77	22.75	29.71	30.76	30.91	29.58	36.65	28.71	29.2	31.17	32.45	27.99	28.3	26.27
M.alba_G0019136	0	0	0	0	1.55	0	0.53	0	1.02	0	0	0	0	0	0	0.57	0	0.52	0.53	0	0	0.49	0	0
M.alba_G0019134	20.49	25.04	21.56	18.95	20.01	20.32	21.8	20.67	17.89	17.3	18.28	20.76	9.47	12.92	12.52	11.57	13.67	15.02	14.26	16.37	14.8	18.67	14.19	13.58
M.alba_G0019132	16.52	28.52	18.38	19.8	14.37	19.87	12.72	15.03	13.05	12.25	12.69	10.64	24.25	17.19	25.05	23.11	21.39	18	12.84	15.78	12	16.06	13.66	16.42
M.alba_G0019131	30.34	19.44	31.65	31.36	29.47	27.91	26.41	27.79	29.48	29.58	30.26	24.49	11.73	18.68	19.35	17.81	20.29	17.29	20.31	20.42	18	23.62	24.15	18.11
M.alba_G0019130	0	0	0	0	0	0	0	0	0	0	0	0	0	0	0	0	0	0	0	0	0	2.55	0	0
M.alba_G0019129	0.7	0.3	0.06	0.11	0.16	0	0.05	0	0.15	0	0.05	0.21	1.68	1.86	0.61	0.54	0.1	0.26	0.2	0.05	0.14	0.25	0.2	0.25
M.alba_G0019128	0.9	0.26	1.12	0.12	0.06	0.38	0.66	0.65	0.66	0.33	0.94	0.78	0.61	2.52	1.03	1.06	1.11	1.37	1.55	0.59	0.58	0.8	0.75	0.93
M.alba_G0019127	124.7	112.68	156.42	50.05	59.91	23.23	14.42	8.87	9.02	24.96	54.36	30.64	37.7	143.33	74.16	91.74	35.37	35.06	16.3	15.28	14.21	31.94	38.68	30.17
M.alba_G0019126	8.25	10.05	9.52	10.16	8.94	9.67	8.25	9.57	9.2	9.41	8.4	8.36	6.33	9.2	9.22	6.78	6.65	8.54	7.66	9.53	7.67	8.44	7.52	6.82
M.alba_G0019125	101.88	77.77	101.12	95.34	90.76	100.29	104.24	133.81	105.01	89.58	104.46	116.64	86.81	100.98	98.31	106.83	121.42	108.21	108.26	103.56	103.45	103.74	109.44	100
M.alba_G0019123	0	0	0	0	0	0	0	0.43	0	0	0.44	0	0	0	0	0	0	0	0	0	0	0	0	0
M.alba_G0019122	5.67	4.52	4.52	2.57	4.66	6.74	5.62	7.02	6.81	4.93	5.33	6.32	10	5.95	5.63	8.4	6.59	5.85	8.26	8.06	6.78	7.78	7.91	6.15
M.alba_G0019121	6.86	2.77	2.78	3.9	3.2	2.89	3.68	4.35	3.49	3.77	2.43	2.59	2.7	2.98	2.94	2.72	2.56	3.95	3.47	3.36	1.99	3.04	4.3	2.64
M.alba_G0019120	4.68	4.52	5.25	6.91	7.18	7.97	6.57	6.75	7.28	6.49	6.42	6.7	5.5	5.23	4.88	5.74	6.4	7.63	7.37	7.2	8.04	7.48	6.69	7.22
M.alba_G0019118	6.3	6.79	6.36	6.89	9.48	8.6	7.47	6.95	8.07	7.31	6.29	7.02	10.98	9.24	4.35	6.44	10.55	6.13	10.14	8.12	11.07	8.88	11.2	9.4
M.alba_G0019117	0	0.28	0	0	0.08	0.55	0.93	0.54	0.32	0.7	0.16	0.32	0	0	0.95	0.08	0	0.41	0.76	0.3	0.97	0.53	0.23	0
M.alba_G0019116	6.5	9.7	8.63	8.96	7.79	9.57	2.48	2.28	2.52	2.86	2.7	2.75	6.68	9.28	9.93	7.89	6.75	7.66	2.81	2.52	1.53	1.66	1.76	3.47
M.alba_G0019115	167.32	173.29	182.23	95.3	92.52	85.43	75.66	92.65	83.71	84.53	88.1	101.96	126.95	150.26	133.09	94.15	77.39	75.3	67.52	71.76	74.59	84.61	74.95	76.15
M.alba_G0019114	12.37	13.52	9.11	16.76	20.68	14.94	21.87	16.65	16.3	15.36	17.35	14.81	7.11	11.68	12.46	11.36	12.01	12.35	15.6	14.03	15.47	16.05	11.37	12.66
M.alba_G0019113	13.59	15.86	21.35	14.5	11.54	16.43	14.18	14.2	17.4	13.08	11.71	12.58	16.62	22.55	22.81	20.64	17.12	22.32	18.02	18.32	17.29	15.77	14.3	15.89
M.alba_G0019112	0.17	0	0	0.31	0.15	0.44	0.44	0.44	0.6	1.32	0.59	0	6.92	5.8	7.19	6	7.61	9.05	9.89	5.16	10.19	7.79	7.96	6.75
M.alba_G0019111	76.15	71.78	79.93	75.01	75.65	73.56	84.09	89.69	87.43	92.68	81.04	82.82	89.51	90.21	86.13	86.8	87.25	84.17	95.59	113.81	106.16	102.98	94.52	95.34
M.alba_G0019110	39.39	36.38	49.33	31.16	47.63	32.21	35.12	29.9	32.67	35.56	33.63	32.22	36.67	51.23	46.64	40.45	48.39	41.76	41.84	45.77	35.62	35.84	29.35	34.86
M.alba_G0019109	1.97	1.97	1.73	2	1.48	1.44	1.38	0.97	1.29	0.86	0.98	1.15	0.74	0.98	1.53	1.81	1.61	1.38	2.34	1.89	1.67	1.55	2.01	1.58
M.alba_G0019108	16.85	21.84	19.57	18.58	20.97	25.62	24.22	21.04	24.13	20.3	15.63	15.58	19.06	22.43	20.01	20.31	18.26	25.86	25.84	25.47	23.68	14.62	17.22	17.86
M.alba_G0019105	32.46	31.88	34.55	29.45	33.37	33.86	27.63	28.29	27.99	26.7	26.6	27.46	29.67	30.64	32.51	26.08	28.51	29.07	26.6	28.72	27.66	26.82	22.28	25.77
M.alba_G0019104	3.73	5.1	3.67	3.3	4.55	4.78	3.66	4.61	3.2	3.65	3.88	3.62	2.22	6.29	4.71	2.65	4.6	4.13	3.83	4.51	4.39	4.43	3.57	3.85
M.alba_G0019103	10.21	5.5	6.29	7.61	8.61	7.59	5.74	5.97	5.28	2.72	4.99	6.68	4.67	4.99	3.91	5.18	4.76	6.93	5.46	3.94	3.89	2.94	4.49	4.03
M.alba_G0019102	91.09	128.63	123.16	140.49	119.88	134.28	81.21	90.96	83.97	114	106.33	110.88	94.72	88.05	98	125.82	100.96	106.18	67.1	88.71	98.06	99.32	107.08	97.3
M.alba_G0019101	19.71	15.58	20.26	14.49	11.41	9.29	15.32	17.85	19.84	15.37	14.1	15.15	22.16	31.65	23.6	20.38	17.42	20.06	26.48	25.52	17.68	27.62	14.41	22.18
M.alba_G0019100	4.36	6.08	11.12	1.86	3.62	1.54	1.32	4.26	3.45	2.95	2.65	3.93	5.78	7.53	5.6	3.53	3	4.69	4.7	5.24	4.11	8.5	7.87	9.19
M.alba_G0019099	5.1	5.21	6.87	4.75	4.3	4.53	4.36	3.79	5.65	5.04	5.1	4.7	4.71	4.2	4.62	3.29	5.33	6.26	6	5.89	4.98	6.7	5.06	5.13
M.alba_G0019098	34.57	27.2	22.17	36.26	31.23	39.63	37.34	32	35.32	34.58	32.55	27.48	34.08	40.12	32.27	36.97	39.15	41.22	42.87	46.24	41.99	36.02	49.23	40.38
M.alba_G0019097	0	0	0	0.19	0	0	0	0	0	0	0	0	0	0	0	0	0	0	0	0	0	0	0	0
M.alba_G0019093	2.78	3.49	3.56	1.86	1.35	1.54	1.13	1.52	0.86	1.01	1.31	1.39	1.84	5.62	2.9	1.77	1.38	1.71	0.99	1.33	1.36	1.22	1.34	1.3
M.alba_G0019092	129.63	76.52	103.8	35.03	38.09	27.37	34.49	37.18	44.09	23.86	43.08	27.66	72.17	138.09	78.14	21.51	18.83	29.57	62.92	51.91	52.85	35.41	36.61	33.61
M.alba_G0019091	8.93	3.28	5.61	1.34	1.92	2	1.53	3.11	1.55	0.79	1.61	1.02	8.11	11.52	10.33	3.5	2.02	2.22	1.42	3.5	2.62	2.48	3.46	4.7
M.alba_G0019090	9.96	11.28	10.78	11.11	10.52	10.44	13.96	16.34	12.59	12.91	14.21	12.01	9.85	8.72	5.35	7.34	7.85	9.67	13.87	12.18	10.4	9.51	10.57	8.56
M.alba_G0019089	61.46	52.44	62.66	37.89	40.94	35.41	49.28	46.9	52.9	40.18	46.55	42.82	43.76	65.69	54.4	39.42	35.81	34.26	36.35	42.21	37.08	33.41	27.87	31.69
M.alba_G0019087	4.65	3.31	3.87	2.54	2.34	2.7	6.96	6.86	8.1	4.31	4.37	3.28	4.93	5.32	3.56	1.32	2.07	1.72	9.9	9.08	9.46	4.76	4.71	3.55
M.alba_G0019085	5.03	3.38	6.35	3.54	5.07	3.61	4.47	4.46	3.56	4.89	4.51	4.76	6.58	6.32	6.14	5.09	4.09	5.67	4.62	5.39	4.47	6.19	4.23	5.25
M.alba_G0019084	118.85	133.55	129.2	139.96	163.89	165.37	164.92	168.48	151.95	167.85	137.83	145.47	115.76	102.66	119.08	129.35	135.98	132.38	147.86	150.74	145.99	152.19	141.74	136.43
M.alba_G0019083	3.14	1.29	2.63	3.22	5.77	5.04	2.74	3.06	4.29	3.82	1.58	2.26	1.1	2.35	2.21	2.06	1.15	1.99	3.11	1.1	2.92	1.89	2.79	1.43
M.alba_G0019080	7.64	3.67	5.86	5.01	4.94	7.87	5.29	6.13	5.8	4.95	4.26	4.71	6.55	8.33	8.15	6.48	9.14	7	8.06	8.92	7	6.28	5.93	5.77
M.alba_G0019078	2.76	1.85	2.77	2.51	3.49	2.05	1.98	1.78	2.33	2.03	3.09	3.07	2.5	2.66	4.68	2.19	3.63	3.26	2.3	3.49	3.32	3.26	3.08	3.44
M.alba_G0019077	11.56	4.17	5.55	6.94	10.01	11.94	12.27	11.79	9.06	13.27	9.83	10.12	8.46	20.55	8.39	6.89	6.19	8	5.15	6.01	4.6	10.31	4.89	9.66
M.alba_G0019076	6.5	8.72	5.98	7.88	12.92	8.94	6.29	6.27	7.33	6.66	6.75	4.87	6.08	13.8	8.7	9.34	11.4	9.28	8.61	8.16	7.6	9.71	10.66	11.35
M.alba_G0019075	2.7	5.97	0.4	7.7	6.13	4.86	6.6	4.93	7.02	7.59	14.3	6.42	4.89	4.46	4.4	2.13	4.68	7.22	7.07	4.83	6.35	4.85	12.62	8.97
M.alba_G0019074	14.15	13.84	15.09	13.44	12.06	14.89	15.4	16.02	14.91	22.21	20.96	21.07	12.99	12.54	14.96	13.91	11.87	12.2	13.84	14.57	13.88	20.95	20.11	22.66
M.alba_G0019071	0	0	0	0	0	0	0	0	0	0	0	0	0.38	0.52	0.24	0.07	0	0.13	0.06	0	0.15	0.06	0.03	0
M.alba_G0019070	8.02	8.72	9.45	6.17	5.39	5.61	5.81	4.53	5.29	6.6	3.91	4.96	14.7	9.23	11.1	8.96	9.52	9.09	9.01	7.85	8.6	6.5	6.74	5.87
M.alba_G0019069	20.47	21.86	20.36	24.83	23.95	25.4	34.37	30.04	26.07	28.73	25.29	21.38	31.18	34.19	43.57	28.07	28.64	30.1	48.07	33.72	25.15	31.43	35.04	34.48
M.alba_G0019068	18.29	16.37	14.7	19.27	21.38	23.63	23.63	22.91	24.94	20.94	19.62	20.18	17.23	17	18.15	16.01	18.15	19.61	23.3	25.64	23.04	22.34	19.33	20.07
M.alba_G0019066	4.47	3.11	5.28	1.41	1.13	1.96	2.19	2.26	1.34	1.63	1.57	0.88	2.01	2.37	5.29	1.93	2.61	3.09	3.58	3.12	2.48	3.06	4.22	2.49
M.alba_G0019064	29.72	30.52	29.48	42.12	36.55	43.73	39.26	41.82	36.47	43.76	39.97	41.78	35.9	33.57	32.18	38.06	43.31	40.5	39.16	41.08	45.98	43.58	43.12	42.05
M.alba_G0019063	52.14	52.96	58.59	51.68	51.47	51.13	62.39	58.56	55.5	60.73	52.79	50.09	48.54	51.62	50.19	44.13	48.97	45.59	55.41	58.79	50.77	53	50.55	45.89
M.alba_G0019062	0.72	0.54	0.85	0.9	1.16	0.62	0.64	0.64	0.92	0.67	0.96	0.51	0.91	0.35	0.9	0.81	1.08	0.63	0.71	1.26	0.68	0.55	0.55	0.89
M.alba_G0019061	2.17	1.19	1.43	2.38	3.22	3.8	2.92	3.34	2.76	1.96	2.46	2.06	1.24	2.66	0.96	2.29	2.28	3.37	2.65	3.08	3.79	2.51	2.44	2.04
M.alba_G0019059	11.51	9.75	6.5	13.85	8.99	14.25	9.22	11.46	10.08	9.38	9.19	9.87	6.39	7.47	12.09	6.34	9.98	11.55	10.5	11.42	12.06	8.64	6.01	6.3
M.alba_G0019058	2.08	1.25	1.38	2.11	1.52	1.37	2.16	1.77	2.57	1.98	2.7	2.13	1.13	1.91	0.55	1.11	0.97	1.22	1.65	2.72	1.55	1.63	1.29	1.42
M.alba_G0019057	12.89	13.78	15.05	14.39	16.07	17.63	14.74	15.51	13.89	16.17	15.62	13.48	15.43	17.68	18.9	13.24	15.57	19.09	17.45	17.53	16.89	20.73	16.12	19.5
M.alba_G0019056	3.01	0.93	1.76	1.63	2.66	1.43	1.23	1.3	1.05	0.69	2.21	0.55	0.34	4.37	1.62	1.53	0.66	2.68	0.97	1.39	0.85	1.47	1.02	1
M.alba_G0019055	8	8.89	8.33	9.77	8.78	11.05	8.39	8.13	8.64	9.21	7.75	9.6	10.79	12.62	11.32	11.27	10.79	11.18	8.28	9.47	9.64	10.6	10.52	10.86
M.alba_G0019054	0.16	0.27	0.37	0.47	0.32	0.59	0.59	0.75	0.42	0.22	0.56	0.46	0.69	0.53	0.31	0.75	0.88	0.67	0.43	0.79	0.78	0.57	0.41	0.78
M.alba_G0019053	5.38	3.57	6.3	5.91	4.47	5.59	5.11	3.48	4.12	4	4.5	3.81	1.3	4.68	2.06	1.19	1.17	0.92	0.73	1.82	1.01	1.72	0.48	0.58
M.alba_G0019052	131.11	144.29	139.84	141.93	162.25	153.71	143.47	142.93	138.16	131.03	128.81	137.52	100.61	100.12	107.97	97.72	107.02	112.57	126.94	128.21	124.94	111.44	103.31	99.29
M.alba_G0019050	15.28	14.52	13.42	18.2	19.24	21.77	18.8	16.82	19.58	17.49	17.02	13.23	12.29	14.78	16.27	12.89	21.86	22.65	16.26	17.45	18.07	14.54	16.67	12.69
M.alba_G0019049	0.17	0.4	0.58	0.3	0.59	0.24	0.62	0.76	0.58	0.38	0.62	0.39	0.64	1.23	1.85	0.77	0.82	0.55	0.84	0.79	0.55	0.65	0.66	1.09
M.alba_G0019048	9.56	8.24	9.4	9.52	9.74	10.74	10.89	13.95	10.4	14.64	11.97	12.82	8.9	8.33	10.82	7.45	8.29	11.34	9.51	13	12.35	13.11	10.44	12.62
M.alba_G0019047	2.4	0	0	0.75	0.58	0	1.18	0	0	0.78	0.78	0	0	1.18	0	1.05	0.25	0.6	0	0.79	0.67	0	0	0.82
M.alba_G0019046	0	0	0.17	0	0	0	0	0.14	0	0	0	0	4.17	5	7.47	2.77	2.76	2.54	1.12	1.4	0.96	1.54	0.99	1.43
M.alba_G0019044	105.02	72.71	129.45	8.66	18.77	1.68	5.75	4.99	5.08	3.14	8.04	8.93	47.4	63.1	78.74	37.45	8.65	5.8	1.08	1.99	3.93	3.82	2.55	4.81
M.alba_G0019042	14.34	15.79	13.35	17.34	21.58	21.67	22.27	22.5	20.65	19.23	18.85	19.22	18.96	20.24	18.16	15.08	16.68	17.42	19.25	18.96	20.66	19.73	15.3	17.55
M.alba_G0019041	66.77	73.65	57.84	48.27	47.64	44.6	41.53	45.83	48.09	39.6	43.71	38.87	63.83	82.84	95.09	57.13	48.93	56.4	31.66	44.87	36.45	40.63	43.69	39.75
M.alba_G0019040	19.74	11.72	13.04	7.07	9.62	6.63	8.94	9.16	8.2	8.69	7.62	9.33	13.13	15.39	15.4	6.19	10.89	6.81	10.07	13.25	10.28	10.53	8.76	11.03
M.alba_G0019039	37.01	39.86	50.56	38.43	38.17	40.79	33.73	37	33.84	37.35	33.4	30.11	37.6	36.48	51.16	30.31	34.95	35.58	36.75	35.49	37	33.39	30.21	32.46
M.alba_G0019037	0.81	0.89	1.2	0.93	0.98	0.74	0.71	0.85	1.4	0.14	0	0.67	0.43	0.86	0.43	0.98	0.38	0.7	0.47	0.58	0.3	0.25	0.4	0.21
M.alba_G0019036	2.66	1.75	2.72	2.02	3.6	2.63	2.12	2.52	3.03	1.83	2.41	1.93	1.62	3.7	2.12	2.6	3.31	3.36	2.78	2.63	2.83	1.7	2.06	2.01
M.alba_G0019035	4.96	4.08	3.54	1.71	0.73	1.61	6.82	5.14	8.34	3.3	2.9	3.58	1.76	4.39	2.08	2.58	3.62	3.02	9.42	5.22	7.52	5.66	4.14	4.42
M.alba_G0019033	2.72	2.4	1.82	1.01	1.19	1.72	4.95	4.23	5.71	3.03	2.55	2.52	3.71	3.46	3.76	1.71	2.13	2.02	8.83	7.17	8.42	3.89	3.9	3.09
M.alba_G0019032	22.77	22.89	27.16	17.02	15.56	12.67	15.85	14.82	18.74	14.89	15.58	20.45	24.45	13.11	28.37	21.53	13.39	16.01	15.35	19.08	12.42	18.8	18.66	17.17
M.alba_G0019030	57.8	61.12	59.11	56	56.14	59.37	57.38	55.71	56.75	54.35	54.03	54.12	51.35	59.44	61.11	50.48	58.95	65.14	61.61	56.21	58.59	62.09	53.64	59.7
M.alba_G0019029	0	0.23	0.61	0	0	0	0	0	0	0	0	0	0	0	0	0	0	0	0	0	0	1.11	0	0.06
M.alba_G0019027	0	0	1.82	0.11	0	0	0	0.75	0	0.32	0	0	0.72	0.12	0	0	0.54	0.11	0.1	0	0	0.21	0.11	0
M.alba_G0019025	25.7	22.4	21.92	31.5	34.69	40.68	44.23	34.97	40.87	40.52	43.09	36.42	19.52	20.55	22.71	21.13	30.72	28.94	36.72	36.01	41.56	46.52	36.14	36.16
M.alba_G0019024	3.73	5.64	6.73	4.9	5.21	5.27	5.18	5.13	5.05	4.99	5.12	4.93	6.25	5.05	5.79	4.56	6.36	5.5	5.08	5.63	6.64	5.86	6.33	6.42
M.alba_G0019023	12.43	13.21	13.5	11.62	12.74	13.69	10.63	14.97	11.99	10.67	11.46	9	19.53	16.24	13.3	15.83	15.14	16.14	14.5	16.32	15.38	13.73	11.32	11.48
M.alba_G0019022	5.24	4.05	4.85	4.48	2.59	3.38	3.5	3.68	3.47	2.69	2.06	1.96	5.54	4.01	4.76	5.38	4.08	5.15	4.43	4.12	4.44	3.23	2.92	2.5
M.alba_G0019020	41.03	41.68	44.47	45.75	51.64	40.71	35.6	34.74	38.72	48.52	44.61	48.98	38.09	33.08	41.78	42.92	39.07	35.96	34.38	36.97	35.77	39.22	42.34	47.83
M.alba_G0019019	8.65	9.48	3.63	5.89	3.82	2.09	5.55	3.69	4.69	4.6	3.03	2.61	6.74	8.59	4.11	0.74	7.74	2.17	4.06	5.41	2.89	2.27	2.27	3.92
M.alba_G0019018	1.39	1.69	2	2.07	2.02	2.64	2.76	2.5	2.41	2.24	1.93	1.39	1.67	3.3	1.94	2.78	3.45	5.14	4.1	3.89	3.8	2.71	2.72	3.01
M.alba_G0019017	1.79	1.16	1.64	1.38	1.93	2.39	2.27	1.92	1.78	1.52	1.83	2.21	1.84	1.72	2.02	1.46	3.16	2.84	2.26	2.87	4.14	2.11	0.89	1.92
M.alba_G0019016	7.93	9.76	11.69	9.71	11.18	8.66	6.43	9.38	6.96	6.74	6.21	8.93	14.4	18.53	18.67	15.5	15.35	11.92	12.69	12.87	7.36	6.64	10.04	8.69
M.alba_G0019015	3.34	4.93	6.26	6.36	6.05	5.88	3.62	4.89	5.45	5.05	5.14	4.94	12.53	21.53	16.66	13.18	10.26	11.48	8.47	11.89	9.54	7.86	9.21	9.78
M.alba_G0019014	0	0	0	0	0	0	0.08	0	0.04	0.08	0	0	0	0	0	0.09	0	0	0	0	0.04	0	0	0
M.alba_G0019013	0	0	0.11	0	0	0	0.09	0	0.25	0	0.06	0.25	0.35	0.21	0	0.23	0	0.13	0.03	0	0.12	0.03	0	0
M.alba_G0019012	50.96	55.29	51.4	50.05	60.81	61.84	57.25	62.91	59.59	59.4	69.25	68.4	46.75	59.32	56.96	57.72	49.7	49.49	50.07	53.2	68.41	71.09	59.65	65.58
M.alba_G0019010	6.59	7.13	13.05	8.01	8.67	8.76	10.59	8.53	10.9	9.58	8.06	5.83	13.38	14.14	15.77	13.18	14.33	14.15	15.64	17.14	17.55	16.46	14.84	15.61
M.alba_G0019008	3.7	3.82	5.89	5.47	11.3	6.9	2.8	2.97	3.85	3.96	4.19	3.15	7.5	6.82	10.85	8.54	9.17	9.05	4.41	3.53	5.04	4.08	5.96	6.13
M.alba_G0019004	55.14	60.46	68.55	52.96	69.52	70.37	52.8	58.76	59.4	67.27	62.63	68.85	59.23	59.26	67.91	57.41	66.18	71.74	58.31	63.56	57.3	64.98	61.21	67.98
M.alba_G0019003	7.85	3.85	3.86	6.33	6.21	6.79	6.44	6.52	5.77	7.31	6.12	7.53	6.09	5.4	5.5	4	3.72	3.44	2.91	4.52	4.56	4.12	4.03	4.46
M.alba_G0019002	136.88	127.84	147.89	121.01	124.9	121.28	112.62	113.2	113.41	112.16	92.06	107.92	175.37	227.73	199.69	159.7	153.4	141.83	139.52	145.97	134.84	133.2	131.39	135.11
M.alba_G0019001	18.74	17.96	16.27	27.19	27.42	30.41	33.04	31.21	34.56	30.47	31.02	32.98	8.39	10.2	10.6	11.4	16.89	16.61	21.79	20.54	19.61	27.17	18.8	17.83
M.alba_G0019000	0.29	0.52	0.3	0.71	0.35	1.43	0.59	0.33	0.68	0.51	0.85	1.03	0.38	0.28	0	0.36	0.26	0.7	0.65	0.5	0.89	0.58	0.58	0.84
M.alba_G0018999	25.26	34.29	30.89	41.19	39.41	39.2	38.4	41.02	37.74	38.02	35.44	33.56	30.21	31.47	34.26	31.53	38.87	39.84	40.97	40.37	43.02	38.39	35.76	32.44
M.alba_G0018998	36.04	44.01	48.44	65.89	61.21	66.05	59.83	56.67	57.05	66.19	47.65	49.21	26.72	38.99	40.35	29.56	52.27	49.64	57.83	64.5	45.81	74.16	60.6	55.2
M.alba_G0018996	5.73	9.52	9.38	6.16	6.07	5.24	5.29	7.54	6.35	4.41	4.93	7.56	7.02	11.69	8.41	5.61	6.02	6.67	4.2	5.35	5.96	6.46	5.52	6.18
M.alba_G0018995	13.25	22.03	22.89	23.55	21.73	19.5	20.35	27.42	23.2	22.08	19.81	24.4	13.99	14.84	12.33	15.15	19.46	18.07	21.41	18.49	18.9	23.36	23.19	16.14
M.alba_G0018994	4.55	2.97	4.51	2.54	2.39	3.45	2.17	3.05	3.48	2.82	2.71	2.91	3.35	3.62	4.82	3.37	2.12	5.3	3.71	3.13	3.38	2.86	2.43	3.73
M.alba_G0018993	2.37	1.08	1.71	3	4.53	2.27	3.11	1.36	1.72	3.7	2.38	3.62	1.37	3.18	1.83	2.13	1.91	2.36	2.57	2.62	1.68	2.82	2.22	2.4
M.alba_G0018992	429.33	400.01	463.3	361.07	311.61	379.28	477.08	409.13	422.93	363.23	305.97	255.95	286.56	292.19	353.33	331.57	362.6	333.49	391.6	355.43	392.29	316.22	340.18	247.08
M.alba_G0018987	16.95	21.59	24.11	19.51	16.28	13.27	9.2	9.16	12.83	8.84	11.85	9.29	17.33	11.11	18.06	14.19	12.47	10.98	8.9	8.02	8.49	8.66	8.32	9.71
M.alba_G0018985	0	1.35	0	0	0	0	0.28	0.28	0.57	0	0.28	0	0	0.95	0.31	0	0.85	2.34	0	0.55	1.08	0.55	0.55	0
M.alba_G0018984	18.08	13.55	20.6	11.64	11.4	16.48	20.21	17.07	16.54	12.23	13.25	10.81	19.33	16.35	12.9	16.6	19.57	22.32	28.89	20.45	19.13	19.01	15.77	13.1
M.alba_G0018983	1.77	4.53	2.78	2.29	4.56	2.68	3.39	3.1	1.47	1.32	2.4	2.38	1.73	0.91	0.35	0.43	1.99	2.01	0.66	1.62	0.91	0.62	1.09	0.43
M.alba_G0018982	1.46	0.8	0.14	0.95	0.16	0.2	0.23	0.39	0.2	0.04	0.28	0.24	0.22	0.22	0.87	0.29	0.04	0.08	0.04	0.04	0.15	0.04	0.04	0
M.alba_G0018981	5.36	4.32	6.05	3.83	6.44	5.68	6.93	6.54	5.52	3.28	4.33	2.91	4.87	8.66	8.99	4.74	5.25	5.5	5.56	7.66	7.88	3.98	3.29	4.05
M.alba_G0018980	0	0	0	0	0	0	0	0	0	0	0	0	0	0	0	0	0.14	0	0	0	0	0	0	0
M.alba_G0018979	0.85	0.87	0.54	2.66	1.96	1.4	1.17	0.83	0.68	1	1.69	1.14	0.69	0.31	0.8	0.42	0.34	0.58	1.41	0.87	0.16	1.2	0.99	0.72
M.alba_G0018978	20.8	19.47	18.15	18.16	17.31	14.81	24.62	21.84	23.36	23.91	22.9	22.55	21.84	18.94	21.52	17.73	19.69	16.52	31.02	29.98	28.81	24.95	24.4	25.18
M.alba_G0018976	10.25	10.41	10.96	9.99	10.51	9.91	10	10.3	10.77	10.1	10.55	10.62	13.61	14.81	14.08	11.41	12.16	10.06	11.66	15.97	13.7	12.66	11.64	12.85
M.alba_G0018975	11.28	7.11	9.18	7.82	8.55	7.52	8.51	8.03	8.85	11.4	10.98	13.48	26.95	18.14	27.73	32.77	22.66	21.88	21.34	17.81	23.24	21.47	30.68	22.63
M.alba_G0018974	46.7	36.76	38.72	33.68	38.72	32.2	34	31.46	32.42	27.67	32.58	37.74	32.95	29.54	28.12	29.69	27.52	30.64	33.29	26.64	31.01	26.7	24.39	28.82
M.alba_G0018973	4.92	6.43	6.05	6.69	5.9	5.41	6.95	5.96	7.05	5.68	5.7	6.41	7.49	11.17	9.1	9.78	9.67	8.82	6.62	7.31	8.55	7.45	7.58	7.74
M.alba_G0018972	0.1	0.4	1.01	0.27	0	0	0	0.25	0.17	0.25	0.34	0.26	0.37	1.03	0.46	0	0.08	0.35	0.24	0.16	0.08	0.08	0.25	0
M.alba_G0018971	14.54	13.14	13.21	15.84	15.86	14.36	16.9	16.16	17.65	14.65	14.17	16.96	13.23	14.38	16.42	16.23	16.16	13.95	15.25	16.71	17.36	16.38	16.47	16.18
M.alba_G0018970	24.31	20.91	21.57	14.46	18.01	15.39	15.54	13.16	12.52	16.09	14.33	15.05	21.15	20.42	22.21	19.87	18.82	21.39	17	14.38	14.13	14.35	14.91	17.66
M.alba_G0018969	76.01	63.21	55.96	63.9	68	81.78	111.81	97.12	95.71	99.54	89.09	76.79	50	62.94	58.24	64.2	60.62	67.28	89.92	86.2	55.42	89.22	58.37	63.51
M.alba_G0018968	0	0.08	0	0	0	0.06	0.06	0.13	0	0.06	0.06	0	0.28	0.28	0.14	0.41	0.06	0.72	0.25	0.49	0.18	0.06	0.37	0.38
M.alba_G0018967	0	0	0	0	0	0	0	0	0.21	0	0	0	0	0	0	0	0.42	0	0	0	0	0	0	0
M.alba_G0018965	35.06	32.99	29.42	21.59	19.06	17.01	26.47	24.59	28.11	16.99	18.43	20.42	22.84	19.32	20.81	14.21	17.6	16.08	31.92	28.23	27.61	15.4	14.33	16.21
M.alba_G0018964	0.71	0.37	2.81	1.93	1.25	1.42	3.24	3.13	3.08	2.92	3.27	1.97	3.63	9.46	1.91	4.56	2.05	2.11	3.25	1.78	3.31	4.57	1.99	1.61
M.alba_G0018963	215.92	242.96	269.32	159.88	149.53	161.38	141.06	141.83	146.56	150.26	145.78	144.67	188.18	232.89	238.8	194.77	165.28	157.84	147.57	153.61	140.38	139.03	153.96	160.09
M.alba_G0018962	0.95	0.58	0.48	2.03	3.02	1.68	1.03	0.64	0.51	0.98	2.88	1.15	0.52	0.97	0.59	0.78	1.63	1.17	0.77	0.99	0.89	1.27	1.19	2.13
M.alba_G0018961	51.83	43.96	49.77	51.33	55.24	67.46	72.89	62.33	67.63	50.36	52.56	47.64	39.33	43.13	43.88	43.58	52.49	55.67	75.81	70.19	68.68	54.86	46.65	51.28
M.alba_G0018960	0	0.3	0.82	0.38	0.16	0.16	0.5	0.67	0.56	0.67	0.75	0.36	1.28	5.52	2.57	1.5	1.47	0.79	1.56	1.49	1.38	0.94	2.23	0.6
M.alba_G0018959	0	0	0	0	0	0	0	0.15	0	0	0	0	0.69	8.03	2.58	2	0.79	2.42	0	0	0	0.3	0	0.46
M.alba_G0018958	0	0	0.27	0.12	0.8	0	0.55	0.66	0.11	0	0.45	0	0.25	0.5	0.37	0	0.45	0.12	0	0.11	0.21	0.54	0	0
M.alba_G0018957	1.7	1.21	2.86	0.58	2.44	1.46	0.82	2.99	1.29	0.63	1.56	1.03	1.63	2.46	1.52	0.68	1.85	1.23	0.18	0.8	1.23	0.71	0.27	0.45
M.alba_G0018956	1.26	1.18	0.35	0.31	0	0.39	0.59	0.58	0.89	0.29	0.79	0.3	0	6.61	0.65	0.11	0.1	0.31	0.48	0.48	0.66	1.82	0.1	0.2
M.alba_G0018955	3.98	9.58	9.04	7.1	7.5	6.49	6.7	7.57	7.47	5.42	4.46	5.35	4.83	7.92	11.97	10.11	7.48	7.8	6.3	7.86	8.73	4.01	5.8	5.2
M.alba_G0018951	2.66	5.63	5.27	5.24	4.07	5.15	7.25	7.92	6.76	8.84	8.35	8.08	4.66	11.03	4.68	4.49	3.35	4.68	4.79	5.94	6.24	7.76	5.9	6.56
M.alba_G0018950	0.31	0.48	0.16	0.14	0.14	0.93	0.26	0.79	0.53	0.92	0.8	1.08	2.51	2.52	4.24	1.55	0.53	0.69	0.13	0.64	0.76	0.52	0.91	1.31
M.alba_G0018948	0	0	0	0	0	0	0	0	0	0	0	0	0.53	0.93	0	0	0	0.61	0	0	0	0	0	0.29
M.alba_G0018945	3.45	4.11	4.42	2.59	2.1	2.76	2.8	2.69	3.56	2.33	2.05	1.82	2.62	2.92	2.94	1.97	2.06	3.08	3.17	3.13	2.79	2.49	2.25	2.23
M.alba_G0018944	31.43	23.02	26.04	16.69	16.25	16.69	24.05	26.07	26.87	22.51	19.07	22.82	15.25	8.76	15.91	11.2	9.86	10.87	16.88	16.21	12.92	15.26	9.91	10.93
M.alba_G0018943	0.7	1.14	1.27	1.73	0.42	0.35	4.03	3.23	3.48	2.17	2.6	1.45	1.53	0.45	1.73	0.89	0.77	0	1.74	4.76	1.83	2.83	2.1	2.12
M.alba_G0018942	8.71	5.82	7.44	4.87	4.33	4.15	21.44	15.88	15.22	16.39	12.2	13.4	9.07	4.47	4.34	3.34	2.46	3.81	18.04	16.22	11.43	13.04	8.93	9.69
M.alba_G0018941	0	0	0	0	0	0	0.07	0	0	0	0	0	0	0	0.12	0	0	0	0	0	0	0.73	0	0.04
M.alba_G0018940	8.21	3.88	5.34	4.77	4.93	5.72	3.96	4.56	4.99	3.66	4.77	4.01	3.43	4.5	5.43	4.96	4.25	4.85	3.29	4.77	3.69	3.92	6.06	6.73
M.alba_G0018939	3.5	5.18	2.26	2.18	1.54	1.69	1.31	2.98	1.51	2.42	0.94	1.91	4.82	3.16	4.36	1.4	1.33	2.34	0.91	1.09	2.88	2.2	3.49	1.49
M.alba_G0018938	19.31	19.75	18.69	29.52	29.37	35.46	36.17	33.77	33.7	32	30.63	30.83	18.63	20.09	22.31	24.05	28.91	28.57	34.03	32.59	36.39	31.67	31.1	27.54
M.alba_G0018937	41.67	48.8	44.27	43.64	49.23	60.36	58.43	56.38	49.51	51.46	42.51	50.19	18.64	17.55	22.41	22.92	21.38	32.35	33.31	35.77	38.17	36.35	21.64	24.56
M.alba_G0018935	4.05	2.86	3.83	3.05	3.95	3.59	3.82	4.41	3.68	3.25	3.32	2.7	4.82	5.23	4.84	4.65	3.46	2.95	4.08	3.04	4.33	3.18	2.69	3.4
M.alba_G0018934	13.65	22.58	17.68	18.46	16.49	16.47	8.48	16.02	14.62	18.07	15.32	15.34	47.02	22.2	31.32	27.43	24.68	23.41	8.69	15.57	14.72	14.58	20.25	22.4
M.alba_G0018933	2.56	2.34	3.61	3.12	3.19	4.9	4.83	5.96	4.59	4.16	3.41	3.42	2.62	3.03	5.87	3.05	3.79	4.67	5.44	5.1	3.35	6.59	3.97	3.58
M.alba_G0018932	399.08	407.85	421.75	428.28	412.47	389.77	203.08	232.65	242.09	242.1	248.07	236.28	332.53	418.81	379.33	319.82	354.29	314.11	180.62	232.57	207.35	229.09	245.44	284.66
M.alba_G0018931	82.73	91.92	81.3	101.83	88.4	108.71	128.18	120.47	122.92	149.75	144.05	147.84	60.74	55.19	55.61	74.36	83.08	89.8	138.96	134.71	148.06	192.37	143.35	138.88
M.alba_G0018930	3.16	3.12	3.55	1.75	3.08	2.2	2.55	2.73	3.14	1.29	1.9	3.21	3.73	4.77	4.27	3.41	3.42	3.23	3.78	3.78	3.51	2.77	2.2	3.28
M.alba_G0018926	42.09	45.47	43.28	25.97	37.02	31.35	29.11	31.37	28.42	30.27	23.87	26.3	43.44	49.91	66.58	39.21	43.33	39.71	29.52	36.51	32.96	32.3	37.6	29.42
M.alba_G0018925	0	0	0	0	0	0	0	0	0.47	0.46	0	0	0	0	0	0	0	0	0	0	0	0	0	0
M.alba_G0018924	10.17	12.77	10.16	10.06	10.7	12.13	13.58	12.64	11.86	12.57	12.05	11.84	10.59	10.14	12.53	8.96	11.28	10.62	11.33	13.66	12.13	12.44	10.34	11.47
M.alba_G0018923	7.54	6.58	6.21	4.11	4.51	4.2	8.16	9.52	8.92	5.67	3.88	4.83	6.43	5.38	5.99	3.06	3.93	3.04	12.51	12.4	11.36	6.45	5.12	4.42
M.alba_G0018922	2.88	3.94	4.15	3.9	4.46	3.97	3.56	4.37	4.22	4.59	3.74	3.99	6.02	7.7	6.62	7.19	5.23	8.19	6.22	6.41	5.7	6.63	5.95	7.17
M.alba_G0018921	47.16	28.48	30.92	22.08	18.29	19.79	30.13	32.1	30.83	21.4	25.02	21.53	38.57	59.95	42.58	17.51	25.67	31.7	55.48	51.92	43.31	28.46	31.98	35.82
M.alba_G0018920	1.74	0.16	0.8	0	0	0	0.13	0.34	0.13	0.13	0.13	0	0.37	0.15	1.04	0	0	0.14	0	0.13	0.25	0.62	0.52	0
M.alba_G0018918	9.4	10.29	10.85	10.15	10.7	10.29	8.51	9	10.39	8.7	8.2	10.56	9.27	10.83	12.07	10.55	9.7	11.04	9.22	9.28	9.94	9.85	9.25	9.22
M.alba_G0018917	28.14	32.83	40.98	25.95	26.12	25.71	19.59	19.55	20	24.42	23.57	21.7	27.72	29.6	28.88	29.67	25.3	33.12	19.93	20.8	23.64	22.28	20.81	20.77
M.alba_G0018916	9.77	12.81	15.46	7.85	10.07	6.72	5.58	5.21	5.49	5.53	4.95	7.29	9.56	16.71	11.19	10.47	9.04	8.85	4.29	5.33	2.78	5.16	3.7	3.66
M.alba_G0018915	58.69	48.72	48.38	38.37	26.24	23.55	24.44	19.48	24.43	26.9	63.06	45.4	24.46	37.8	19.91	24.49	24.45	19.7	13.33	16.84	15.67	26.2	27.55	28.27
M.alba_G0018914	1023.8	1267.7	1098.65	1836.49	1717.55	2087.91	1444.51	1515.91	1400.01	1955.66	1910.35	1762.82	1424.44	1081.43	1106.35	1472.99	1720.58	1849.27	1188.52	1417.31	1466.84	1505.65	2083.84	1770.51
M.alba_G0018913	0.48	0.4	0.78	0.65	0.71	1.11	0.2	0.3	0.44	0.2	0.13	0.32	1.47	6.64	1.79	1.49	0.79	0.98	0.27	0.4	0.29	0.38	0.24	0.51
M.alba_G0018912	143.2	138.6	186.02	126.67	143.91	121.26	104.98	109.27	109.45	96.65	97.96	83.34	107.64	133.52	129.55	124.61	123.86	122.98	97.12	105.6	100.68	100.74	87.09	102.16
M.alba_G0018911	0.19	0	0.13	0.02	0.02	0.04	0.02	0.11	0.04	0.04	0.2	0.02	0.33	0.37	0.14	0	0.11	0.04	0.04	0.02	0.05	0.04	0.13	0.15
M.alba_G0018910	2.68	1.73	3.15	2.99	4.56	3.15	3.67	3.08	3.24	2.28	2.79	2.62	2.68	3	1.36	1.94	2.48	2.44	2.96	4.1	3.33	2.87	2.67	2.55
M.alba_G0018909	43.92	38.07	42.25	47.14	46.14	48.45	55.37	50.85	56.2	50.72	55.85	49.16	34.8	37.35	37.07	36.78	41.59	41.26	49.91	46.43	52	53.6	46.14	47.57
M.alba_G0018908	62.87	58.78	53.82	60.97	64.81	73.88	110.19	95.98	103.61	95.77	83.93	83.09	58.77	55.46	57.94	62.18	74.21	64.43	115.3	102.74	99.21	100.9	84.58	78.43
M.alba_G0018907	92.22	91.59	100.3	88.96	93.8	89.64	98.76	86.78	96.62	82.55	82.04	85.67	94	90.16	96.32	84.28	86.37	80.14	91.08	95.68	96.76	82.09	76	77.7
M.alba_G0018906	3.07	3.57	2.59	4.81	5.1	4.65	3.25	3.59	4.93	3.63	4.33	4.03	3.72	2.93	2.47	3.15	4.4	4.13	3.93	3.68	5.03	4.4	3.59	3.21
M.alba_G0018905	25.05	27.99	25.32	23.05	23.65	26.66	24.94	24.51	26.43	29.08	27.21	29.13	34.11	42.92	38.16	31.7	27.69	30.75	28.29	30.07	29.28	30.82	32.6	33.32
M.alba_G0018904	26.46	30.78	28.33	33.71	33.61	33.39	38.94	32	33.34	33.85	35.02	33.2	38.38	28.99	29.94	28.4	34.51	32.59	37.86	41.63	36.76	38.38	39.61	38.4
M.alba_G0018903	23.86	34.88	31.67	31.16	27.55	28.89	26.32	27.03	27.8	23.57	31.42	28.03	21.36	24.24	24.66	23.11	28.27	24.46	21.63	21.79	20.13	20.67	15.95	22.96
M.alba_G0018902	74.83	88.18	88.38	75.51	75.93	73.34	70.62	73.19	74.69	85.58	81.71	78.77	71.51	66.16	82.61	82.38	76.06	70.68	69.27	71.08	74.03	75.88	69.5	74.64
M.alba_G0018901	14.99	16.12	19.91	18.67	16.02	18.53	16.01	14.36	16.03	15.61	18.29	14.95	15.05	13.19	11.85	15.41	14.86	14.44	13.44	15.79	11.91	16.9	12.9	10.64
M.alba_G0018900	21.05	21.83	23.99	15.53	19.1	24.31	26.33	27.77	21.79	24.81	17.51	21.57	11.39	16.01	9.94	8.82	12.38	12.38	16.62	17.02	12.86	14.56	14.38	12.6
M.alba_G0018898	47.76	52.32	47.22	19.73	22.26	28.83	24.52	29.57	25.05	27.74	25.06	34.29	24.31	41.73	32.21	20.41	26.25	21.53	19.06	12.22	20.67	16.41	11.72	17.79
M.alba_G0018897	1.87	1.15	2.41	3.66	3.2	3.16	2.95	2.94	2.63	2.19	3.58	2.2	3.47	21.23	4.94	7.78	4.77	6.1	3.95	2.39	2.74	4.12	3.29	4.04
M.alba_G0018896	45.03	44.68	46.64	43.86	43.64	47.53	56.32	55.51	54.79	50.3	45.99	47.35	39.52	40.99	45.71	40.21	43.52	43.49	68.29	60.12	66.46	54.44	60.23	54.5
M.alba_G0018894	29.79	33.28	35.76	40.08	41.35	46.29	49	45.87	48.26	46.99	47.14	41.52	25.16	28.57	31.57	35.19	40.64	44.31	47.04	56.37	58.37	49.59	48.55	46.25
M.alba_G0018893	112.44	130.42	147.36	105.36	99.05	88.27	99.75	99.36	107.68	101.08	83.31	84.46	128.04	130.83	140.54	151.45	124.2	102.61	98.61	101.16	82.74	88.49	88.32	104.07
M.alba_G0018892	120.47	103.74	117.52	78.02	79.9	62.19	69.2	73.32	75.78	54.01	54.91	57.49	90	96.57	91.56	91.35	74.73	56.95	75.24	74.36	64.85	51.36	43.83	53.02
M.alba_G0018891	196.78	120.2	131.8	22.66	41.12	11.38	5.01	9.72	10.42	0.26	5.85	2.97	63.24	106.03	139.75	91.46	27.27	29.13	1.28	2.31	3.55	0.78	1.3	1.58
M.alba_G0018890	80.85	74.57	90.81	88.35	75	94.9	77.43	78.4	81.09	73.33	88.7	77.82	99.46	86.38	91.51	84.56	93.78	102.46	84.33	82.07	91.43	79.19	86.09	78.5
M.alba_G0018889	31.73	29.2	27.94	28.58	36.11	32.76	32	32.89	33.32	29.62	30.02	28.89	23.81	28.91	27.47	26.21	25.84	27.22	32.53	31.33	32.17	26.85	26.24	27.49
M.alba_G0018888	11.8	11.6	11.48	10.15	9.94	6.79	10.73	8.89	10.22	8.3	7.41	6.39	7.38	12.28	11.27	8.33	9.58	9.91	9.72	8.82	6.96	11.21	8.2	9.71
M.alba_G0018887	4.72	2.59	3.62	4.77	6.05	7.26	5.41	5.84	4.75	3.43	3.81	2.67	3.58	5.65	5.28	3.08	4.95	6.45	5.52	6.29	5.07	4.47	4.1	3.51
M.alba_G0018886	11.75	11.14	10.95	12.14	12.84	11.06	11.06	9.65	11.52	9.78	10.53	11.41	9.79	11.71	9.79	8.39	9.7	9.97	7.62	8.94	8.34	9.45	7.73	10.53
M.alba_G0018885	46.58	38.56	47.8	21.56	18.36	12.29	9.12	14.03	16.38	10.1	13.27	17.15	26.91	31.72	41.3	56.4	30.08	28.88	16.87	23.08	12.44	17.55	15.21	34.31
M.alba_G0018884	6.67	6.17	6.72	7.24	6.42	13.06	13.32	11.33	12.26	12.48	11.09	9.75	4.18	5.54	7.28	7.53	10.82	6.98	11.95	13.88	11.6	12.64	10.91	10
M.alba_G0018883	25.7	15.78	22.4	18.78	19.38	22.34	23.82	21.39	25.58	21.99	20.78	18.14	15.77	12.57	18.25	14.2	14.71	20.9	20.92	17.61	16.28	17.29	15.94	16.45
M.alba_G0018881	53.84	61.32	66.52	55.41	59.58	61.82	60.45	61.77	55.26	60.72	61.73	62.16	55.76	52.64	57.12	59.27	57.45	60.38	64.09	59.36	58.99	65.19	61.61	57.3
M.alba_G0018880	12.58	9.25	6.15	15.78	13.66	17.26	15.39	16.97	19.19	13.87	16.71	14.66	9.46	10.84	10.98	11	13.62	11.69	20.11	19.88	20.25	16.1	16.04	20.22
M.alba_G0018878	2.64	0.54	0.71	0	0	0.11	0.11	0.05	0	0.32	0	0	11.74	22.37	13.12	4.04	2.44	1.5	1.09	1.44	2.71	1.74	1.51	3.57
M.alba_G0018877	0.12	0	0	0	0	0.11	0.05	0.05	0	0	0.22	0.16	0	0	0	0	0	0.11	0	0.05	0.05	0.47	0.1	0.32
M.alba_G0018876	3.71	4.36	3.64	3.38	3.99	4.4	2.48	3.94	3.13	3.39	3.48	3.12	3.08	3.22	4.99	2.98	2.64	2.7	2.65	2.71	2.6	2.39	2.33	2.38
M.alba_G0018875	4.28	4.18	3.32	4.13	5.1	5.24	5.18	4.35	4.71	5.15	5.36	5.69	2.77	3.21	2.11	4.64	4.28	5.34	5.92	4.72	6.85	6.7	7.47	7.43
M.alba_G0018874	115.73	117.46	112.13	117.95	115.6	122.47	150.75	142.58	144.55	146.38	130.91	123.64	94.78	95.16	96.87	97.23	110.87	110.17	131.9	136.97	131.46	140.88	111.7	122.62
M.alba_G0018873	0	0	0.18	0.16	0.16	0.23	0.11	0.38	0.23	0.11	0.08	0.12	0.34	0.13	0.25	0.12	0.93	0.48	0.15	0.26	0.11	0.15	0.15	0.27
M.alba_G0018872	1.37	0.73	0.74	0.81	0.51	0.5	0.85	0.86	0.58	0.65	0.37	0.11	0.35	0	1.78	0.48	0.62	1.14	0.26	0.86	0.22	1.44	0.96	0.37
M.alba_G0018871	9.34	10.96	11.94	11.72	15.84	14.92	6.65	7.64	8.18	8.07	10.68	8.41	13.72	26.27	19.81	18.38	14.66	16.78	8.64	11.94	10.19	11.57	10.2	12.82
M.alba_G0018870	0.97	0	0	0	0	0	0	0	0	0	0	0	6.84	26.58	4.63	0.6	0.56	4.63	0	0	0	0	0	0
M.alba_G0018869	0.72	0	0.75	4.15	1.49	1.45	0	0.62	0.21	2.05	1.87	0.21	14.53	18.09	4.57	104.12	39.66	57.29	5.82	1	8.91	4.04	10.12	5.13
M.alba_G0018868	0	0	0	0	0	0	0	0	0	0	0	0	0	0.51	0.17	0.16	0	0	0	0	0	0	0	0
M.alba_G0018867	33.67	30.36	37.55	29.63	32.57	30.5	39.51	35.03	33.28	35.98	36.17	35.57	27.4	25.58	32.95	23.92	22.88	22.47	29.18	31.04	10.58	28.52	20.34	22.65
M.alba_G0018866	53.18	34.51	40.68	35.76	36.11	27.77	32.44	40.55	34.8	39.53	29.81	35.51	35.98	41.18	36.74	27.65	32.56	40.76	49.57	40.31	36.39	29.93	29.08	28.53
M.alba_G0018865	25.3	24.74	22.83	31.08	27.56	18.74	17.68	15.15	13.53	19.05	17.69	21.15	30.05	29.79	27.05	31.05	26.44	20.22	15.78	15.19	13.79	8.97	15.56	19.72
M.alba_G0018864	12.37	12.46	9.94	8.91	11	7.7	12.19	9.49	10.22	9.07	8.62	9.43	19.71	17.72	20	15.17	13.67	14.8	15.73	12.28	14.59	9.5	10.24	9.34
M.alba_G0018863	9.66	11.23	13.85	12.95	13.79	11.57	12.07	13.67	11.02	11.78	12.31	12.51	13.63	15.61	17.49	13.16	11.45	12.87	13.69	12.4	13.02	15.44	13.9	15.01
M.alba_G0018862	0	0	0	0	0	0	0	0	0	0	0	0.13	0.21	0.14	0.07	0.07	0.06	0.06	0.06	0.06	0	0	0.06	0.06
M.alba_G0018861	334.14	350.86	369.02	329.93	332.83	287.67	384.08	456.43	350.86	411.47	333.61	363.24	390.13	302.68	375.7	372.35	426.49	318.88	430.43	429.45	410.72	430.45	488.16	416.4
M.alba_G0018860	39.99	36.87	38.17	36.11	37.22	35.54	34.45	36.47	41.26	27.29	27.33	27.7	32.46	33.62	35.49	25.66	36.06	40.25	44.38	40.25	35.13	33.14	28.17	24.95
M.alba_G0018859	0	0.07	0	0	0	0.03	0.06	0.03	0.09	0.2	0	0.03	0.07	0	0	0	0	0	0.09	0.09	0.17	0.03	0.03	0.03
M.alba_G0018857	169.14	141.99	158.36	144.74	133.11	113.49	96.67	106.37	91.93	128.4	102.52	128.5	205.84	214.54	214.16	194.99	145.39	108.91	78.87	78.09	79.53	126.59	100.7	136.04
M.alba_G0018856	0	0	0	0.09	0	0.09	0	0.17	0	0	0.04	0	0.54	3.21	0.73	0.24	0.04	0.69	0	0	0	0.21	0	0
M.alba_G0018855	0	0.49	1.18	0.17	0.08	0.57	0.08	0	0.08	0.08	0.16	0.08	0.27	0	0.09	1.22	0.33	0.93	0	0	0	0	0.08	0.08
M.alba_G0018854	26.62	30.46	28.73	34.93	34.49	38.43	39.12	38.9	35.97	29.56	37.04	34.72	30.96	22.81	22.11	29.37	29.43	32.71	42.38	35.7	26.91	33.58	30.45	30.54
M.alba_G0018853	7.4	3.58	5.75	7.15	8.21	7.02	7.38	6.78	7.71	5.82	5.93	5.01	3.69	6.58	4.61	5.52	6.45	6.93	8.59	8.23	8.17	5.95	6.94	6.18
M.alba_G0018852	8.6	8.08	9.66	7.8	14.65	9.23	5.44	5.71	5.87	6.44	8.72	6.4	14.04	26.11	16.3	8.17	11.79	11	4.45	6.85	6.91	8.03	8.28	10.4
M.alba_G0018850	9.8	10.1	9.64	8.62	8.98	9.33	8.38	8.84	8.92	10.44	7.59	9.05	11.01	15.09	13.19	11.35	11.9	12.19	10.92	11.1	12.41	11.47	9.97	11.49
M.alba_G0018848	0.18	0.1	0.38	1.26	2.04	0.87	0.95	0.94	0.72	2.36	0.4	1.38	0.09	0	0	0.93	0.4	2.55	0	0.08	0	0.23	0	0.24
M.alba_G0018847	2.49	0.56	0.11	0.1	0.77	0.09	0.65	0.83	0.19	0.18	0.19	0.57	0.31	0.73	0	0.2	0	0.19	0.09	0.63	0	0	0	0.28
M.alba_G0018846	408.26	430.12	448.84	355.44	424.23	384.86	568.11	477.63	576.02	494.98	419.89	380.93	344.53	318.14	395.46	332.08	378.96	343.53	508.39	465.48	454.33	376.49	343.55	313.47
M.alba_G0018845	0	0	0.43	0.75	0.91	0.36	0	0.88	0.9	0	0.36	0	0.59	0.8	1.37	0.19	0.36	0.55	1.21	0.52	0.17	0.52	0.17	0.35
M.alba_G0018843	15.34	11.88	14.16	9.7	7.19	10.53	11.69	11.85	11.75	8.21	12.15	13.09	14.21	12.55	13.97	14.54	15.1	11.41	16.87	15.62	14.93	11.65	11.47	10.66
M.alba_G0018842	5.92	2.03	2.55	2.24	3.05	2.54	2.11	2.94	4.7	3.56	1.06	3.02	5.2	2.85	0.47	4.75	2.78	2.64	3.29	2.67	1.42	2.27	6.63	2.31
M.alba_G0018841	32.44	34.2	40.33	43.78	41.77	46.83	46.66	46.42	48.26	42.75	49.16	43.03	32.75	42.66	34.19	33.23	37.77	41.33	45.79	47.78	44.37	46.64	45.02	44.8
M.alba_G0018840	9.85	15.8	13.12	13.34	11	12.62	12.47	12	12.2	17.38	16.11	19.21	16.24	13.68	15.51	25.63	17.61	21.32	12.67	10.18	13.94	16.61	17.71	17.11
M.alba_G0018839	20.25	18.29	21.59	18.87	22.98	17.11	14.86	18.22	17.4	13.57	18.01	18	11.91	15.08	19.97	9.34	13.43	10.57	11.37	13.06	16.21	13.19	12.77	10.81
M.alba_G0018838	12.97	12.21	11.1	14.91	17.77	21.96	23.88	20.48	23.78	20.01	17.48	17.66	11.66	12.21	12.47	15.41	18.14	15.85	22.97	22	22.41	19.32	17.19	16.37
M.alba_G0018836	0	0	0	0	0	0	0	0	0	0	0	0	0	0.21	0	0	0.06	0	0	0.12	0	0	0	0
M.alba_G0018835	0	0	0	0.07	0.35	0.2	0.13	0.07	0	0.13	0.27	0.14	0.45	0.53	0.3	0	0.07	0.21	0.72	0.2	0.06	0	0.46	0.33
M.alba_G0018834	1.35	0.39	0	0.63	0.88	0.25	0.48	0.62	0.35	0.27	0.71	0.77	0.22	1.11	0.29	0.24	0.77	0.45	0.08	0.29	0.08	0.25	0.17	0.29
M.alba_G0018833	6.1	7.24	6.54	6.88	6.84	6.11	3.82	5.71	4.46	5.95	7.59	8.46	10.64	11.58	7.27	8.53	6.04	6.05	3.86	4.96	4.7	5.9	6.64	6.64
M.alba_G0018832	6.26	5.89	8	11.79	6.63	10.28	7.7	7.87	6.51	7.72	9.58	7.06	6.98	5.35	4.83	4.6	5.09	7.67	4.3	6.01	4.31	5.25	5.59	6.41
M.alba_G0018831	8.21	8.96	7.1	3.56	4.27	5.07	16.95	13.29	17.82	9.43	7.94	6.45	8.3	6.75	8.26	3.16	4.87	4.19	24.32	22.88	22.46	9	8.18	5.61
M.alba_G0018830	3851.03	2700.94	3386.8	4571.96	3956.31	3241.42	2911.88	2892.45	2813.65	3386.38	2586.58	3051.65	4707.52	4235.4	4200.81	7202.67	5371.84	5439.16	3035.91	2937.51	1904.72	3549.62	3420.86	4727.08
M.alba_G0018829	8.04	4.71	5.56	3.23	3.79	3.76	3	4.59	3.8	5.28	3.93	4.55	15.75	21.33	16.05	14.55	10.77	9.68	8.99	12.06	11.52	9.65	12.36	11.6
M.alba_G0018827	0.98	0.51	2.03	0.45	4.33	2.11	2.1	2.09	0.85	0.42	0.85	2.15	3.29	9.92	6.99	9.46	2.13	3.5	1.23	1.64	1.21	1.23	0	1.25
M.alba_G0018825	12.34	15.34	10.19	13.64	16.88	16.48	21.76	18.92	18.37	18.56	15.82	16.68	19.06	17.08	25.2	21.45	21.73	23.5	27.75	28.29	29.61	24.31	24.18	22.75
M.alba_G0018824	10.04	6.52	14.97	10.8	13.46	9.26	11.13	7.29	17.08	7.91	10.58	7.49	14.96	7.52	16.96	6.83	15.47	9.61	12.7	7.75	11.62	9.04	6.88	11.41
M.alba_G0018823	84.68	90.57	67.76	114.53	101.54	128.24	151.29	142.08	142.29	155.55	158.75	157.96	80.8	72.21	79.54	86.79	111.23	115.25	156.1	131.43	150.34	173.33	152.77	153.09
M.alba_G0018822	19.94	10.91	14.56	30.63	26.34	24.68	17.17	13.52	13.63	20.76	25.25	26.61	10	23.9	11.98	18.43	19.52	17.04	13.67	12.55	10.37	17.97	23.49	21.04
M.alba_G0018821	14	17.35	18.13	17.89	15.93	15.72	9.56	9.86	8.75	16.77	11.37	15.63	7.55	7.32	7.1	9.39	11.32	10.26	0.9	0.9	1.05	4.63	4.75	5.68
M.alba_G0018820	27.31	33.28	27.09	30.89	35.39	32.58	31.25	32.33	38.11	31.97	25.68	27.96	16.99	16.74	21.56	22.14	23.68	27.5	23.05	28.99	23.63	33.31	24.45	23.29
M.alba_G0018819	19.5	20.65	21.76	19.03	20.84	21.35	29.75	29.36	29.31	23.84	26.62	20.68	16.26	11.47	12.61	17.22	20.19	23.39	35.3	28.04	20.11	23.77	21.98	21.93
M.alba_G0018818	10.8	12.31	10.67	10.52	14.7	7.49	14.24	14.48	13.14	13.28	18.41	17.81	2.64	3.1	3.71	1.69	2.29	8.08	6.98	9.29	5.29	13	10.43	8.62
M.alba_G0018816	1.41	0.85	2.06	3.73	2.8	2.62	3.32	4.9	3.05	2	1.62	1.23	1.01	1.92	1.9	1.94	1.22	1.05	3.13	2.55	2.8	1.08	1.48	1.9
M.alba_G0018815	0	0	0	0	0	0	0	0	0.16	0	0	0	0.17	0	0	0	0	0.26	0.15	0.15	0.3	0	0	0
M.alba_G0018814	11.32	8.24	12.53	8.1	9.86	9.53	8.4	9.61	7.54	8.36	7.92	7.89	12.28	12.13	11.64	9.98	8.13	7.83	9	9.94	9.34	9.77	9.61	8.38
M.alba_G0018813	0	0	0	0	0	0	0.08	0.08	0	0	0	0.08	0	0	0	0	0	0	0.23	0	0	0	0	0
M.alba_G0018812	14.41	19.51	18.49	22.11	23.62	20.87	21.22	18.68	19.33	21.63	18.09	21.79	21.31	21.9	21.66	22.55	22.49	26.41	19.68	20.11	21.59	16.76	17.49	18.38
M.alba_G0018811	11.08	6.63	6.5	7.2	9.54	7.28	5.38	5.36	5.69	5.59	5.31	5.27	8.65	9.09	14.56	8.92	9.61	9.39	10.49	8.56	8.1	9.64	6.44	9.1
M.alba_G0018810	0.18	0.55	1.74	0	0.47	0.15	0.15	0	0.15	0.08	0.08	0	0	0	0	0	0.46	0.08	0	0	0	0.07	0	0
M.alba_G0018808	6.61	6.82	8.02	6.95	8.34	7.35	5.87	7.06	6.37	6.15	7.58	6.04	6.78	7.79	7.56	5.03	6.27	6.22	5.62	5.85	6.33	6.02	5.42	5.85
M.alba_G0018807	14.06	15.07	16.13	10.92	10.87	12.03	10.19	10.19	11	9.14	9.58	9.28	11.57	13.57	13.84	10.54	9.81	9.26	8.01	9.42	8.4	8.42	7.02	8.51
M.alba_G0018806	0.72	1.6	1.09	1.21	1.47	0.52	0.52	0.95	1.4	1.27	1.15	2.24	0.37	0.64	0.79	0.66	0	0.2	0.19	0.32	0.27	1.02	0.14	0.05
M.alba_G0018805	5.22	0.35	3.6	0.49	1.73	1.05	1.15	2.34	0.53	0.52	0.82	0.65	3.57	18.51	5.99	5.78	1.64	3.05	0.79	1.75	0.95	1.08	1.24	1.44
M.alba_G0018803	134.15	128.91	119.13	185.92	177.35	293.22	226.25	216.65	216.56	169.51	161.89	144.65	131.81	164.34	126.39	183.59	164.24	261.12	251.54	225.1	203.61	168.15	161.9	160.22
M.alba_G0018801	0.13	0	0	0.06	0.11	0.06	0	0	0	0.05	0.11	0	0	0.49	0	0.06	0.33	0.29	0.06	0.11	0	0	0.05	0.11
M.alba_G0018800	7	3.67	12.6	7.85	7.75	4.48	5	4.44	7.16	3.68	5.04	3.34	14.14	15.92	17.64	14.13	16.87	16.66	14.94	15.59	10.57	11.94	12.3	13.45
M.alba_G0018799	0	0	0	0	0	0	0	0.16	0	0	0	0	0.18	0.18	0	0	0	0	0	0	0	0	0	0
M.alba_G0018798	21.56	32.22	30.1	17.4	15.09	21.85	27.7	27.83	21.07	20.27	25.7	25.13	6.64	25.61	7.58	3.05	1.65	4.57	3.01	4.59	2.27	9.4	0.56	1.7
M.alba_G0018797	27.52	24.16	36.98	12.98	20.44	12.86	15.84	16.01	18.65	15.06	14.32	15.63	22.58	29.64	36.49	20.63	22.44	18.69	21	22.94	19.27	13.36	12.37	14.75
M.alba_G0018795	30.24	32.87	38.87	24.94	39.19	30.91	38.32	37.58	37.75	41.14	40.27	37.56	44.51	40.23	60.58	47.44	45.28	42.87	51.3	52.6	51.65	51.63	48.07	50.15
M.alba_G0018794	1.71	5.13	6.58	6.77	10.57	12.95	10.91	9.54	6.47	9.52	6.84	5.99	5.96	7.64	5.02	5.14	6.34	7.62	7.26	8.43	8.06	8.35	6.01	8.62
M.alba_G0018793	487.78	426.55	454.76	447.38	451.33	491.43	717.86	591.54	600.14	534.96	502.33	462.11	419.59	374.87	404.6	415.44	439.89	424.13	715.92	614.55	511.77	499.48	456.52	375.82
M.alba_G0018792	2.52	2.71	3.11	3.18	4.13	4.29	2.83	3.43	3.06	3.12	2.5	2.58	1.81	1.8	2.52	1.32	2.52	3.23	1.97	2.33	2.96	2.92	2.08	1.86
M.alba_G0018791	0	0.09	0	0	0	0	0	0	0	0.04	0	0	0	0	0	0	0	0	0	0	0	0	0	0
M.alba_G0018790	0.66	0.39	0.15	0.43	0.38	1.14	1.25	1.29	1.48	0.68	0.33	0.7	0.09	0.82	0.36	0.74	0.7	0.67	1.22	0.91	0.66	0.95	0.28	0.48
M.alba_G0018789	73.84	49.14	47.85	28.52	33.6	22.58	38.54	30.74	35.02	38.69	24.43	29.49	74.18	106.92	117.41	87.11	51.78	50.36	84.57	77.16	58.18	47.59	55.94	61.37
M.alba_G0018788	30.66	27.39	22.23	35.99	41.02	41.09	45.74	53.14	48.47	42.3	41.86	41.93	28.7	25.58	27.79	31.91	41.4	32.96	55.48	54.65	61.69	41.21	40.64	47.7
M.alba_G0018787	0	0	0.2	0.18	0	0	0	0	0	0	0.17	0	1.13	6.42	1.12	1.98	0	0.87	0	0.16	0	0.16	0	0
M.alba_G0018786	222.09	277.86	263.59	243.79	223.66	201.28	187.21	222.33	198.3	210.43	208.34	221.58	191.45	213.85	231.09	252.58	201.59	226.62	224.37	209.32	178.03	210.79	171.59	184.32
M.alba_G0018784	28.92	31.51	30.46	33.14	35.85	42.89	32.69	29.97	35.66	31.45	29.81	27.51	29.71	31.25	37.92	33.17	41.81	44.22	35.54	41.67	46.58	39.39	34.81	31.66
M.alba_G0018783	25.03	35.81	30.8	30.77	35.03	36.77	30.34	34.11	32.12	33.01	31.28	30.55	38.59	33.27	41.95	40.25	36.07	46	48.12	48.47	51.68	45.28	44.87	49.32
M.alba_G0018782	0	0.25	0	0	0	0.11	0	0	0.11	0.1	0.11	0	0.24	0.24	0	0	0.11	0.22	0	0.21	0	0.21	0	0.21
M.alba_G0018781	9.81	11.5	9.55	9.71	8.66	11.58	7.44	7.12	8.21	7.78	8.55	6.84	10.26	18.79	13.66	12.39	13.53	16.59	10.87	13.95	15.13	11.78	9	12.65
M.alba_G0018780	55.11	52.31	49.88	53.54	53.47	55.32	58.49	56.14	57.83	76.05	69.6	69.73	53.67	46.27	46.14	53.06	54.53	58.48	54.85	56.39	61.62	72.05	77.68	74.28
M.alba_G0018778	343.25	167.01	244.94	519.28	522.37	406.92	218.43	89.74	144.49	324.02	471.59	321.92	256.11	829.27	362.3	376.07	409.91	393.36	399.24	266.66	235.7	376.95	565.66	473.64
M.alba_G0018777	0.18	0.41	0.23	0.12	0.23	0.76	0.53	0.34	0.46	0.49	0.23	0.54	0.13	0.08	0.33	0.44	0.57	0.24	0.59	0.4	0.51	0.33	0.44	0.34
M.alba_G0018776	1042.2	1022.29	912.36	715	652.73	819.32	1139.41	1211.81	1082.21	853.09	1015.26	941.52	963.33	773.38	807.54	563.55	680.08	888.26	1559.36	976.66	948.83	965.26	836.21	855.72
M.alba_G0018775	0	0	0	0	0	0	0	0	0	0	0	0	0	0	0	0	0	0	0	0	0.07	0.14	0	0.07
M.alba_G0018774	0	0	0	0	0	0	0	0	0	0	0	0	0	0	1.09	0	0	0	0.18	0	0	0.22	0	0
M.alba_G0018773	69.34	79.29	66.04	165.29	154.5	167.83	107.08	102.97	114.24	90.37	92.36	89.12	66.43	81.52	83.62	99.48	157.77	137.05	155.34	149.27	144.08	84.46	95.66	65.52
M.alba_G0018772	65.61	23.47	36.1	98.76	101.34	124.83	48.58	97.2	71.41	21.24	40.29	15.72	32.92	111.96	37.49	7.62	49.84	30.79	44.05	158.94	76.68	15.45	17.39	6.19
M.alba_G0018769	84.45	74.76	72.51	91.51	72.58	65.84	55.58	64.4	72.99	71.75	74.67	72.11	104.66	114.17	120.13	94.87	101.37	100.6	119.02	107.67	98.49	105.03	106.79	132.61
M.alba_G0018768	103.75	99.17	100.95	60.3	68.22	62.93	57	54.32	62.9	59.13	73.74	75.26	69.89	33.47	68.61	45.31	47.31	38.84	43.97	43.41	49.47	52.56	45.89	54.06
M.alba_G0018767	6.12	7.93	9.09	8.49	10.15	7.88	6.66	5.92	4.9	5.68	2.88	7.88	7.64	6.25	6.34	6.81	7.15	6.94	5.41	6.03	7.24	3.26	5.07	5.53
M.alba_G0018766	2.98	3.6	2.55	3.04	2.89	3.93	4.35	3.59	4.1	2.97	3.7	3.06	1.46	2.31	1.93	1.67	2.59	2.33	2.18	2.55	2.99	3.6	2.26	1.92
M.alba_G0018765	8.24	4.47	3.28	2.75	3.06	3.47	1.73	3.82	2.13	1.23	2.99	1.14	2.91	2.92	2.33	1.86	2.76	1.8	0.12	2.05	0.83	0.12	0.61	0.74
M.alba_G0018764	0	0	0	0.31	0	0	0.14	0	0.15	0	0	0	0.32	0.49	0	0.16	0.15	0.45	0	0.14	0	0	0	0
M.alba_G0018763	82.27	82.38	101.42	67.6	68.81	56.65	48.77	49.9	59.55	39.16	37.76	39.12	61.47	66.45	77.68	74.78	70.15	67.46	76.36	72.07	63.77	50.75	46.67	47.09
M.alba_G0018762	0.44	0.11	0.22	0.86	1.09	0.56	0.31	0.34	0.44	0.34	0.47	0.45	1.36	0.66	0.86	0.77	1.29	1.33	0.82	1.12	1.02	0.64	0.52	1.33
M.alba_G0018761	5.06	4.49	5.58	8.31	8.76	10.27	9.72	7.05	8.68	7.44	8.5	9.27	4.41	6.1	4.23	6.38	8.43	7.72	8.46	7.43	9.08	8.33	6.42	7.34
M.alba_G0018760	1.03	0.42	0.42	0.28	0.41	0.84	3.04	2.15	2.54	0.79	1.02	1.35	0.69	0.84	1.03	0.28	0.89	0.32	2.44	1.89	1.48	1.81	0.95	1.01
M.alba_G0018759	0	0	0.49	1.36	0	1.06	0	0.38	0	0.78	0.36	0.87	0	0.44	1.49	1.2	0.41	1.21	1.94	1.1	0.35	1.7	0	1.08
M.alba_G0018758	48.87	34.12	32.15	25.75	30.48	24.38	29.81	26.38	25.42	28.07	30.24	31.53	39.63	53.17	45.33	35.4	36.67	31.46	29.92	31.49	37.83	35.52	37.56	43.27
M.alba_G0018757	43.41	26.31	32.63	32.02	37.88	36.9	50.38	49.39	51.01	35.19	42.97	33.22	24.8	45.58	16.32	40.23	47.36	32.76	50.59	43.51	40.44	50.28	38.76	39.13
M.alba_G0018756	52.01	47.52	49.94	49.01	40.65	40.34	53.01	44.75	47.56	41.88	45.43	36.76	37.73	26.04	43.46	37.82	40.71	35.02	32.2	41.99	45.45	44.7	46.42	41.22
M.alba_G0018753	37.89	20.04	34.47	12.21	11	11.55	15.35	16.14	10.8	12.72	18.04	16.59	14.81	9.12	6.63	7.32	6.05	17.32	10.38	3.74	3.69	8.78	3.77	5.95
M.alba_G0018752	0	0.07	0.27	0	0	0.06	0.17	0	0.11	0.06	0	0	0.13	0	0	0	0	0	0.05	0.05	0	0.33	0.17	0.17
M.alba_G0018750	19.68	22.84	16.87	23.38	24.52	25.15	24.02	21.67	21.79	32.33	27.27	28.34	43.66	24.78	41.8	37.37	29.08	34.34	25.78	40.09	43.77	42.11	46.15	42.8
M.alba_G0018749	8.34	9.02	7.39	10.45	11.63	13.02	14.04	13.07	13.42	18.69	15.08	16.25	13.81	12.95	11.67	16.85	15.54	14.88	18.79	19.86	21.28	22.65	27.43	25.9
M.alba_G0018748	0	1.28	0.37	0.16	0	0	0.3	0	0	0.45	0.15	0	0.34	0.69	0.17	1.14	0.31	0.79	0.44	0.15	1.32	0.45	0.6	0.46
M.alba_G0018746	0	0	0	0	0	0	0.12	0	0	0	0.12	0	0	0	0	0	0	0	0	0	0	0	0	0
M.alba_G0018745	7.4	9.86	13.37	13.99	9.8	13.24	15.56	14.19	16.3	15.74	13.03	16.48	22.75	14.85	18.46	15.86	9.36	14.02	10.54	14.66	12.43	18.88	17.37	8.15
M.alba_G0018744	5.85	3.73	1.07	3.59	3.49	3.54	5.15	4.98	3.73	3.95	2.82	3.92	1.48	4.31	3.27	4.11	2.24	5.21	4.87	3.73	4.81	3.17	2.46	2.49
M.alba_G0018743	0	0	0	0	0	0.04	0.04	0	0	0	0	0.13	0	0	0	0	0	0	0	0	0	0	0.04	0
M.alba_G0018741	2.36	1.48	2.09	1.22	1.79	1.16	2.52	1.87	1.46	0.93	2.76	2.29	1.37	2.84	1.68	1.86	1.75	1.73	1.55	1.97	2.43	1.48	1.28	1.29
M.alba_G0018740	12.6	11.51	13.79	15.42	17.92	19.41	16.17	15.76	16.78	17.51	17.84	16.66	16.01	13.86	11.31	13.48	13.38	15.15	15.8	14.08	16.4	16.43	13.61	17.2
M.alba_G0018739	18.39	17.13	15.04	15.86	21.94	20.89	16.6	13.05	15.52	14.13	16.7	13.28	13.28	17.71	14.06	14.39	16.11	17.58	14.86	15.63	15.8	15.58	14.17	14.94
M.alba_G0018738	6.63	6.62	4.81	5.63	7.04	4.42	4.1	3.43	4.04	4.14	6.51	3.89	2.64	4.55	4.69	5.44	2.63	4.15	2.82	3.53	2.32	3.08	2.31	4.03
M.alba_G0018737	1.95	2.61	3.82	4.07	3.44	4.52	2.33	2.16	2.87	2.82	3.19	2.56	2.43	2.07	0.93	3.94	2.7	4.34	2.27	3.41	3.37	1.8	3.93	2.66
M.alba_G0018736	30.06	19.53	23.27	4.69	5.39	1.61	4.62	3.13	3.66	2.26	7.02	3.09	12.53	11.84	11.08	9.7	3.8	2.86	2.09	2.74	1.35	1.44	2.11	2.67
M.alba_G0018735	58.72	54.9	56.48	52.69	41.91	43.28	40.33	34.18	41.59	43.14	36.94	44.35	70.24	75.96	78.92	61.62	57.09	59.53	70.18	67.79	64.09	58.39	58.9	59.55
M.alba_G0018733	1.26	2.1	0.7	1.23	0.34	1	1.16	0.91	0.67	2.31	2.76	1.96	1.21	8.88	2.21	0.36	2.78	2.16	0.16	2.59	1.12	1.71	2.45	1.9
M.alba_G0018732	51.03	48.42	50.3	42.74	44.66	45.9	38.64	42.15	42.04	41.38	40.54	42.37	45.84	58.61	47.07	47.73	43.85	46.33	37.65	42.12	42.88	43.47	45.39	39.09
M.alba_G0018731	229.61	186.48	231.58	221.95	209.3	176.23	221.16	226.18	208.99	215.47	201.54	205.04	259.19	224.85	194.06	228.81	260.73	239.78	279.93	228.56	184.33	215.7	210.58	215.35
M.alba_G0018729	22.53	23.02	29.43	24.85	29.01	23.53	18.73	23.94	22.39	12.53	12	25.52	49.92	50.39	73.81	43.07	31.01	40.07	18.8	25.3	25.13	19.94	25.04	23.77
M.alba_G0018728	0	0	0	0	0	0	0	0	0	0	0	0	0	0	0	0	0	0	0	0	0.21	0	0	0
M.alba_G0018726	0	0	0	0	0	0.53	0	0	0.27	0	0	0	0	5.94	2.64	0.28	0	0.55	0	0.51	0	0	0	0.26
M.alba_G0018725	6.35	1.11	2.42	9.57	6.64	6.96	3.43	1.91	1.1	5.98	15.32	4.79	0.28	9.97	4.83	7.62	4.49	4.96	2.69	3.01	0.32	3.11	6.98	5.33
M.alba_G0018724	1.53	1.35	0	0.3	0	0.43	1.24	0.34	0.89	0	0.25	1.18	0	0	0	0	0	0	0	1.06	0	0	0	0
M.alba_G0018723	4.73	5.05	5.87	5.79	8.15	8.96	6.04	5.54	6.41	6.56	6.37	5.78	2.98	3.15	3.33	2.85	4.16	3.4	3.45	4.45	3.22	5.42	3.85	3.85
M.alba_G0018722	16.29	19.2	18.91	26.54	16.31	25.31	31.86	25.63	30.77	29.95	24.83	21.73	26.22	36.6	23.57	26.24	28.57	27.89	33.42	39.93	35.97	32.69	36.52	29.9
M.alba_G0018721	7.43	5.68	9.52	5.37	5.33	6.43	5.76	6.43	5.88	6.12	5.15	5.24	3.67	5.87	5.73	3.94	4.83	4.96	5.61	4.69	6.25	4.18	4.34	3.32
M.alba_G0018720	6.52	7.94	6.67	8.98	8.86	10.04	7.74	8.43	7.11	7.7	9.71	10.37	9.59	10.58	8.01	9.29	9.24	9.84	6.25	7.45	9.71	7.73	8.11	8.77
M.alba_G0018719	1.63	1.1	1.68	1.09	0.49	1.03	1.35	0.91	1	0.62	0.74	0.86	0.41	0.82	1.5	1.37	1.67	1.68	0.96	0.75	0.88	0.57	0.79	1.06
M.alba_G0018717	0.37	0.09	0.86	0.25	0.98	0.47	1.18	1.41	0.4	0.08	0.24	0.4	0.62	3.99	1.84	0.76	0.56	1.07	1.23	0.46	0.83	0.77	0.7	0.55
M.alba_G0018715	7.4	7.63	8.75	10.78	9	10.47	10.96	9.23	9.79	9.46	9.91	10.36	9.21	8.78	8.16	7.94	9.06	6.98	7.59	8.55	7.78	9.28	8.13	9.14
M.alba_G0018714	147.22	80.94	102.7	189.67	146.53	138.75	92.4	57.7	70.69	124.6	158.48	136.19	85	222.21	102.89	114.47	109.43	89.66	113.33	91.14	98.17	101.84	148.96	97.84
M.alba_G0018712	1.55	1.01	1.59	1.02	0.99	0.6	0.9	0.96	0.73	0.36	0.73	0.98	0	1.01	2.14	1.1	0.79	0.75	0.99	0.47	0.46	0.77	0.35	0.6
M.alba_G0018710	6.65	8.22	11.28	8.88	7.63	7.76	8.62	9.34	8.06	7.57	8.4	8.41	5.84	7.15	6.91	6.07	7.75	6.68	7.69	7.42	7.17	7.15	5.25	5.67
M.alba_G0018709	747.63	709.65	703.44	679.32	639.55	594.4	559.34	600.01	572.65	624.17	623.95	684.11	444.43	315.6	415.65	442.25	441.3	445.64	435.02	422.39	410.09	434.94	412.06	450.89
M.alba_G0018708	17.51	14.27	13.58	21.8	24.45	28.68	28.28	29.14	26.87	20.53	30.67	27.36	15.24	20.82	23.91	11.98	16.37	16.21	23.07	28.72	27.95	23.7	24.05	24.68
M.alba_G0018707	6.68	5.03	7.67	9.6	9.41	10.37	9.63	8.05	7.74	10.27	7.7	8.08	7.62	13.8	9.62	7.72	11.25	13.24	11	9.57	9.57	7.93	9.4	9.79
M.alba_G0018706	23.98	30.69	25.09	27.76	29.09	31.95	25.45	30.14	27.89	30.09	25.58	33.78	20.4	29.55	25.01	23.32	20.21	24.8	20.81	23.7	24.2	30.02	25.8	27.52
M.alba_G0018703	7.43	4.57	6.18	8.37	12.27	11	11.88	9.08	12.66	8.86	9.81	8.29	5.39	4.96	4.78	5.06	7.06	8.32	12.47	11.88	13.2	10.44	8.56	7.66
M.alba_G0018702	0.99	3.1	2.53	2.77	2.65	3.13	3.05	2.52	2.83	1.83	2.22	2.18	1.85	1.2	3.3	2.76	1.86	3.25	1.47	1.36	1.98	1.4	1.3	1.83
M.alba_G0018701	13.67	10.63	10.64	14.23	17.36	16.77	13.5	13.47	14.31	13.82	12.16	12.38	9.01	13.68	13.13	11.53	12.23	12.83	12.98	14.61	15.13	13.02	12.19	11.92
M.alba_G0018700	247.53	226.62	246.44	196.07	220.52	185.77	227.9	203.63	243.89	243.71	204.07	228.23	243.11	211.93	217.66	244.13	244.51	226.88	233.56	229.52	214.03	217.97	193.61	202.36
M.alba_G0018699	6.82	6.83	10.67	3.18	5.16	4.52	3.17	3.49	5.74	2.65	2.35	2.05	4.86	13.33	11.11	8.95	8.11	5.56	6.01	3.41	4.33	4.74	7.05	3.99
M.alba_G0018698	6.24	12.27	14.43	2.4	2.84	1.46	1.45	2.9	2.62	1.29	1.3	0.83	8.69	2	9.33	4.16	6.06	6.57	3.62	2.05	4.82	3.01	0.79	1.93
M.alba_G0018697	0	0	1.2	0.18	0.51	0	0	0	0	0.16	0.5	0	0.37	0.19	0	0.89	0	0.17	0.65	0.16	0.32	0.65	0	0
M.alba_G0018694	2.21	1.14	7.41	3.51	5.36	8.53	8.97	4.7	9.09	10.33	9.52	9.19	0.53	2.13	1.57	1.01	8.14	3.44	5.52	6.91	1.82	3.24	4.64	8
M.alba_G0018693	64.89	71.99	70.52	68.02	77.25	81.93	88.54	82.71	82.51	82.14	75.66	73.39	62.79	60.49	63.95	58.33	74.62	75.1	86.31	92.83	87.2	88	72.48	70.09
M.alba_G0018692	0	0.07	0	0	0.03	0	0	0.03	0.06	0	0.17	0	0.03	0.98	0.06	0.06	0	0.2	0.08	0.03	0	0.03	0	0.06
M.alba_G0018691	19.48	20.97	18.44	19.62	18.53	23.19	19.05	18.06	18.27	21.51	19.48	20.17	16.6	26.84	23.31	16.5	17.82	24.93	19.19	20.46	18.5	19.58	17.64	17.34
M.alba_G0018690	2.63	1.67	2.02	4.47	4.82	4.52	7.62	5.63	5.38	5.28	5.93	7.03	5.24	3.38	3.46	4.65	7.6	5.83	9.11	8.89	9.54	11.54	6.81	7.71
M.alba_G0018689	4.47	3.45	0.92	0.41	0	0	0.76	0.95	1.93	1.52	3.66	0.98	16.47	9.03	13.36	3.69	6.58	4.38	2.23	3.17	6.61	4.68	7.13	9.14
M.alba_G0018688	5.46	1.25	0	0	0	0	1.04	2.07	0.53	0	2.61	0	4.07	3.51	1.73	0.56	0	0.54	1.01	0.51	6.99	1.53	1.02	5.17
M.alba_G0018687	24.36	35.29	37.78	34.07	30.01	47.95	35.37	40.6	45	37.6	33.6	31.44	29.95	22.09	30.25	29.02	36.37	39.61	38.91	38.05	39.68	37.96	33.67	36.78
M.alba_G0018686	50.91	51.05	46.2	66.57	57.71	70.44	79.83	65.3	71.67	69.39	68.71	63.47	45.47	51.09	43.14	54.53	59.74	65.23	81.42	72.78	80.37	73.49	71.03	69.57
M.alba_G0018685	32.56	31.55	33.79	27.53	29.28	32.36	34.5	30.07	29.7	31.4	31.09	28.97	39.88	44.44	42.3	33.51	43.35	40.9	43.58	44.19	45.34	41.99	43.19	34.83
M.alba_G0018681	14.42	17.14	19.87	19.67	19.31	16.81	18.05	16.36	16.8	16.86	15.27	17.74	17.66	25.43	20.37	21.84	18.26	18.68	16.11	15.73	17.6	18.06	16.54	19.06
M.alba_G0018680	138.88	125.72	152.21	130.58	149.62	114.5	152.66	149.25	142.27	150.31	111.54	120.69	89.41	89.01	114.78	95.58	105.71	103.17	128.18	105.9	108.06	107.4	94.93	79.94
M.alba_G0018679	29.7	27.84	32.13	28.82	28.51	30.08	38.35	30.58	34.86	29.71	27.83	25.46	26.22	28.65	29.52	24.93	29.42	28.92	37.23	37.61	34.18	30.09	26.31	25.95
M.alba_G0018672	0	0	0	0	0	0	0	0	0	0.38	0	0	0.29	1.01	0.86	0.41	0.26	0.8	0.38	0.88	0.74	0.38	0.25	0.38
M.alba_G0018669	13.62	18.16	13.6	7.52	12.15	13.6	20.64	14.38	20.78	17.5	14.03	14.52	15.88	18.1	16.73	11.42	13.47	11.87	26.76	18.27	19.23	13.03	19.54	13
M.alba_G0018668	20.74	19.39	26.59	27.46	26.38	34.16	23.24	24.69	25.89	22.67	22.98	20.65	29.86	31.38	30.71	27.79	29.7	30.76	29.51	27.28	22.03	27.11	26.75	23.39
M.alba_G0018667	0	0	0	0	0	0.34	0	0	0.35	0.34	0	0	0	0	0	0	0	0	0	0	0	0	0.34	0
M.alba_G0018665	104.38	100.67	109.64	79.35	82.93	61.47	60.34	58.41	55.18	51.24	57.16	60.76	84.68	83.08	79.44	78.24	57.16	63.11	45.57	60.59	36.4	56.5	42.88	48.89
M.alba_G0018663	29.62	33.38	36.46	29.76	26.89	25.68	23.28	23.8	21.83	29.13	25.49	26	50.08	54.35	61.53	56.08	55.42	51.93	37.69	40.43	46.07	44.53	49.05	46.77
M.alba_G0018662	0	0	0	0	0	0.46	0	0	0.16	0	0	0.78	0	0	0	0	0	0	0.15	0.3	0	0	0.15	0
M.alba_G0018660	0	0.6	0.9	0.13	0	0	0.49	0.12	0.13	0.12	0	0	0	0	0	0	0	0.26	0	0.12	0	0	0	0
M.alba_G0018659	10.51	12.93	12.56	16.73	14.98	14.41	11.67	16.5	17.74	10.51	13.67	9.69	10.07	13.68	19.1	14.9	19.03	16.6	17.06	17.38	20.63	10.05	12.25	12.42
M.alba_G0018658	0	0	0	0	0	0	0	0	0	0	0	0	0	4.69	1.54	1.24	0	1.93	0	0.23	0	0.45	0	0.23
M.alba_G0018657	41.12	23.2	26.2	25.02	31.67	30.79	22	28.25	27.71	9.21	35.15	23.27	20.26	97.11	32.63	25.48	9.1	18.4	4.37	13.69	11.69	3.12	4.13	4.47
M.alba_G0018656	0.58	0.27	0.57	0.32	0.67	1.15	1.27	0.94	1.04	0.69	0.53	0.72	1.48	3.46	1.75	2.17	1.97	2.42	1.36	2.26	2.02	0.88	1.55	1.02
M.alba_G0018655	8.5	8.98	5.26	1.93	4.13	1.82	2.36	1.81	2.21	3.79	4.03	5.21	2.65	13.3	6.46	7.8	4.42	5.49	7.97	4.78	6.99	8.73	9.65	12.14
M.alba_G0018654	16.38	15.81	20.69	14.86	16.01	8.34	7.33	8.96	8.7	8.71	10.87	10.18	12.32	17.28	17.77	12.72	11.02	9.72	6.51	7.82	7.01	7.7	7.97	11.24
M.alba_G0018653	0.76	1.15	1.21	1.17	1.03	1.06	1.3	1.3	1.32	0.85	1.11	0.56	1.96	0.85	1.73	1.34	1.47	1.51	0.83	1.22	0.77	1.38	0.94	0.95
M.alba_G0018652	10.31	10.05	9.59	10.15	12.16	11.43	10.38	11.3	12.1	9.58	10.14	9.86	7.07	7.94	6.63	7.06	7.49	8.38	7.86	8.1	7.02	9.75	6.96	8.69
M.alba_G0018650	0	0	0.05	0	0	0.04	0	0	0	0	0	0	0	0	0	0	0	0	0	0	0	0.04	0	0
M.alba_G0018649	6.27	9.95	8.3	8.27	9.86	7.93	8.32	7.37	7.11	7.15	6.61	6.39	8.53	12.74	12.26	9.99	11.33	10.87	10.13	10.04	11.15	9.51	9.77	9.6
M.alba_G0018648	2.23	3.4	1.93	1.38	1.42	0.77	3.89	2.66	3.48	1.67	2.08	2.34	3.16	4.21	2.29	1.31	1.93	1.11	2.23	3.87	1.91	2.02	1.8	2.59
M.alba_G0018647	5.39	4.1	4.15	6.98	6.47	7.53	7.84	7.03	7.81	5.82	6.05	6.28	4.53	4.45	7.1	4.68	6.44	6.08	6.8	8.42	7.34	6.34	5.94	5.79
M.alba_G0018645	8.68	5.69	7.62	8.13	7.17	6.52	7.27	7.01	7.43	7.47	7.75	8.1	8.28	9.48	9.18	8.23	5.79	7.52	7.94	7.74	7.69	8.31	8.07	7.79
M.alba_G0018644	7.33	8.34	9.34	10.02	11.31	15	11.73	12.61	11.34	10.49	9.4	8.22	7.44	7.93	6.69	7.82	9.37	11.58	12.81	10.72	10.96	9.5	8.13	7.47
M.alba_G0018641	12.8	21.36	13.35	23.66	18.77	22.86	15.54	16.3	15.98	23.65	18.03	17.78	22.81	11.6	14.91	28.31	27.62	28.09	17.55	21.52	28.47	24.87	28.99	25.58
M.alba_G0018639	17.58	18.35	25.31	4.33	1.92	2.24	5.38	11.65	8.65	4.06	8.04	7.22	28.9	28.63	33.8	15.14	5.08	1.55	2.53	4.7	6.78	2	8.03	18.5
M.alba_G0018638	26.91	24.34	19.41	21.7	27.86	26.61	25.77	27.01	24.2	28.84	20.89	24.54	21.41	23.94	25.64	23.33	24.15	25.87	27.67	29.66	27.76	30.02	25.74	25.9
M.alba_G0018637	12.91	13.29	16.85	13.16	16.43	15.73	13.78	13	14.47	13.62	15.05	15.04	14.92	16.11	17.96	14.59	14.86	12.27	13.25	13.42	14.58	15.71	13.89	14.58
M.alba_G0018636	3.28	2	4.03	3.69	5.86	3.79	3.86	4.51	2.96	3.82	3.58	4.16	4.83	4.36	2.94	4.4	4.26	4.78	3.87	3.61	6.55	2.27	3.23	2.51
M.alba_G0018634	9.32	9.88	8.61	7.57	10.52	10.94	11.31	11.13	10.91	10.06	10.37	9.37	7.19	9.44	9.39	8.73	9.58	9.73	12.09	11.32	11.47	12.42	9.69	10.28
M.alba_G0018633	31.78	38.72	38.34	26.37	25.24	22.62	20.21	20.25	23.3	23.68	24.17	27.78	25.63	30.73	32.83	24.56	21.49	19.73	16.58	21.12	19.44	21.47	21.47	26.75
M.alba_G0018632	0	0.1	0	0	0	0	0	0	0	0	0	0	0	0	0	0	0	0	0	0	0	0	0	0
M.alba_G0018631	23.86	24.19	25.41	20.26	22.56	25.99	19.47	23.44	22.05	24.44	23.82	24.46	16.54	14.84	27.02	18.99	16.96	18.97	18.08	21.97	19.05	23.31	19.51	21.14
M.alba_G0018630	9.64	9.9	10.39	15.84	14.55	14.52	17.72	13.91	16.98	14.05	14.14	11.85	8.94	12.95	12.45	11.14	15.17	14.48	17.49	18.71	20.46	16.66	14.42	14.19
M.alba_G0018629	12.78	8.12	11.92	6.31	6.77	4.39	7.96	8.97	6.82	6.26	5.46	4.03	7.64	11.72	8.94	6.29	5.23	5.74	7.33	8.27	4.54	4.63	4.9	5.75
M.alba_G0018628	12.09	14.03	16.86	17.43	19.99	24.21	24.72	22.77	23.63	20.56	21.72	20.22	15.6	16.3	19.91	22.19	24.07	23.53	26.44	24.38	32.32	22.82	23.39	21.12
M.alba_G0018627	0.6	2.14	4.27	0.73	0.8	0.38	1.85	0.97	2.08	1.38	1.63	0.51	2.46	1.52	2.33	1.82	1.71	1.4	3.56	3.54	2.67	2.23	2.42	1.33
M.alba_G0018626	8.58	16.66	26.05	16.34	12.48	17.91	17.56	16.49	19.1	15.46	16.1	14.45	31.28	21.39	19.5	14.99	23.93	23.09	15	18.8	18.55	16.09	18.39	14.35
M.alba_G0018624	12.11	14.38	13.38	19.06	17.33	18.5	10.25	10.17	10.5	11.14	14.22	10.46	11.61	17.52	9.81	14.08	16.2	13.11	10.88	11.26	11.98	11.51	16.5	13.3
M.alba_G0018623	74.87	74.53	80.4	65.96	67.28	65.16	52.88	54.21	59.56	61.06	52.86	57.69	54.06	62.18	70.98	60.44	51.54	58.29	44.54	47.08	49.7	49.41	51.48	35.43
M.alba_G0018622	7.48	14.97	10.4	20.79	16.93	18.15	22.41	19.26	20.14	15.1	15.15	16.46	12.35	12.91	9.29	14.05	12.06	11	11.1	13.73	14.63	14.93	12.22	12.93
M.alba_G0018621	1.6	3.76	4.01	3.7	2.47	2.41	2.56	2.11	2.9	1.34	2.3	2.46	3.2	2.71	1.33	2.95	0.9	3.02	1.9	2.24	1.02	2.06	1.35	1.2
M.alba_G0018619	1.03	2.55	2.84	1.25	1.64	1.06	1.41	1.4	1.78	1.75	0.59	1.8	0.92	1.98	1.5	1.51	1.79	2.02	1.89	2.4	1.3	2.07	1.33	1.23
M.alba_G0018617	66.15	69.53	75.39	41.83	36.14	36.07	30.04	24.05	30.43	30.05	22.1	32.46	46.65	52.08	48.51	37.98	33.25	28.23	21.18	21.74	24.81	28.36	19.2	30.5
M.alba_G0018616	95.75	83.1	75.7	106.32	109.26	119.13	92.27	105.64	112.07	84.27	107.44	116.79	94.51	132.71	101.82	137.73	94.81	137.46	126.06	91.14	108.9	112.54	104.86	112.36
M.alba_G0018613	19.25	27.76	28.4	35.87	29.91	34	32.71	29.92	31.5	30.97	33.13	29.45	31.96	37.39	25.89	31.7	38	35.7	32.4	32	30.01	33.54	28.49	31.55
M.alba_G0018611	905.86	851.86	862.49	867.75	790.03	767.72	632.34	952.78	657.14	574.31	728.52	711.79	875.07	704.74	730.61	764.45	790.89	906.36	865.27	797.83	630.1	625.77	816.63	765.49
M.alba_G0018610	0	0	0	0	0	0	0	0.08	0	0	0	0	0	0.09	0	0	0	0	0	0	0	0	0	0
M.alba_G0018608	13.73	16.24	16.81	19.87	18.29	28.4	16.92	20.41	19.59	19.39	18.22	18.29	13.42	12.57	18.55	21.63	19.11	22.55	13.5	15.16	17.55	15.31	13.67	11.46
M.alba_G0018607	37.97	39.12	48.31	22.74	22.17	24.75	18.51	19.14	18.64	16.43	17.52	19.99	28.18	27.89	27.87	18.6	15.82	24.1	14.86	15.82	15.91	14.83	14.6	16.15
M.alba_G0018606	19.52	15.75	13.97	17.84	21.61	18.68	17.48	18.11	20.28	16.16	18.76	17.01	19.14	19.97	21.94	17.82	18.29	17.44	18.64	20.54	17.1	18.38	15.68	18.51
M.alba_G0018605	10.4	10.46	11.83	10.57	9.82	11.53	9.15	9.93	9.36	9.88	12.23	11.25	13.34	14.9	12.2	10.58	11.67	12.88	12.78	12.96	12.21	11.26	11.21	13.87
M.alba_G0018604	7.4	4.41	4.84	4.21	4.83	3.8	5.44	5.11	4.7	3.95	4.81	4.29	4.2	4.32	3.91	3.02	4.11	4	4.78	5.09	4.84	4.06	4.16	3.73
M.alba_G0018603	1.42	0.66	0.25	0.53	1.34	1.16	0.55	1.01	0.82	1.15	1.04	0.8	0.49	1.02	0.46	0.76	0.39	0.47	0.37	0.37	0.78	0.32	0.53	0.87
M.alba_G0018602	2.63	2.87	2.72	6.18	3.96	6.38	6.75	5.93	5.5	5.79	6.8	3.52	3.71	4.77	4.85	3.69	5.5	4.55	9.28	9.03	7.13	7.14	7.68	6.73
M.alba_G0018601	7.37	11.17	9.84	8.81	10.33	7.89	7.41	7.16	7.74	5.9	8.52	9.87	5.07	4.51	6.09	4.85	6.09	4.48	6.14	7.37	5.2	5.31	3.94	4.51
M.alba_G0018600	6.58	17.45	8.41	7.74	4.31	9.34	2.7	3.12	0.24	0.98	2.35	4.35	1.3	1.83	13.82	7.65	8.06	3.82	1.16	1.66	3.56	4.09	2.35	6.04
M.alba_G0018598	11.25	12.16	15.08	9.3	4.97	7.17	8.17	7.63	7.07	7.65	3.23	6.9	3.23	12.45	9.61	5.19	6.99	7.5	5.62	3.76	8.32	11.78	12.29	8.15
M.alba_G0018597	3.13	4.97	7.44	4.83	3.6	3.65	3.29	3.09	2.79	3.17	4.23	3.79	2.58	3.47	1.28	3.73	3.95	3.75	3.5	3.28	2.97	4.6	3.25	2.72
M.alba_G0018596	4.66	6.84	1.02	2.92	4.58	2.82	3.49	4.88	2.9	2.3	3.71	2.53	5.12	2.95	6.46	0.91	3.15	2.74	2.73	3.12	3.29	2.24	3.17	1.82
M.alba_G0018595	9.06	7.53	6.59	5.51	9	9.63	16.99	11.75	10.52	8.05	9.94	5.41	5.52	10.8	7.04	3.69	2.68	7.25	12.95	10.3	8.89	5.18	5.54	6.41
M.alba_G0018594	44.92	41.24	39.61	34.61	35.99	35.52	42.03	35.45	44.58	37.42	38.71	34.63	37.29	35.4	39.16	31.14	37.07	33.45	42.55	48.42	45.1	41.08	35.96	39.68
M.alba_G0018593	2.06	3.05	4.71	4.46	5.32	10.21	9.87	8.76	9.13	5.29	4.06	3.03	5.43	6.76	6.67	4.84	6.66	7.29	9.74	8.7	7.8	6.06	3.71	3.55
M.alba_G0018592	18.47	23.27	19.51	16.75	18.88	23.55	16.62	18.31	16.75	15.89	18.15	21	26.49	21.21	18.57	17.75	19.75	23	14.22	15.94	15.54	17.93	17.34	15.38
M.alba_G0018591	14.2	7.22	12.94	16.35	17.42	12.53	4.36	3.55	4.37	6.71	12.83	8.41	7.93	21.13	10.33	10.66	11.55	10.65	4.65	5.15	4.11	6.69	10.38	9.19
M.alba_G0018590	12.58	10.42	9.91	8.58	13.16	11.11	12.19	11.46	13.93	11.75	12.04	10.77	11.22	11.91	9.67	11.48	12.74	11.21	12.48	13.16	13.94	11.71	11.62	13.27
M.alba_G0018588	68.84	71.95	81	61.81	65.24	72.91	75.25	68.45	69.42	62.64	59.94	54.75	55.26	56.79	80.24	52.96	57.24	57.05	64.6	54.56	54.68	52.4	42.18	47.68
M.alba_G0018585	0	0	0.12	0	0	0.03	0	0	0.03	0.03	0	0.1	0	0	0	0	0	0	0	0	0.03	0	0.03	0.03
M.alba_G0018584	89.15	91.51	83.65	125.22	126.76	144.57	177.21	150.38	163.93	167.71	149.76	147.7	96.6	91.28	85.63	109.56	126.61	125.21	180.3	181.19	160.39	163.6	158.57	151.52
M.alba_G0018582	28.07	28.09	28.18	27.25	26.52	24.68	22.6	23.21	21.91	28.66	29.31	29.02	20.32	23.6	23.68	20.94	19.33	21.15	17.71	16.31	19.23	22.02	23.34	25.17
M.alba_G0018581	21.44	15.54	10.63	23.3	25.58	23.14	28.05	27.3	25.19	34.02	25.15	29.19	25.83	19.42	22.38	25.53	22.63	22.89	29.62	30.53	31.77	35.77	36.4	37.46
M.alba_G0018580	157.57	180.84	169.32	213.53	173.51	217.47	158.26	178.97	151.13	226.25	210.13	197.63	360.56	299.81	357.25	314.22	411.5	399.58	236.2	247.2	266.4	290.24	351.03	377.11
M.alba_G0018575	12.56	11.64	12.31	13.56	14.46	19.72	22.91	16.52	16.6	17.78	16.72	16.02	11.65	12.25	9.14	10.51	12.89	12.82	17.42	16.57	15.82	16	11.43	15.73
M.alba_G0018571	0.29	0	0.45	0	0.13	0	0.13	0	0	0	0.13	0	0	0	0	0	0	0	0	0	0.24	1.84	0	0
M.alba_G0018570	38.85	58.96	66.91	41.58	39.89	32.42	31.18	32.82	35.93	25.62	33.11	32.98	49.98	68.52	56.81	41.48	42.2	26.16	36.1	39.68	41.65	37.79	39	38.06
M.alba_G0018568	5.74	5.61	6.04	5.12	3.62	5.02	3.07	3.41	5.87	4.19	4.95	4.49	6.39	7.11	4.29	3.77	4.71	4.48	3.16	4.28	4.39	4.13	3.54	4.72
M.alba_G0018566	0.38	1.85	1.19	2.44	1.7	3.74	1.65	1.42	2.44	1.85	1.99	2.36	1.6	3.58	2.92	1.88	4	3.2	2.46	1.07	2.74	1.61	1.94	2.62
M.alba_G0018565	0	0	0	0.15	0	0	0	0	0	0	0	0	0	0	0	0	0	0	0	0	0	0	0	0
M.alba_G0018564	35.09	36.27	38.15	35.49	39.84	39.62	35.14	27.01	30.16	27.92	24.99	34.76	40.18	38.85	41.17	40.22	38.8	34.78	26.5	38.25	31.79	31.7	32.1	32
M.alba_G0018563	2.27	4.52	4.16	3.25	2.14	2.81	2.67	3.65	2.32	2.23	2.13	2.12	1.79	1.99	2.49	0.23	0.92	0.76	0.67	1.14	1.2	1.14	0.76	0.43
M.alba_G0018562	137.75	125.43	131.22	87.11	86.77	75.57	82.36	87.39	77.39	77.44	101.84	102.41	136.41	118.38	128.21	98.93	79.11	71.75	78.73	84.34	82.22	78.08	98.39	112.58
M.alba_G0018561	8.69	8.16	11.34	19.12	19.4	15.13	7.1	5.11	6.09	5.97	15.19	9.96	6.98	10.82	16.02	13.84	15.5	9.56	9.36	8.09	7.77	8.35	14.82	9.15
M.alba_G0018560	0	0	0	0.04	0.05	0	0	0	0	0	0	0	0.31	0	0.1	0	0	0	0	0.05	0	0	0	0
M.alba_G0018559	41.28	39.22	33.52	41.39	39.3	45.99	34.1	37.77	35.61	37.65	38.42	36.64	37.32	40.4	40.55	35.6	35.15	41.58	38.16	40.74	47.88	44.25	41.75	41.3
M.alba_G0018558	14.35	10.46	10.57	21.03	18.89	20.05	18.03	14.27	15.92	12.35	18.14	14.56	14	17.82	13.26	15.5	18.36	16.96	20.01	19.63	22.27	13.65	16.59	17.87
M.alba_G0018557	9.17	8.82	7.9	6.84	9.4	8.29	6.09	6.16	6.96	6.47	6.23	7.4	7.26	9.96	9.43	8.48	7.81	6.21	5.9	7.04	7.13	6.41	5.38	7.23
M.alba_G0018556	32.79	35.96	39.3	22.74	26.84	17.06	20.09	19.97	22.77	22.22	19.63	25.65	34.87	38.13	46.84	30.24	23.14	19.84	15.76	18.31	21.07	20.89	17.82	25.27
M.alba_G0018555	4.04	4.66	6.86	5.37	5.57	4.59	4.4	4.14	3.84	4.71	4.52	4.76	5.35	5.33	9.74	4.11	5.34	5.4	3.73	3.05	3.88	5.41	4.37	4.6
M.alba_G0018554	1.39	1.77	0.7	2.55	2.02	3.22	4.25	4.16	4.34	3.38	3.15	2.6	1.33	1.71	2.03	2.79	2.38	2.65	6.94	5.66	4.94	3.93	3.42	2.75
M.alba_G0018552	2.36	6.51	3.34	37.36	10.56	33.19	0.22	0.31	3.2	1.31	1.11	0.63	29.47	2.87	16.39	158.06	81.73	97.55	3.12	0.94	6.29	1.51	8.59	2.23
M.alba_G0018550	131.73	114.52	123.94	153.18	161.58	198.73	165.29	156.22	153.18	131.18	138.74	128.84	112.6	145.25	112.92	117.85	139.93	198.97	217.27	190.51	184.85	153.57	149.89	141.97
M.alba_G0018549	8.05	10.59	11.43	10.59	14.4	14.52	12.92	16.3	14.13	12.84	12.5	13.58	6.17	13.18	9.95	10.72	13.62	12.2	12.25	13.1	13.58	10.8	11.51	10.82
M.alba_G0018548	0.35	0	0.06	0.32	0.16	0.1	0.05	0.15	0.15	0.05	0	0	1.35	7.08	0.73	0.76	0.36	0.52	0.29	0.15	0	0	0	0.15
M.alba_G0018545	21.35	29.23	28.51	28.6	31.88	34.16	29.37	30.65	35.19	45.05	39.27	50.1	21.98	14.39	18.08	58.85	29.22	29.96	23.09	21.14	29.78	40.87	36.21	47.8
M.alba_G0018544	19.7	17.92	14.11	19.76	14.73	22.08	26.55	25.66	23.69	23.65	15.98	16.64	10.66	18.3	12.99	18.51	20.09	24.16	20.66	24.15	24.58	24.48	16.75	16.2
M.alba_G0018542	17.72	16.97	11.93	27.01	28.29	35.05	37.07	29.97	34.73	33.02	27.72	32.69	15.77	20.2	24.94	21.92	26.03	23.96	33.39	35.52	45.15	36.24	29.37	29.99
M.alba_G0018541	589.77	520.74	449.27	458.82	399.38	386.13	536.29	545.12	554.9	348.05	404.64	387.28	419.81	431.98	378.2	260.44	337.15	321.7	669.27	534.59	472.36	346.44	272.03	295.99
M.alba_G0018540	1.85	1.85	1.28	2.8	2.92	3.01	3.26	2.99	2.9	3.24	3.28	2.86	2.44	2.42	2.1	2.47	2.64	1.94	3.22	3.36	3.79	2.96	3.37	3.5
M.alba_G0018539	0.06	0	0.06	0	0.05	0	0	0.1	0.11	0.05	0.05	0.22	0	0.47	0	0	0	0.11	0.05	0.05	0.1	0.26	0.15	0
M.alba_G0018538	6.3	5.73	7.6	5.32	8.59	5.62	4.7	6.27	5.14	4.93	8.12	5.9	3.29	5.59	4.92	3.67	5.52	4.73	5.93	4.37	3.75	5.07	5.4	4.42
M.alba_G0018537	161.79	113.94	100.78	81.54	94.81	49.53	71.3	68.62	75.27	28.08	38.87	34.57	165.1	157.15	149.32	163.28	93.7	74.93	48.75	64.02	50.95	25.73	26.46	32.92
M.alba_G0018536	76.18	82.26	81.2	62.99	67.66	60.65	72.62	82.93	67.94	90.82	72.66	79.14	85.78	69.99	75.55	66.54	66.13	58.21	70.49	72.92	73.55	83.41	82.79	77.07
M.alba_G0018535	12.81	12.91	13.24	16.39	19.96	18.67	18.42	18.05	18.56	17.22	18.25	17.07	15.32	15.3	16.59	16.06	15.77	16.72	15.89	17.56	18.3	16.94	15.37	16.79
M.alba_G0018534	3	4.7	3.44	3.63	3.34	5.25	4.85	3.88	4.43	1.8	2.68	4.09	2.66	6.1	8.97	2.65	3.95	6.34	6.94	5.74	2.74	3.17	2.8	4.64
M.alba_G0018533	179.7	160.1	211.37	171.94	149.66	195.88	182.68	201.6	178.32	178.77	181.18	184.73	198.8	157.04	168.44	162.17	191.35	197.29	215.25	193.38	190.16	158.62	153.65	165.93
M.alba_G0018531	0	0	1.74	0	0	0.48	0	0	0	0	0	0	0	0	0	0	0	0.5	0	0	0	0	0	0
M.alba_G0018527	24.71	25.78	25.85	22.8	23.17	21.9	21.64	21.08	24.4	21.23	21.59	18.62	22.73	29.16	28.97	26.36	28.47	26.12	26.16	27.63	27.57	23.25	26.54	24.73
M.alba_G0018526	2.51	3.89	4.85	3.96	3.27	4.77	2.72	3.49	3.78	2.53	2.62	0.99	0.76	5.22	1.82	0.97	2.41	2.83	1.76	3.48	2.23	2.61	2.06	2.09
M.alba_G0018523	9.18	7.38	8.83	8.47	7.92	8.86	6.79	6.76	7.06	6.09	5.14	6.13	6.76	9.84	5.86	5.24	6.43	6.42	4.75	5.41	5.97	4.78	4.75	4.95
M.alba_G0018522	2.55	2.37	4.43	2.71	2.63	2.67	2.29	2.22	1.67	1.43	1.87	2.94	2.38	3.77	3.01	2.85	2.53	2.27	1.92	1.87	2.3	2.81	2.19	2.33
M.alba_G0018521	20.21	19.66	20.27	27.47	24.56	23.81	22.11	22.86	25.03	22.9	20.17	19.93	22.58	26.08	22.54	25.02	29.09	29.02	31.91	27.77	26.51	28.13	23.39	24.56
M.alba_G0018520	2.61	3.91	4.09	2.68	3.42	4.12	3.46	4.38	5.92	3.58	2.11	3.32	2.75	1.7	1.84	1.93	1.97	2.93	4.57	4.5	3.47	4.95	3.05	3.02
M.alba_G0018519	31.94	16.79	21.72	43.27	48.18	37.22	28.49	23.87	25.47	30.4	39.65	23.9	18.04	40.23	18.18	17.67	33.28	25.45	33.48	31.75	31.31	30.33	43.21	27.41
M.alba_G0018518	116.92	82.75	83.24	63.01	66.09	67.9	73.59	66.73	70.21	70.22	70.84	68.28	85.77	74.68	83.57	69.08	84.63	93.87	86.16	72.4	66.32	70.53	78.51	63.5
M.alba_G0018517	135.37	160.01	149.58	120.78	114.71	132.44	110.81	124.64	122.06	114.56	117.51	124.41	113.02	134.31	115.1	82.11	92.31	103.77	92.19	109.25	107.2	98.5	103.3	97.08
M.alba_G0018515	6.92	8.39	7.49	9.94	10.92	10.43	9.08	9.41	9.54	8.28	9.42	8.37	7.85	9.13	9.09	7.69	8.69	7.3	7.41	8.74	10.68	7.62	7.39	7.79
M.alba_G0018514	3.12	3.21	3.55	3.96	2.33	2.73	3.66	4.32	3.62	3.09	2.94	2.65	0.8	1.55	2.69	1.18	2.62	2.35	2.68	2.33	2.4	2.48	1.89	2.58
M.alba_G0018513	0.14	0.42	0	0.12	0.12	0	0.23	0.12	0	0.12	0	0.24	0.52	5.01	0.13	0.88	0	0.98	0	0.11	0.34	0	0.12	0
M.alba_G0018511	0.78	0	0.07	0	0.13	0	0.12	0.3	0.18	0.12	0	0	0	0.68	0.27	0.07	0.06	0.19	0.18	0.53	0.17	0.12	0.3	0.36
M.alba_G0018510	63.61	85.57	69.51	58.11	56.33	63.59	50.14	61.79	57.45	89.24	82.28	93.05	146.38	58.47	81.82	96.7	82.15	80.4	55.82	56.86	92.69	92.49	111.32	105.53
M.alba_G0018509	1.98	2.11	2.58	3.82	1.28	2.83	2.82	2.47	1.6	2.13	2.04	1.79	1.45	1.52	2.63	1.33	2.57	2.35	2.25	2.58	1.41	2.43	2.49	2.08
M.alba_G0018508	17.13	19.94	20.17	17.05	15.32	14.78	14.04	13.88	13.11	13.31	12.27	15.37	18.47	15.63	14.53	15.1	13.84	13.4	10.01	12.78	13.05	13.82	13.16	11.7
M.alba_G0018507	85.19	40.43	48.01	52.75	54.68	51.77	55.51	70.5	55.07	35.88	41.72	39.56	88.87	124.22	101.47	51.64	78.54	71.58	38.3	58.63	36.7	23.13	42.07	45.43
M.alba_G0018505	0.81	0.65	0.51	0.88	1.3	0.83	0.79	1.12	0.59	0.8	1.22	1.47	1.46	0.91	1.72	1.01	0.5	0.63	0.33	0.46	0.63	0.55	1.43	1.45
M.alba_G0018502	172.35	241.42	216.94	231.17	225.66	246.7	196.26	223.39	217.08	301.61	245	248.84	190.53	137.61	177.06	269.57	220.48	261.48	188.75	198.51	192.41	255.34	283.59	237.05
M.alba_G0018500	1219.31	1147.33	1241.2	1035.44	1175.67	1198.06	751.46	717.01	756.91	790.61	752.71	731.71	1044.99	1242.61	1220.78	1339.82	1235.03	1241.65	721.42	663.05	700.39	821.54	814.5	835.95
M.alba_G0018499	2.85	4.51	3.93	3.79	4.87	3.92	5.69	3.4	5.77	5.98	3.28	4.66	0.55	3.11	2.35	3.32	7.09	4.74	7.13	6.82	5	4.94	6.08	4.54
M.alba_G0018498	67.52	77.38	62.89	94.6	95.72	96.09	90.02	91.96	96.87	97.76	105.32	100.21	66.71	65.6	72.01	70.32	87.66	88.28	95.12	91.13	100.83	109.56	101.29	106.58
M.alba_G0018496	15.32	12.79	15.51	23.77	24.51	24.52	23.16	23.44	21.66	24.18	24.22	25.36	18.31	15.98	20.06	24.55	23.96	21.38	25.51	24.25	28.9	29.36	22.92	26.89
M.alba_G0018495	78.25	89.94	78.15	125.85	82.62	110.03	103.18	123.42	111.06	126.2	131.94	118.27	115.03	70.27	82.5	127.18	118.48	134.24	145.77	120.73	139.47	150.63	160.74	157.59
M.alba_G0018494	13.59	13.86	13.13	12.72	17.13	12.22	9.96	9.86	10.9	11.06	11.89	10.39	9.57	7.27	7.24	7.92	10.72	9.99	8.56	8.39	9.93	12.96	12.33	10.11
M.alba_G0018493	0.18	0	0	0	0.06	0	0.06	0.12	0	0.06	0.12	0.03	0	0	0	0	0.09	0.09	0.03	0	0.06	0	0.03	0
M.alba_G0018492	4.81	6.78	4.3	4.51	5.52	7.3	4.25	4.78	7.23	5.87	4.84	3.79	8.3	9.73	6.55	7.07	6.12	5.72	6.68	6.95	8.44	5.11	8.63	4.79
M.alba_G0018491	94.16	101.22	96.33	118.04	126.07	139.11	106.48	109.01	100.86	103.18	105.52	102.39	92.4	89.67	99.19	118.81	132.63	151.56	145	117.34	119.32	115.78	128.16	105.03
M.alba_G0018490	1.77	2.14	2.21	2.27	1.4	1.89	1.73	1.09	1.32	0.94	0.74	1.07	1.35	1.18	1.57	1.52	1.59	1.25	1.22	0.66	1.06	1.23	0.82	0.73
M.alba_G0018489	39.49	36.57	50.7	51.73	61.68	61.24	46.48	39.45	41.52	55.78	54.91	45.26	57.71	60.45	57.72	62.3	87.26	82.54	63.45	59.15	73.97	66.32	80.69	61.85
M.alba_G0018488	12.85	13.59	18.6	17.26	23.33	24.02	13.08	13.13	14.17	14.81	14.29	14.91	20.46	19.66	21.56	17.46	21.7	16.75	13.44	13.82	15.42	16.14	16.32	16.31
M.alba_G0018487	8.95	8.93	9.12	14.72	10.93	14.87	12.73	12.53	10.58	10.88	14.48	12.53	7.8	16.52	8.12	12.12	9.48	10.62	7.32	8.87	9.32	13.89	9.39	11.55
M.alba_G0018486	0.12	0.66	0.06	0.11	0.36	0.55	0.2	0.79	0.2	0.2	0.35	0.31	0.33	0.67	0.44	0.21	0.35	0.62	0.83	0.49	0.43	0.54	0.34	0.45
M.alba_G0018483	0.49	0.51	0.95	0.19	0.75	0.36	0.6	0.36	0.31	0.18	0.24	0.12	0.61	0.88	0.47	0.58	0.55	0.57	0.35	0.35	0.35	0.47	0.42	0.18
M.alba_G0018482	12.15	15.43	20.41	12.94	12.97	19.15	10.75	13.72	16.4	7.45	11.32	9.53	13.26	18.9	15.03	13.1	12.12	15.35	10.47	14.01	13.12	10.66	8.79	8.55
M.alba_G0018479	0	0	0.15	0	0	0	0	0.12	0.12	0	0	0	0	0.42	0.41	0.4	0.5	0.9	0.24	0	0.24	0.36	0	0.49
M.alba_G0018478	12.34	10.92	14.02	20.24	16.06	17.33	15.03	18.79	16.63	14.94	10.96	15.07	15.88	14.76	18.11	19.22	17.83	19.55	17.34	17.77	12.91	14.11	15.61	17.32
M.alba_G0018477	0	0.21	0	0	0	0.17	0.34	0	0.17	0	0.17	0	0	0.58	0	0	0	0	0	0.17	0	0.34	0.17	0.17
M.alba_G0018476	9.32	3.78	5.84	6.34	6.17	7.86	8.68	6.81	6.49	6.23	8.03	7.44	4.47	3.69	3.48	5.65	5.92	8.46	7.91	8.47	10.13	5.44	7.56	6.67
M.alba_G0018475	24.56	15.43	15.12	5.69	7.28	2.36	21.28	21.74	17.51	20.4	34.89	25.49	16.73	15.89	10.51	6.11	3.44	4.16	14.12	15.2	11.41	20.59	27.99	33.37
M.alba_G0018474	33.57	21.08	23.9	17.5	23.51	20.87	12.54	21.69	12.04	12.14	27.6	9.46	13.68	13	17.23	13.46	20.74	14.79	8.68	10.3	13.65	11.32	15.25	13.49
M.alba_G0018473	1.49	2.57	1.23	2.44	2.9	3.59	4.51	3.22	2.76	4.49	3.52	3.93	1.81	2.11	2.46	3.2	2.5	4.88	4.48	3.4	2.95	4.43	4.27	4.33
M.alba_G0018472	223.35	224.47	219.58	109.45	127.21	77.82	112.03	96.08	119.63	72.52	93.14	105.8	241.97	246.48	308.72	196.15	213.05	143.23	163.27	185.91	145	100.28	120.05	132.57
M.alba_G0018471	0	0	0	0	0	0	0	0	0	0	0	0	0.25	0.5	0.25	0.12	0	0.12	0	0	0	0.98	0	0.11
M.alba_G0018470	29.01	17.87	20.21	21.18	28.11	34.62	47.91	24.01	30.14	42.42	32.42	24.17	16.27	11.02	13.33	11.04	16.05	16.18	24.66	26.16	12.22	23.93	19.93	18.8
M.alba_G0018469	1.57	4.65	6.89	2.31	1.56	1.52	3.19	2.51	2.89	1.84	1.86	0.34	1.88	3.59	2.05	2.16	1.19	1.22	0.65	3.11	1.29	0.49	0.16	0.33
M.alba_G0018468	47.11	55.44	50	46.06	51.73	43.87	37.44	39.14	42.26	36.81	31.85	37.91	40.67	50.01	52.18	51.35	42.86	45.98	39.25	35.67	35.18	29.17	36.95	38.75
M.alba_G0018467	0.97	1.31	0.06	0.49	0.59	0.52	0.78	0.57	0.58	0.51	0.1	0.21	0.58	0.7	0.52	0.67	0.16	0.59	0.3	0.45	0.5	0.36	0.36	0.67
M.alba_G0018466	7.38	2.32	2.97	1.06	0.4	0.7	1.85	2.84	1.33	0.23	1.47	0.55	4.14	8.14	3.42	1.57	1.17	2.16	0.6	1.88	1.11	0.75	0.68	1.38
M.alba_G0018465	0.56	0	0.29	0.59	0.25	0.4	1.51	0.95	1.45	0.63	0.88	0.89	0.27	0.36	0.62	0.26	0.16	0.58	0.46	0.62	1.14	0.85	0.23	1.03
M.alba_G0018464	3.26	0.42	1.14	0.42	0.21	0.6	0.94	2.03	1.21	0.2	0.8	0.15	1.62	4.09	1.93	1.82	0.6	1.09	0.34	1.55	0.33	0.2	0.2	0.4
M.alba_G0018463	13.21	10.6	11.23	15.32	10.4	8.31	14.76	12.02	14.69	10.72	9.96	10.25	5.61	6	7.13	6.06	7.55	3.01	4.88	7.26	3.76	4.84	4.67	4.35
M.alba_G0018462	0	0	0	0.07	0	0	0	0	0	0.19	0	0	0	0.07	0.21	0	0.07	0	0.13	0	0	0	0	0.06
M.alba_G0018461	13.41	11.95	20.1	14.53	13.87	12.35	10.37	10.25	9.85	11.55	10.34	10.12	12.85	15.89	15.89	15.88	14.23	14.59	16.7	12.25	15.5	12.8	11.91	12.26
M.alba_G0018460	79.66	79.19	68.27	52.26	62.79	63.9	59.61	72.3	58.95	69.36	49.04	52.13	97.21	104.55	94.13	96.2	96.6	97.81	85.13	89.16	71.16	76.33	89.9	82.07
M.alba_G0018459	5.62	1.6	3.6	2.99	2.57	4.16	2.49	1.98	1.85	1.81	2.17	0.85	0	0.37	0	0.36	0.5	0	0.48	0.48	0.16	0.65	0.16	0
M.alba_G0018458	23.08	21.67	32.24	25.53	25.25	21.49	34.67	26.61	39.21	42.1	32.17	33.9	24.76	37.38	28.36	34.37	40.02	26.81	39.71	45.11	39.76	41.98	40.56	45.04
M.alba_G0018457	0.7	0	1.53	0.16	0	0.07	0.15	0	0.38	0.37	0.75	0.23	0	0.17	0.08	0	0.15	0.31	0.22	0.58	0.57	0.51	0.15	0.22
M.alba_G0018456	47.64	51.29	52.69	28.22	33.59	22.96	35.16	39.77	34.79	29.69	25.63	27.96	52.88	52.63	56.05	38.8	45.61	35.18	52.73	59.42	51.55	39.55	42.8	37.78
M.alba_G0018455	50.79	52.7	57.43	66.81	51.97	77.5	86.33	77.05	78.16	64.01	67.86	52.7	49.98	55.13	57.38	56.57	65.04	73.69	93.65	84.58	85.34	68.72	61.24	52.26
M.alba_G0018454	1.13	0.86	0.25	0.85	0.87	0.8	0.97	1.09	1.88	0.33	0.51	0.82	0.9	1.33	0.51	0.99	1.28	1.32	0.94	1.03	1.17	0.83	0.7	1.17
M.alba_G0018452	20.62	21.71	23.83	23.45	23.72	24.19	30.18	27.47	23.28	19.14	16.77	15.14	15.58	21.4	17.66	17.07	19.39	16.18	22.02	20.22	15.65	16.56	15.26	13.13
M.alba_G0018451	49.67	71.04	79.54	79.64	75.34	68.76	59.43	67.54	64.96	68.22	56.97	70.57	61.99	81.5	82.06	56.52	70.45	78.34	52.06	62.32	54.27	65.4	63.62	61.23
M.alba_G0018450	42.43	50.6	40.54	46.04	49.53	48	47.21	45.6	45.65	50.73	54.92	53.61	39.54	25.71	33.26	40.67	41.2	43.56	38.04	41.03	43.07	50.29	37.74	43
M.alba_G0018449	28.66	50.03	51.41	34.7	27.41	35.58	92.42	73.38	78.24	46.18	65.08	45.32	30.48	35.08	23.19	18	21.45	22.08	57.29	56.54	39.63	32.62	23.77	27.42
M.alba_G0018448	27.35	33.44	33.48	32.61	44.5	44.28	41.77	41.94	43	53.5	54.56	49.63	24.71	34.62	31.55	25.83	22.02	22.98	17.91	21.18	19.92	40.95	33.51	27.65
M.alba_G0018447	1.47	0.57	1.89	0.08	0.65	0.24	0.63	0.16	0.4	0.16	0.47	0.24	0.35	0.26	0.78	0	0.08	0	0.15	0.08	0	1	0.08	0.08
M.alba_G0018446	52.93	58.16	50.6	44.16	41.67	42.01	51.22	47.17	50.16	37.33	43.97	36.17	30.73	30.05	34.59	36.95	37.9	34.23	35.41	34.14	41.17	37.09	29.82	27.49
M.alba_G0018445	1.03	0.4	1.31	0.67	1.08	0.97	1.05	1.25	1.02	0.67	0.59	0.47	0.98	1.22	1.63	0.58	0.81	0.83	0.81	0.9	0.84	0.74	0.78	0.83
M.alba_G0018444	484.6	585.32	536.26	383.4	455.05	376.92	424	424.83	435.67	364.67	321.48	324.42	404.35	392.54	458.1	366.7	354.93	333.69	373.65	354.38	360.13	302.89	291.88	273.45
M.alba_G0018443	0.59	0.85	0.33	0.64	0.45	0.85	0.71	0.81	0.48	0.7	0.48	0.59	0.26	0.57	0.6	0.54	0.58	0.7	0.39	0.56	0.45	0.3	0.4	0.5
M.alba_G0018441	0.37	0.13	1.69	0.78	0.8	1.16	0.67	0.98	0.85	1.15	0.88	1.15	0.78	1.06	0.74	0.71	0.75	0.88	0.75	0.61	0.77	1.06	0.76	0.91
M.alba_G0018440	14.98	11.33	15.61	14.06	14.46	18.81	14.58	14.08	15.79	13.99	13.73	14.61	15.69	16.06	13.53	12.67	13.62	17.75	11.06	14.03	14.62	16.83	15.07	13.08
M.alba_G0018439	1.01	1.9	2.09	1.29	1.18	1.34	1.89	2.11	2.19	1.52	1.43	2.05	1.19	1.99	1.57	0.93	1.79	1.35	2.03	1.53	2.57	1.54	1.35	1.29
M.alba_G0018438	14.66	12.67	13.59	12.83	15.8	16.07	16.98	14.81	17.16	15.97	13.25	14.78	15.08	12.73	16.9	15.25	16.77	19.02	21	21.83	20.77	19.36	19.33	15.04
M.alba_G0018437	0	0.07	0	0	0	0	0.06	0.06	0	0	0	0	0.07	0.4	0	0.06	0	0	0	0	0	0	0	0
M.alba_G0018436	75.7	66.17	69.61	63.37	80.66	89.21	84.02	78.56	85.87	77.55	76.22	66.77	100.06	100.4	95.45	108.04	103.07	93.22	99.91	96.7	102.44	97.23	86.65	94.47
M.alba_G0018434	1.7	2.06	4.5	2.15	3.08	0.7	3.23	3.52	1.79	1.95	1.72	2.53	2.13	5.2	2.95	2.44	1.92	2.44	2.71	3.76	2.68	1.8	1.8	1.77
M.alba_G0018433	32.26	24.74	33	22.97	23.84	20.1	16.02	15.56	18.29	13.92	17.59	17.27	20.99	25.44	30.32	22.72	20.4	20.51	17.68	15.19	18.21	15.51	15.99	15.78
M.alba_G0018431	167.45	155.29	173.52	151.45	151.69	134.21	111.4	134.9	122.92	129.24	140.11	150.07	167.36	145.68	160.02	163.61	137.87	144.56	92.54	98.37	104.77	110.62	127.91	123.97
M.alba_G0018430	55.1	64.92	57.84	65.76	65.03	67.47	66.51	57.04	65.66	50.35	45.36	45.59	56.28	53.51	60.71	69.46	71.39	69.3	59.22	61.23	54.49	48.86	46.82	49.08
M.alba_G0018429	532.45	494.8	516.2	410.91	396.04	396.29	615.23	529.99	578.46	468.3	425.65	388.44	376.23	353.7	375.2	357.94	363.07	307.61	584.5	533.68	472.16	409.33	348.97	318.67
M.alba_G0018428	0	0	0	0	0	0	0.14	0	0	0	0.76	0.14	0	0.62	0	0	0	0	0	0	0	0	0	0
M.alba_G0018427	76.83	82.04	82.85	100.24	91.61	68.78	60.89	72	71.21	68.26	74.86	82.35	63.2	61.01	66.19	69.27	71.61	70.54	62.98	59.71	46	53.58	59.63	65.27
M.alba_G0018426	0	0	0	0	0	0	0	0	0	0	0	0	0	1.96	0	0	0	0	0	0	1.67	0	0	0
M.alba_G0018425	10.45	9.18	7.91	10.11	9	11.45	11.97	10.59	11.12	10.66	9.41	9.57	7.97	7.24	8.11	9.09	9.25	10.35	10.2	10.09	9.07	10.11	8.91	8.16
M.alba_G0018424	24.46	23.84	21.76	26.64	29.24	32.69	34.48	32.28	33.39	26.05	30.47	22.04	23.31	27.23	28.25	22.39	27.11	31.84	40.11	38.56	35.04	33.96	31.06	29.11
M.alba_G0018423	0	0	0	0	0	0	0	0	0	0	0	0	0	0	0	0	0	0	0	0	0	0	0	0.35
M.alba_G0018422	161.91	162.03	140.79	135.58	151.05	176.4	175.49	154.85	166.75	161.4	171.49	151.44	123.3	108.5	137.46	133.67	146.79	148.24	152.18	161.96	143.15	146.19	125.41	124.39
M.alba_G0018420	5.57	3.08	5.11	3.05	3.76	2.6	2.97	3.57	2.8	2.25	3.05	3.52	4.74	10.36	8.71	6.09	3.25	3.64	2.55	4.24	3.48	2.16	2.57	2.46
M.alba_G0018419	0.72	0.32	0.11	0.28	0	0.22	0.26	0.22	0	0	0.13	0.05	0.2	0.15	0	0.19	0.04	0.14	0.09	0.21	0.04	0.09	0.04	0.04
M.alba_G0018418	5.1	5.66	7.89	3.16	5.13	2.85	3.78	4.32	3.49	2.33	5.34	4.66	7.23	12.3	12.14	8	4.56	7.33	6.56	8.18	7.46	5.63	4.26	5.06
M.alba_G0018417	0.04	0	0	0	0	0	0	0	0	0	0	0	0	0	0	0	0	0	0	0.03	0	0	0	0
M.alba_G0018416	0	0	0	0	0	0	0	0	0	0	0	0	0	0	0	0.08	0	0	0	0	0	0	0	0
M.alba_G0018415	618.11	711.76	593.76	591.6	668.02	649.11	592.53	626.9	590.4	692.2	673.56	752.32	622.24	456.82	597.25	633.53	613.38	626.16	580.53	624.65	651.22	687.8	696.78	725.25
M.alba_G0018414	109.85	103.73	89.41	48.22	39.35	46.91	148.25	125.03	144.7	76.13	68.96	58.4	103.63	104.6	96.9	30.65	58.04	42.13	193.75	194.23	221.85	85.53	85.85	63.92
M.alba_G0018413	410.5	426.94	417.66	456.87	426.35	437.34	428.79	399.32	438.71	431.36	400.13	376.73	413.54	474.98	446.34	467.73	520.64	476.04	508.6	459.71	472.25	430.55	421.73	437.25
M.alba_G0018411	17.04	20.9	22.69	26.1	29.76	24.34	26.66	28.68	25.93	29.49	28.1	27.95	17.39	18.94	20.22	18.4	21.62	17.24	22.55	23.95	20.96	25.13	22.87	23.7
M.alba_G0018410	16.57	10.72	11.45	8.86	8.37	7.38	13.01	10.47	11.07	6.57	7.41	6.94	6.84	15.39	9.78	8.97	8.21	5.89	9.23	9.6	9.95	7.66	4.82	6.51
M.alba_G0018409	10.15	8.91	10.7	13.52	12.11	12.14	13.48	15.09	13.94	9.09	13.96	10.03	16.35	17.16	12.21	11.4	12.83	15.11	15.02	13.96	16.7	10.68	10.8	11.79
M.alba_G0018408	12.71	13.93	18.03	25.24	25.62	24.3	18.17	19.42	21.03	17.2	20.42	17.91	17.67	20.88	16.93	21.71	24.89	21.94	19.37	18.79	18.06	18.56	18.87	18.3
M.alba_G0018407	0.69	1.87	1.92	0.97	2.16	0.91	1.09	1.09	1.48	1.22	1.15	1.72	1.78	3.64	1.92	1.07	2.12	2.28	1.51	2.09	2.1	1.47	0.89	1.13
M.alba_G0018406	0.09	0.19	0	0	0	0	0	0.16	0.16	0	0	0.16	1.61	12.3	2.83	1.46	0.97	1.74	0.08	0.54	0	0.08	0	0.16
M.alba_G0018405	0.16	0	0.96	0	0	0.13	0	0.13	0	0	0	0	4.47	22.01	3.4	4.57	0.13	4.3	0	0.13	0	0.13	0	0.4
M.alba_G0018403	9.11	9.18	7.11	10.26	14.33	14.57	12.24	13.43	11.37	9.47	8.8	10.06	9.5	13.12	10.94	6.73	9.75	15.31	13.45	11.93	12.6	10.45	8.11	9.19
M.alba_G0018402	0	0.7	0	0.24	0.48	0.81	0.35	0.35	0	0.11	0.23	0	1.16	2.99	0	1.49	0.47	0.6	2.36	1.01	2.67	1.13	2.61	0.58
M.alba_G0018400	6.63	41.69	37.17	32.07	31.46	63.27	33.52	23.64	37.5	33.81	19.23	16.28	16.86	83.01	13.61	41.72	53.59	55.75	25	21.13	19.2	19.06	42.98	40.93
M.alba_G0018398	12.25	7.37	13.7	3.86	5.11	2.48	4.8	3.91	6.34	4.34	3.37	5.22	14.18	16.88	15.19	11.72	8.11	4.55	7.66	7.38	7.84	4.28	7.44	10.3
M.alba_G0018396	0	0.43	0.43	0.14	0.09	0.05	0	0.09	0.09	0	0	0	2.22	2.74	3.45	0.48	0.55	0.23	0.26	0.4	0.39	0.26	0.22	0.4
M.alba_G0018395	93.31	56.8	87.2	41.34	62.93	32.55	18.42	41.18	25.72	18.74	30.72	23.91	115.18	203.89	147.67	71.63	53.36	63.6	17.7	26.16	26.86	21.39	20.53	32.5
M.alba_G0018394	45.74	41.14	49.07	44.67	48.44	55.84	19.79	24.68	24.09	9.57	20.21	16.64	36.81	68.98	52.92	17.34	46.09	47.28	11.94	27.7	20.34	2.67	6.78	4.61
M.alba_G0018393	1.11	0.63	2.92	0.78	1.09	0.95	0	0.21	0	0.31	0.21	0	1.65	3.79	1.99	3.05	2.03	2.3	0.31	0.31	0.1	0	1.14	0.42
M.alba_G0018392	0	0	0	0	0.06	0	0	0	0	0	0	0	0.06	0	0	0	0	0	0	0	0	0.05	0.16	0.05
M.alba_G0018391	11.4	8.75	9.54	5.4	9.62	5.98	7.91	7.34	7.24	9.16	6.99	14.76	35.8	42.45	38.87	28.14	27.24	21.34	25.86	23.03	23.75	23.15	29.93	33.59
M.alba_G0018390	0	0	0.26	0.11	0	0	0	0.32	0.11	0.64	0.43	0.66	0	0.36	0	0	0	0.11	0	0.1	0	0.42	0	0.21
M.alba_G0018389	2.35	0.44	0.11	0.19	0.28	0.46	0.18	0.27	0.37	0.36	0.74	1.03	1.84	7.92	4.47	1.77	2.13	1.33	0.62	0.62	0.62	0.45	0.99	1.55
M.alba_G0018388	161.2	176.95	180.67	99.21	116.4	86.45	92.74	89.29	98.74	91.76	100.08	120.28	111.56	108.01	135.87	84.47	87.12	70.09	86.97	103.58	101.27	103.34	89.81	89.37
M.alba_G0018387	0.15	0.34	0	0.07	0.06	0.06	0	0.09	0	0.06	0.09	0.03	0.28	0.04	0.31	0.1	0.13	0.1	0.15	0.03	0.09	0.09	0.15	0.09
M.alba_G0018386	4.73	6.15	4.88	2.44	3.72	3.68	5.41	5.76	4.73	6.62	4.76	6.63	4.11	4.69	6.43	5.21	4.22	4.6	5.03	4.43	6.34	7.62	4.59	7.32
M.alba_G0018385	2.09	3.23	5.27	3.58	2.67	4.09	3.87	3.66	4.43	3.06	2.4	3.46	4.12	6.6	5.85	3.41	3.22	5.9	3.58	4.55	4.11	3.9	2.83	3.07
M.alba_G0018384	7.96	7.13	7.31	9.15	9.88	11.3	11.65	10.82	10.94	9.56	9.74	10.2	6.66	7.66	8.19	7.46	8.53	9.05	9.18	9.91	12.07	9	9.37	9.54
M.alba_G0018383	10.08	8.14	10.41	8.01	7.51	7.64	9.18	9.78	9.3	8.18	8.44	8.9	9.04	8.64	9.31	9.32	8.15	9.56	10.08	10.92	11.27	9.96	8.42	8.08
M.alba_G0018382	192.49	201.4	179.18	223.55	242.59	228.92	267.36	261.79	250.3	288.62	305	331.63	104.7	69.02	92.26	121.08	120.32	111.98	142.49	134.81	157.5	226.9	161.6	182.27
M.alba_G0018381	2.84	2.99	2.45	1.02	2.86	1.64	0.9	1.63	1.32	1.57	1.59	2.08	4.36	3.43	3.64	3.64	2.52	2.24	1.76	1.32	1.14	1.27	1.28	2.36
M.alba_G0018380	24.93	23.35	30.61	29.71	27.04	26.16	28.43	31.92	30.78	29.24	27.81	26.69	22.79	22.12	25.54	20.64	23.59	27.73	24.84	25	30.69	22.27	23.29	18.2
M.alba_G0018379	105.34	106.27	101.98	119.97	128.08	138.57	141.57	126.7	140.61	120.75	106.41	104.87	105.37	147.3	121.12	125.73	116.27	120.28	148.9	147.24	150.3	127.62	121.45	110.46
M.alba_G0018378	0.26	0.41	0.96	0.48	0.06	0.51	0.17	0.45	0.46	0.34	0.17	0.12	0	1.15	0	0.24	0.46	0.24	0.39	0.44	0.11	0.55	0.06	0.06
M.alba_G0018377	0.32	0.22	0.39	0.44	0.57	0.37	0	0.23	0.09	0.05	0.09	0.24	0.31	0	0.77	0.05	0.28	0.29	0.31	0.31	0.62	0.18	0.18	0.23
M.alba_G0018376	4.29	1.77	2.83	2.39	3.84	3.78	2.11	3.89	2.09	1.78	1.3	1.55	1.18	18.97	3.11	2.46	0.7	5.55	0.63	2.28	1.46	2.75	1.4	1.33
M.alba_G0018375	0	0	0	0	0	0	0	0	0	0	0	0.09	0	0	0	0	0	0	0.04	0.04	0	0.04	0.04	0
M.alba_G0018374	64.47	17.54	20.79	25.59	17.79	17.29	6.89	5.34	5.04	19.42	25.47	11.37	119.24	147.86	106.74	123.71	104.01	96.54	50.35	48.9	52.65	64.19	136.26	102.68
M.alba_G0018373	33.57	53.55	48.71	60.37	51.95	62.04	66.54	59.05	65.36	89.68	77.61	77.67	103.49	97.36	80.47	99.53	109.05	106.11	97.4	93.04	79.58	98.18	113.4	113.31
M.alba_G0018372	56.86	52.91	65.29	69.51	71.9	70.65	87.6	77.95	83.14	79.53	73.41	75.05	41.11	35.92	40.97	33.46	42.12	42.98	54.68	58.86	58.7	56.23	40.67	39.59
M.alba_G0018371	2.94	3.12	3.21	3.74	4.01	3.75	9.2	8.81	8.81	5.29	4.71	4.34	6.12	8.9	6.07	4.4	5.98	4.27	12.54	9.74	11.48	7.12	3.89	5.09
M.alba_G0018370	1.95	1.94	1.19	2.1	2.95	2.56	1.56	2.43	1.95	1.81	1.47	1.7	0.82	1.64	1.39	1.4	0.95	1.57	1.32	1.82	2.3	1.73	0.82	1.97
M.alba_G0018369	6.79	7.17	5.03	7.7	11.11	9.35	9.5	8.91	10.05	7.4	6.75	8.49	10.96	11.07	12.74	8.84	11.53	11.51	11.86	12.28	13.82	10.28	10.72	10.31
M.alba_G0018368	1980.59	1892.64	1947.45	1645.94	1639.87	1336.64	1229.1	1256.3	1287.76	1363.92	1498.59	1429.84	3063.6	3245.27	2920.19	3344.11	2935.47	2884.39	1716.39	1841.3	1897.67	1794.01	2067.23	2296.44
M.alba_G0018367	16.13	17.58	19.14	16.9	20.92	18.42	20.7	23.31	20.1	19.87	17.13	21.27	13.23	11.05	14.69	13.59	13.77	15.27	13.99	14.01	13.34	17.22	14.19	17.44
M.alba_G0018365	0	0.04	0	0	0	0	0.04	0.04	0.07	0	0	0	0	0	0	0	0	0	0	0	0	0.14	0	0
M.alba_G0018364	4.4	4.32	3.61	6.78	11.1	9.61	10.16	10.98	8	10.24	11.2	6.46	4.17	4.29	3.68	3.65	5.42	7.99	8.62	9.24	7.72	12.05	13.69	11.98
M.alba_G0018363	16.12	15.24	16.35	16.27	20.52	17.59	17.23	13.22	14.69	16.68	16.21	15.31	20.54	20.5	28.37	32.6	25.71	26.94	19.03	14.79	18.84	20.05	18.35	21.3
M.alba_G0018361	199.79	252.58	221.81	232.84	288.9	290.73	207.74	299.19	256.04	283.91	294.22	336.1	277.66	151.99	220.57	292.85	263.97	275.09	189.94	218.97	272.64	265.55	308.92	311.7
M.alba_G0018360	9.17	10.12	10.24	11.58	13.69	17.84	15.65	15.29	15.79	14.2	12.16	10.96	10.36	11.18	12.83	13.68	15.3	14.04	17.4	17.54	19.27	16.84	15.3	14.37
M.alba_G0018359	3.08	1.75	2.89	1.63	2.04	2.61	2.78	2.44	2.78	2.03	2.47	2.57	2.42	3.26	2.53	2.35	2.52	2.34	3.11	3.11	2.93	3.22	2.24	3
M.alba_G0018358	98.66	77.27	96.56	84.03	97.39	74.07	66.54	63.67	66.62	78.08	84.95	104.52	83.95	144.43	96.63	82.13	72.77	61.32	54.01	61.04	53.39	91.38	86.82	109.66
M.alba_G0018357	36.09	31.37	34.09	30.75	28.45	24.01	24.03	24.62	23.6	24.58	24.28	22.34	30.88	41.61	42.19	52.33	35.15	36.14	21.3	24.76	20.53	22.05	23.91	28.95
M.alba_G0018355	19.17	17.24	19.39	22.48	19.78	22.09	22.45	21.71	22.77	20.3	21.03	22.16	14.35	15.74	17.15	17.25	20.74	21.58	21.52	19.77	25.24	20.35	18.14	19.4
M.alba_G0018353	10.26	5.24	7.35	7.31	8.68	8.15	9.5	8.45	9.62	7.79	5.63	4.9	9.18	11.35	10.15	8.72	9.77	12.09	12.22	9.47	13.17	9.81	9.83	10.26
M.alba_G0018352	0.73	0.81	0.87	1.02	1.54	0.78	0.72	1.2	1.12	0.77	0.83	0.84	0.76	0.76	0.32	0.62	0.49	0.15	0.89	0.47	0.09	1.32	0.62	0.72
M.alba_G0018351	131.32	146.8	152.95	129.65	126.92	134.17	128.99	118.43	125.93	131.67	114.82	111.16	111.38	96.72	105.52	113.02	110.74	128.86	128.73	108.01	110.6	107.46	100.67	101.27
M.alba_G0018350	13.02	7.67	16.5	13.16	9.85	14.05	9.54	12.67	16.43	11.7	11.22	10.1	15.68	9.31	11.3	8.53	7.74	8.62	18.9	14.57	10.09	13.41	11.57	11.1
M.alba_G0018349	1.47	2.89	2.28	2.54	1.95	1.9	2.02	3.89	2.94	3.76	7.11	5.29	2.82	3.69	1.54	3.65	1.92	3.68	1.84	2.7	2.67	5.06	6.69	4.65
M.alba_G0018348	34.83	25.89	28.66	34.22	34.83	29.3	26.22	24.64	28.87	30.01	31.21	28.48	44.34	48.69	53.53	43.87	35.61	31.86	39.43	31.26	38.25	36.38	39.4	35.81
M.alba_G0018347	0.77	0.13	0.26	0	0.34	0.11	0.44	0.54	0.11	0	0	0	0.86	0.12	0.24	0.23	0.22	0.11	0	0.21	0.11	0	0.32	0.44
M.alba_G0018346	59.08	51.84	61.96	39.34	43.05	38.77	37.09	34.76	39.54	33.9	36.97	35.83	42.91	43.03	43.35	38.86	32.83	39.23	29.35	32.13	33.56	32.95	29.93	31.4
M.alba_G0018345	0	0	0	0	0	0	0	0	0	0	0	0	0	0	0	0.25	0	0	0	0	0	0	0	0
M.alba_G0018344	14.42	8.62	12.4	10.59	12.39	8	13.03	13.8	12.08	9.85	11.64	9.81	12.75	25.03	15.11	10.72	9.29	5.91	14.93	14.19	12.21	8.82	9.05	9.67
M.alba_G0018343	1.31	0.26	1.22	0.57	0	0.11	0.18	0.85	0.78	0.11	0.75	0.11	2.21	4.1	2.25	1.28	0.82	0.11	0.54	0.56	0.36	1.16	0.95	1.53
M.alba_G0018342	2.27	1.04	1.95	2.75	3.01	5.52	6.37	6.88	6.34	2.68	3.48	3.32	3.63	4.37	2.28	1.51	1.31	2.14	1.16	4.1	1.45	0.95	1.7	2.47
M.alba_G0018341	16.74	17.35	20.39	21.64	21.49	27.39	25.1	25.04	22.39	25.8	19.42	24.04	18.61	20.9	21.36	22.12	20.68	22.65	24	26.37	24.2	24.82	21.76	21.6
M.alba_G0018337	5.62	3.67	5.59	3.54	4.84	4.12	4.45	6.07	4.45	6.18	6.26	4.14	6.96	7.13	5.86	3.9	4.51	4.03	7.31	5.66	5.8	5.11	4.26	5.08
M.alba_G0018336	8.96	7.41	9.52	5.79	7.05	4.49	1.52	1.81	2.23	0.6	2.06	3.34	7.31	9.31	9.35	7	3.69	5.14	1.48	1.55	2.63	2.38	2.09	3.25
M.alba_G0018335	0.43	0.12	0	0.11	0.05	0	0.1	0	0.05	0.1	0.1	0.05	0	0.06	0.4	0.06	0	0.22	0.2	0.1	0.35	0.35	0.25	0.15
M.alba_G0018334	7	6.77	6.22	5.63	4.54	6.24	8.19	9.29	7.22	5.58	6.34	7.53	0.76	4.53	1.85	1.14	0.92	1.74	3.47	4.81	2.63	4.61	1.71	3.25
M.alba_G0018333	6.06	8.34	7.72	10.96	10.5	10.93	9.22	10.07	10.22	7.62	8.05	8.25	6.9	11.9	13.45	10.78	12.4	12.32	6.7	8.42	7.53	8.89	6.57	6.08
M.alba_G0018332	0.11	0	0.22	0.1	0	0	0.09	0	0.09	0	0	0.09	0.1	0	0.9	0	0.18	0.09	0.35	0.18	0	0	0.27	0.36
M.alba_G0018331	19.3	15.32	19.08	22.16	23.95	23.39	22.76	21.15	21.46	28.76	28.25	26.19	16.67	20.13	15.81	16.66	20.02	18.38	18.48	17.53	15.87	24.78	21.26	20.68
M.alba_G0018330	4.62	3.25	4.34	5.81	5.93	5.14	5.93	7.96	5.01	6.7	6.61	4.51	8.05	4.55	4.89	4.44	5.65	3.93	7.96	7.18	7.08	9.86	6.09	7.52
M.alba_G0018329	0	0	0	0	0.26	0	0.08	0	0	0	0	0	0	0	0	0	0	0	0	0	0	0	0	0
M.alba_G0018328	19.88	21.52	26.76	19.74	19.31	17.02	17.38	18.02	15.92	15.44	18.57	17.27	12.18	19.14	17.62	17.59	13.28	15.04	10.27	13.19	13.74	13.22	11.48	14.06
M.alba_G0018327	8.51	6.16	6.45	5.47	5.27	5.13	4.29	5.52	5.32	5.27	5.73	7.5	6.97	7.11	8.72	8.53	6.01	4.87	4.93	7.23	8.02	6.19	5.97	6.24
M.alba_G0018326	10.44	11.35	11.66	20.18	23.1	21.73	21.45	23.16	22.37	31.9	33.21	25.65	20.39	20.16	17.2	17.3	18.94	16.64	20.71	21.82	27.54	33.17	33.21	32.71
M.alba_G0018325	47.48	69.48	56.89	27.97	46.97	28.11	26.6	45.79	29.79	25.06	28.92	34.42	41.3	48.87	57.8	52.6	39.5	41.58	26.14	33.44	32.76	25.62	32.8	25.82
M.alba_G0018324	0.76	1	0.29	0.5	0.25	0.3	0.48	0.65	0.42	0.53	0.42	0.36	0.6	2.34	0.59	1.15	1.26	0.62	0.87	0.98	0.57	0.35	0.29	0.89
M.alba_G0018323	33.95	37.77	25.1	19.2	13.8	14.37	14.86	14.12	16.28	13.16	12.39	13.56	31.92	21.9	31.35	17.98	17.11	20.12	14.08	13.3	13.51	12.31	11.15	13.73
M.alba_G0018322	80.81	56.85	58.88	67.71	57.92	75.9	70.74	56.29	63.43	60.64	61.46	62.88	68.32	94.75	99.34	109.98	79.95	85.14	66.54	82.05	78.19	67.76	68.35	92
M.alba_G0018320	2.78	3.13	2.3	2.87	2.23	2.21	2.41	2.48	1.39	1.5	1.56	1.73	2.06	2.43	2.56	2.78	2.96	2.97	2.42	2.56	1.39	2.54	2.02	1.83
M.alba_G0018319	73.51	85.01	95.87	55.27	57.01	47.61	41.63	41.33	43.61	33.65	26.83	35.39	61.55	55.96	79.58	57.91	59.57	56.95	61.52	56.88	58.82	36.37	34.52	37.83
M.alba_G0018318	0.62	0.54	1.13	0.52	0.46	0.74	0.77	0.77	0.91	0.36	0.7	0.29	0.18	0.05	0.14	0.44	0.33	0.17	0.87	0.52	0.75	0.76	0.64	0.53
M.alba_G0018317	66.03	62.51	83.06	58.89	64.04	52.19	45.88	42.19	49.79	41.71	47.06	52.84	62.05	59.15	63.18	47.21	60.13	53.32	55.67	53.6	44.51	46.45	38.44	48.58
M.alba_G0018316	424.15	443.17	422.75	495.64	484.07	523.68	580.08	524.34	620.14	469.24	521.26	484.17	385.19	410.68	418.71	348.45	466.87	424.88	696.01	698.61	638.46	545.84	512.44	480.63
M.alba_G0018315	58.99	64.3	66.61	42.81	44.43	48.16	44.89	43.69	42.77	43.82	38.81	34.38	44.98	54.02	50.55	38.91	52.6	41.63	49.75	42.37	44.16	40.98	37.86	30.38
M.alba_G0018314	18.3	16.69	15.27	19.51	21.89	22.16	23.81	22.85	23.13	20.37	23.02	20.86	22.77	21.47	20.38	20.25	22.05	20.66	19.85	22.1	25.3	21.38	20.2	21.68
M.alba_G0018313	117.34	117.14	115.6	105.13	88	126.89	120.46	107	107.71	91.52	104.49	112.73	84.78	93.33	76.98	69.34	87.54	97.06	105.19	113.12	107.03	117.68	90.48	93.83
M.alba_G0018312	13.75	12.39	11.61	13.26	13.05	14.42	16.41	14.26	15.54	12.25	14.29	11	10.88	14.44	12.44	12.57	10.84	11.33	14.62	15.27	13.09	13.9	11.93	14.92
M.alba_G0018311	2.91	3.48	2.55	5.22	5.68	6.69	7.76	6.77	7.69	3.81	6.51	3.18	1.45	10.45	2.51	1.3	1.62	1.89	3.2	4.02	1.68	1.86	2.16	1.21
M.alba_G0018310	8.35	13.23	10.26	28.98	25.26	38.7	46.86	28.84	38.89	44.23	25.42	26.36	16.7	12.82	19.44	31	43.34	45.89	96.74	81.56	73.75	66.38	50.94	50.23
M.alba_G0018309	35.2	30.66	32.95	32.67	28.66	29.04	38.04	30.91	39.72	41.77	28.45	30.35	22.22	31.26	34.99	38.07	42.34	28.69	29.32	39.36	28.72	40.49	27.99	37.92
M.alba_G0018308	27.02	27.86	27.33	32.35	37.53	34.63	33.43	23.78	29.34	29.26	34.62	30.61	18.81	24.63	18.14	31.75	28.42	26.97	35.57	29.44	34.66	32.77	28.32	28.56
M.alba_G0018307	0	0	0	0	0	0	0	0	0	0	0	0.18	0	0	0	0	0	0	0	0	0	0	0	0
M.alba_G0018306	130.86	132.33	156.39	81.78	73.56	50.38	49.38	56.99	60.73	54.91	60.71	73.06	86.7	66.5	92.86	97.2	66.39	47.91	53.14	52.25	58.36	62.1	47.09	69.79
M.alba_G0018305	20.74	21.62	20.98	18.36	22.88	17.59	17.17	17.31	19.06	19.26	17.68	21.72	18.67	19.76	23.23	18.97	17.5	14.6	16.12	18	15.29	18.45	16.76	20.38
M.alba_G0018304	113.3	180.76	166.32	157.76	180.19	155.72	135.03	131.74	133.12	179.44	148.84	178.08	197.1	183.46	201.58	145.51	187.84	199.76	157.89	159.21	210.86	214.8	224.43	222.06
M.alba_G0018303	286.28	281.2	369.17	163.45	179.65	161.39	174.03	181.84	189.28	146.56	154.67	153.61	157.61	173.49	159.14	134.03	128.72	117.56	126.23	127.52	120.79	131.81	116.16	115.51
M.alba_G0018302	8.36	10.77	15.81	11.77	15.82	10.19	5.33	4.47	4.92	9.63	9.6	11.62	9.76	9.6	10.86	7.98	8.26	5.42	2.57	3.45	2.74	8.94	5.42	10.81
M.alba_G0018301	95.85	91.08	113.14	81.96	82.19	65.2	67.31	82.82	75.79	73.85	87.79	84.84	64.98	90.85	86.89	82.71	65.74	74.26	66.2	70.74	67.82	80.57	71.54	79.27
M.alba_G0018300	1.93	1.16	3.81	0.87	1.35	1.93	0.82	1.37	1.11	0.82	2.28	1.06	1.31	3.33	2.67	0.96	1.39	0.79	1.94	2.21	2.64	0.67	1.08	0.96
M.alba_G0018299	0	0	0	0	0	0.03	0	0.03	0.03	0	0	0	0	0	0.24	0	0.06	0.03	0	0.03	0	0	0	0
M.alba_G0018298	254.71	279.87	262.24	294.81	288.23	300.8	285.02	272.64	287.85	314.01	257.62	278.58	292.26	294.57	330.16	499.06	369.92	372.65	427.22	415.94	368.78	419.59	402.84	413.74
M.alba_G0018297	3.86	2.18	4.41	0.75	0.53	0.12	0	0	0	0.08	0.75	0.36	1.67	7.74	3.27	3.33	0.84	0.7	0.08	0.23	0.26	0.23	0.62	0.7
M.alba_G0018296	11.12	16.01	13.39	9.25	6.75	8.75	13.08	10.66	11.64	9.46	5.99	10.35	20.2	23.43	20.91	14.25	7.23	18.79	12.55	11.98	14.1	8.74	7.01	14.82
M.alba_G0018295	0	0	0	0	0	0	0	0	0	0.11	0	0	0	0	0	0	0	0	0	0.11	0.33	0	0.45	0
M.alba_G0018294	22.37	22.86	23.76	24.5	24.3	23.63	38.02	35.25	33.9	40.38	39.88	29.01	29.98	31.75	37.63	25	25.24	20.82	38.23	37.91	37.23	40.44	35.91	43.37
M.alba_G0018293	5.37	1.29	2.4	0	0.16	1.23	1.84	0.31	0.47	0.61	4.63	1.1	1.54	5.17	1.02	1.32	0.47	0.48	0.45	0.45	0	0.75	4.22	1.22
M.alba_G0018292	20.92	19.98	15.26	10	11.22	13.75	36.24	35.55	34.19	21.87	17.47	14.68	13.31	10.86	16.63	10.21	10.97	17.93	48.37	34.47	35.42	24.3	22.49	22.39
M.alba_G0018291	0.79	1.22	1.22	0.54	0.81	0.39	0.67	0.45	0.4	0.73	0.45	0.63	1.26	0.7	1.06	0.54	0.57	0.82	0.88	0.66	0.76	0.39	0.22	0.84
M.alba_G0018290	5.86	5.6	4.73	6.67	5.55	6.67	3.46	3.72	3.32	3.44	2.39	3.17	6.22	11.69	9.21	5.87	8.22	7.4	6.03	6.22	7.09	4.46	4.12	5.54
M.alba_G0018289	22.35	34.28	31.12	32.82	36.32	30.83	31.7	28.4	28.74	32.13	28.2	25.71	26	35.35	33.69	34.44	33.29	34.29	31.32	30.54	31.36	29.44	30.05	28.58
M.alba_G0018288	17.55	13.92	15.95	12.16	16.25	10.95	11.57	11.33	11.35	12.42	13.45	12.48	12.79	22.47	18.81	17.13	11.66	8.82	9.21	10.63	8.31	11.62	10.34	14.07
M.alba_G0018287	34.4	35.13	44.81	40.09	37.85	40.48	37.6	44.85	41.43	37.95	40.26	40.73	38.23	60.65	38.74	40.36	34.5	35.65	35.44	36.94	38.6	48.02	42.51	36.92
M.alba_G0018286	11.31	13.01	9.86	12.17	14.09	16.48	21.89	17.33	18.76	19.98	22.06	21.66	15.79	14.86	15.74	25.67	15.5	19.84	17.89	17.69	17.16	28.52	23.44	27.43
M.alba_G0018284	12.84	18.78	23.29	15.6	18.58	21.3	25.19	21.14	21.82	19.25	20.14	17.99	13.35	17.54	14.13	14.19	19.81	17.33	23.33	20.75	18.38	17.28	14.34	13.8
M.alba_G0018283	66.75	95.78	77.35	63.54	68.74	84.57	76.78	96.66	97.4	120.5	125.03	141.55	126.6	63.91	70.07	72.33	72.11	85.53	61.98	82.61	121.01	116.89	168.04	154.3
M.alba_G0018279	5.01	0	0	0	0	3.46	0.31	2.29	0.85	0	0	0	0	0	0	0.22	0	0	0	0.41	0	0	0	0
M.alba_G0018278	44.8	40.64	40.68	41.06	45.74	41.57	42.91	45.68	45.5	38.94	39.01	40.67	36.03	46.01	41.94	37.1	40.51	35.02	39.9	47.11	42.71	39.91	35.84	37.39
M.alba_G0018277	14.98	12.03	13.65	13.22	13.52	14.3	17.77	16.44	18.18	13.48	14.36	13.89	13.1	18.63	15.06	12.06	15.84	17.27	20.92	21.44	14.53	18.43	15.09	17.17
M.alba_G0018276	85.26	78.12	83.84	91.44	91.57	91.38	57.82	58.36	52.28	70.71	88.88	84.76	62.35	74.62	62.11	72.53	57.99	54.22	49.09	44	57.59	56.43	77.37	59.36
M.alba_G0018275	1.14	1.09	1.85	1.4	1.58	0.91	1.18	0.9	1.27	0.97	1.19	1.93	1.56	4.31	3.79	1.35	1.41	1.74	0.47	0.54	1.41	0.14	0.55	0.35
M.alba_G0018273	0	0	0	0.65	0	0	0.41	0	0	0	0	0.48	0	0.26	0	0	0.19	0.18	0	0.38	0.36	0.2	0.18	0.45
M.alba_G0018272	1.13	1.8	1.3	0.25	0.26	0.7	1.34	0.12	0.42	0.11	0.29	0.52	0.61	0.15	0.92	0.84	1.09	1.23	0.53	0.81	0.42	0.12	0.44	0.65
M.alba_G0018270	0.64	1.13	2.65	0.33	0.16	0.71	0.7	2.18	1.03	0.7	0.71	0.96	5.17	7.32	5.65	2.19	1.75	0.65	1.14	1.15	1.28	0.31	1.39	2.42
M.alba_G0018269	52.82	50.56	75.12	39.49	46.33	50.07	50.91	42.36	43.38	38.92	38.41	38.13	37.09	47.71	53.28	35.38	40.57	49.83	48.88	44.48	40.61	37.65	36.45	33.74
M.alba_G0018268	7.62	6.43	7.89	8.65	11.23	9.71	10.74	8.53	8.6	10.12	9.97	10.48	7.19	11.82	12.33	8.96	8.68	6.99	8.13	8.99	8.84	10.95	8.99	10.7
M.alba_G0018267	26.16	22.2	26.57	21.8	25.7	24.31	23.37	25.41	22.69	22.97	22.69	25.5	24.4	37.6	33.77	23.64	26.78	25.66	22.45	24.84	25.43	24.4	25.13	25.75
M.alba_G0018266	943.18	930.71	1088.81	961.92	1117.63	761.97	720.95	907.2	749.85	875.9	879.92	939.48	1130.14	1110.83	1120.11	1203.21	1082.04	904.91	713.68	739.64	789.79	891.32	938.38	928.54
M.alba_G0018265	26.13	17.41	25.15	30.49	24.6	30.22	44	40.22	37.13	41.11	43	39.65	26.03	83.64	31.8	23.63	27.37	30.37	39.98	41.21	34.71	47.55	33.85	38.96
M.alba_G0018264	25.09	22.41	23.38	26.17	24.93	32.35	41.43	34.78	37.14	36.71	36.5	32.65	24.23	25.62	30.39	29.09	37.16	34.66	38.5	40.4	38.51	37.64	43.04	37.41
M.alba_G0018262	51.47	60.06	61.37	74.38	58.98	80.61	84.89	74.88	79.42	70.88	66.6	56.63	59.34	53.94	54.2	61.78	67.48	72.28	92.21	83.23	84.91	93.6	79.08	79.45
M.alba_G0018261	34.04	48.58	44.07	43.44	39.39	40.2	37.67	38.26	39.49	48.17	38.37	51.72	53.07	44.91	37.45	41.49	43.02	46.1	41.1	48.27	50.93	57.81	52.23	50.1
M.alba_G0018260	3.33	7.34	5.1	4.79	5.48	3.84	7.66	5.48	5.57	6.15	8.12	5.13	3.41	8.07	6.98	5.17	5.87	3.38	5.84	6.9	6.33	7.13	5.79	7.05
M.alba_G0018259	0.1	0	0.1	0.09	0.69	0	0.17	0.5	0.17	0.41	0.08	0.26	0.47	5.05	1.57	1.34	0.34	1.12	0	0.24	0.16	0.24	0.16	0.25
M.alba_G0018258	6.64	8.89	7.51	12.44	12.36	13.89	10.01	9.05	10.49	9.72	10.07	9.51	9	15.3	11.69	11.07	14.17	16.15	12.21	12.25	12.71	11.69	11.05	10.03
M.alba_G0018257	54.93	44.34	58.17	27.9	30.69	21.5	22.08	22.46	24.22	22	20.92	24.3	33.57	41.99	37.41	25.41	23.86	20.9	17.94	16.99	17.62	16.62	16.76	17.28
M.alba_G0018256	5.38	6.72	5.89	8.13	5.03	7.41	11.71	6.8	6.92	6.79	3.93	5.99	8.43	7.84	6.5	7.93	9.75	12.05	8.82	10.6	9.51	7.51	7.67	7.92
M.alba_G0018255	7.8	10.76	14.32	8.39	8.28	6.92	7.46	6.87	8.7	4.83	7.29	10.53	3.67	15.65	8.41	3.28	5.38	5.77	6.27	7.27	5.76	6.98	5.22	5.41
M.alba_G0018254	17.3	19.72	16.13	16.99	20.41	23.81	22.36	23.43	21.75	24.95	20.61	22.34	14.28	19.26	17.34	19.32	21.49	23.37	24.44	27.78	22.16	29.27	30.29	25.89
M.alba_G0018253	30.87	40.19	45.68	27.42	25.87	26.63	20.92	22.68	23.81	19.71	24.7	23.03	27.82	26.56	30.34	21.33	22.05	20.56	18.01	22.15	24.01	20.65	19.49	15.36
M.alba_G0018252	14.47	11.16	11.88	23.17	34.32	22.95	13.93	12.33	12.92	16.16	17.68	14.71	13.74	14.42	13.86	14.55	23.61	19.28	12.16	13.43	14.8	19.46	14.02	15.61
M.alba_G0018251	3.62	2.64	3.74	3.29	3.07	3.48	2.11	2.67	2.09	2.42	2.16	2.41	0.65	3.67	1.15	1.68	1.51	2.28	2.01	1.33	1.23	2.39	1.95	1.77
M.alba_G0018250	42.2	33.49	42.58	34.2	25.74	21.17	31.63	24.44	32.46	27.82	23.09	26.37	24.08	31.96	31.08	29.17	30.42	19.86	24.1	27.48	21.84	24.85	25.91	23.85
M.alba_G0018249	12.42	16.42	11.02	14.61	15.45	12.32	11.82	15.35	18.04	15.09	17.95	11.04	10.73	17.52	15.46	7.23	11.53	8.58	16.19	18.09	12.66	12.87	12.95	13.58
M.alba_G0018247	24.73	26.58	26.11	23.52	28.09	34.71	38.29	38.73	39.06	30.66	23.23	27.72	33.86	37.02	38.92	27.04	31.21	35.4	57.33	50.73	45.25	39.8	32.43	29.2
M.alba_G0018246	2.5	0.46	0.34	0.74	0.4	0.28	0.39	0.63	1.03	0.49	0.81	0.32	2.9	10.77	4.86	3.27	1.21	2.48	2.56	3.65	2.42	1.3	1.76	4.02
M.alba_G0018245	0.59	3.46	0	0.27	0.16	0	0	1.26	0.68	0.25	0.52	0.26	0.29	1.2	1.71	0.83	0.51	2.1	0.48	0.25	0.24	0.87	0	0.75
M.alba_G0018244	89.14	71.09	105.89	50.86	48.01	37.3	35	41.31	41.29	35.28	49.53	40.27	99.37	169.78	120.89	74.11	77.52	52.7	46.24	55.16	43.57	44.65	52.08	52.82
M.alba_G0018243	6.68	4.64	5.02	3.29	1.8	2.36	3.94	3.95	3.62	1.9	2.71	3.07	7.26	8.27	7.76	9.49	4.75	3.61	3.59	5.04	3.54	2.55	1.8	2.49
M.alba_G0018242	4.87	11.11	8.07	8.2	8.36	6.57	10.85	7.33	8.13	7.24	9.96	8.91	10.16	12.97	8.67	10.37	8.67	9.91	9.05	7.97	6.43	8.89	10.01	9.04
M.alba_G0018241	16.27	13.83	11.91	12.62	12.28	13.29	13.33	10.25	12.9	13.42	10.8	11.15	12.19	13.01	12.37	11.68	14.28	14.94	13.39	13.57	14.76	12.98	10.2	11.35
M.alba_G0018240	19.27	18.84	20.68	28	34.38	35.16	36.65	35.77	35.55	32.09	34.59	32.7	24.82	26.78	26.09	28.46	31.2	31.45	32.68	38.11	39.44	34.74	32.16	31.22
M.alba_G0018239	4.27	5.82	7.26	6.32	7.64	5.57	4.73	5.27	4.48	5.47	4.71	6.26	6.33	6.13	7.25	6.23	5.16	5.62	5.16	6.16	7.02	4.43	4.65	5.02
M.alba_G0018238	4.54	5.07	6.25	3.78	7.8	4.55	4.42	4.19	2.95	3.43	2.72	1.55	3.38	6.32	3.71	3.24	2.52	5.06	2.31	3.79	4.05	2.86	3.82	3.23
M.alba_G0018237	0.31	0.08	0	0.07	0	0.2	0.07	0.33	0.27	0.13	0.26	0.13	1.17	14.15	2.84	1.41	0.6	1.02	0.64	0.32	1.2	0.45	0.51	0.33
M.alba_G0018236	48.02	40.69	36.95	31.95	32.68	36.34	69.53	62.15	63.09	72.93	58.42	66.3	46.69	47.34	54.35	26	32.78	33.56	80.31	69.65	72.71	82.38	64.54	76.18
M.alba_G0018235	11.02	9.29	13.68	8.43	8.46	8.97	5.92	7.3	8.05	9.19	7.33	8.52	8.28	14.29	15.19	12.1	12.37	13.61	10.44	10.57	10.78	12.56	12.05	10.44
M.alba_G0018234	39.63	33.57	29.17	41.36	42.51	47.81	49.76	46	42.66	44.75	49.9	42.84	37.14	42.44	44.44	39.63	40.96	43.07	43	47.07	49.39	51.24	45.07	43.98
M.alba_G0018233	3.74	2.37	1.86	2.25	2.27	2.16	1.89	2.72	1.91	1.91	2.48	2.84	1.47	3.47	1.75	3.76	1.29	2.53	1.61	2.52	2.96	2.76	2.35	3.3
M.alba_G0018232	16.91	13.43	13.88	15.89	16.04	19.3	16.26	18.61	14.99	12.77	15.75	20.7	13.28	14.87	18.46	13.79	15.21	15.63	11.22	15.06	17.45	17.14	15.28	13.03
M.alba_G0018231	288.68	406.51	343.44	237.87	224.16	242.19	188.99	234.52	236.5	218.09	218.24	232.08	282.29	241.57	274.87	266.1	225.37	239.84	161.16	188.09	238.77	210.75	218.24	225.98
M.alba_G0018230	40.6	35.92	45.32	35.53	37.79	38.42	35.01	33.87	34.96	34.82	33.39	36.61	36.46	37.3	40.02	37.04	36.3	35.65	39.48	40.08	37.36	35.89	37.06	31.15
M.alba_G0018229	6.04	7.49	8.11	5.71	6.42	6.69	5.38	6.03	5.62	4.36	5.03	5.91	5.53	5.19	4.44	6.38	5.85	5.32	5.08	5.3	6.94	4.52	5.29	4.21
M.alba_G0018228	0	0	0	0	0	0	0	0	0	0	0	0.41	0	0.46	0	0	0	0	0	0	0	0	0	0
M.alba_G0018227	56.68	53.72	59.46	52.82	50.54	50.07	51.69	61.69	52.9	53.63	68.8	63.71	53.96	49.33	50.96	53.17	49.63	45.79	49.28	46.28	51.52	61.93	54.88	55.78
M.alba_G0018226	5.3	3.31	2.81	1.2	1.23	0.96	1.37	2.85	2.18	0.42	1.14	0.86	4.08	2.96	3.18	4.68	2.42	1.37	2.09	1.75	2.7	1.99	1.23	3.03
M.alba_G0018225	27.26	28.19	28.28	36.15	33.75	45.91	44.33	41.15	41.94	42.7	33.95	34.25	24.62	24.07	25.03	30.48	38.73	42.41	45.16	46.39	47.4	48.81	47.89	34.28
M.alba_G0018224	0.6	0	0	0	0	0	0	0	0	0	0	0	0	0.77	0	0	0	0	0	0	0	0	0.17	0
M.alba_G0018223	26.19	8.56	9.14	13.39	7.16	8.39	12.62	26.4	18.38	6.12	10.49	6.62	34.46	41.2	42.75	9.82	15.03	8.88	19.21	23.99	15.47	11.91	11.94	18.87
M.alba_G0018222	0	0	0	0	0	0	0	0	0	0	0	0	0	0	0.13	0	0	0.06	0	0.06	0.11	0	0	0.06
M.alba_G0018221	0	0.35	3.18	0.31	1.51	1.47	3.81	4.09	3.86	2.92	0.89	3	0.66	0.33	2.28	1.89	1.19	0.92	12.28	5.43	10.15	3.74	1.15	1.75
M.alba_G0018220	2.1	1.03	1.34	2.36	0.97	1.72	1.97	2.47	2.25	2.12	1.81	2.98	1.15	2.12	1.99	1.01	1.39	1.6	3.25	2.08	2.05	2.01	1.09	2.39
M.alba_G0018219	43.87	40.68	29.9	35.04	36.96	36	46.01	39.02	46.08	39.24	37.81	38.43	39.32	34.8	36.56	35.72	37.01	33.01	45.92	45.38	38.69	43.26	33.4	42.11
M.alba_G0018218	76.11	83.87	72.74	64.42	50.31	65.73	102.68	96.49	78.1	115.09	66.92	89.02	103.06	64.15	94.19	95.21	83.69	86.58	98.1	94.13	86.62	125.75	75.53	103.41
M.alba_G0018217	20.59	21.66	23.7	22.61	25.88	23.17	26.39	27.83	27.81	21.94	25.13	25.36	24.87	25.39	27.6	26.01	24.92	22.21	27.22	29.52	24.62	25.27	28.77	24.46
M.alba_G0018216	0	0	0	0	0	0	0	0	0	0	0	0	0.39	0.39	0	0	0.66	0.36	1.02	0.66	0.64	0.68	0	0.31
M.alba_G0018215	207.73	191.37	225.95	176.71	198.35	180.55	218.3	200.21	212.3	194.57	148.83	169.91	159.47	139.55	173.97	157.67	163.37	146.02	199.14	183.62	160.68	156.22	133.02	131.78
M.alba_G0018214	10.03	10.6	12.65	15.41	13.18	16.32	15.61	16.84	14.9	13.89	15.17	14.44	11.79	15.78	11.54	12.92	14.03	13.08	14.96	14.25	12.77	15.81	13.61	14.06
M.alba_G0018213	266.31	287.73	331.29	238.32	227.24	215.79	200.16	215.38	214.06	203.96	199.44	200.59	241.07	269.19	278.82	222.16	244.23	225.3	194.59	209.42	196.44	213.19	165.2	189.9
M.alba_G0018212	4.41	0.25	1.39	0.22	1.19	0.53	0.94	0.73	1.17	0.21	0.53	0.43	1.64	3.78	2.56	1.58	0.11	0	0.51	0.92	0.61	0.31	0.21	0.52
M.alba_G0018211	34.69	21.69	37.08	27.14	33.16	20.98	23.2	23.41	22.4	12.7	21.29	21.91	15.33	38.51	32.57	12.98	10.92	8.19	9.83	17.5	16.21	8.08	6.09	7.99
M.alba_G0018210	18.68	19.13	19.69	26.14	29.45	38.5	33.54	37.2	32.18	26.6	28.14	28.83	9.58	9.38	13.9	12.3	13.33	19.99	24.96	22.93	18.77	18.88	16.6	15.97
M.alba_G0018208	28.66	38.64	40.58	44.33	44.44	39.11	38.96	33.8	36.29	47.18	37.05	31.54	52.45	39.27	48.51	53.97	66.89	52.39	44.39	53	54.69	44.67	49.12	41.66
M.alba_G0018206	0	0.11	0	0	0	0	0	0	0	0	0	0	0	0	0	0	0	0	0	0.09	0	0	0	0.09
M.alba_G0018205	10.89	9.9	7.76	13.59	14.63	15.96	16	15.32	16.64	15.08	16.23	15.37	12.36	16.55	13.19	14.43	17.07	15.91	16.81	16.62	16.65	15.59	12.6	12.67
M.alba_G0018204	47.03	50.71	49.64	50.41	46.47	50.53	46.52	50.77	52.28	46.7	58.03	52.43	48.6	64.41	53.58	54.14	46.2	49.91	35.03	44.99	47.87	52.77	44.35	45.88
M.alba_G0018203	3.14	2.57	3.43	6.04	3.18	6.11	8.54	5.83	7.37	4.09	5.57	2.35	3.28	6.41	3.6	4.84	4.89	5.52	5.39	7.55	5.7	8.52	5.36	5.83
M.alba_G0018202	0.58	0.87	1.1	1.46	1.42	1.45	0.95	0.65	1.58	1.36	0.88	0.98	1.2	1.5	1.82	1.31	1.74	2.18	2.3	2.01	1.94	1.61	0.71	1.22
M.alba_G0018201	0	0	0.47	0	0	0	0	0.19	0	0.39	0	0	0	0	0	0	0	0.41	0	0	0	0.19	0	0
M.alba_G0018200	3.47	2.92	3.95	3.54	3.5	6.08	7.46	6.4	7.19	4.58	4.28	3.97	5.03	5.87	4.71	2.73	4.42	3.6	9.8	10.7	7.81	6.89	4.47	3.81
M.alba_G0018199	4.47	2.69	2.28	3.23	3.99	4.91	5.02	4.49	3.87	2.94	3.11	3.65	2.12	3.91	3.91	3.64	3.48	4.02	4.51	4.18	4.42	2.99	3.59	2.82
M.alba_G0018198	38.92	29.67	32.93	15.23	12.54	14.09	14.67	13.51	15.66	9.25	14.31	17.77	27.57	28.59	29.61	20.15	16.31	15.12	12.29	19.84	10.16	15.46	12.25	13.84
M.alba_G0018197	18.88	17.35	18.83	14.77	17.27	14.1	23.8	24.85	22.67	20.48	13.43	16.19	20.87	21.35	22.12	17.9	21.09	19.6	43.38	36.81	26.45	28.52	28.77	26.72
M.alba_G0018196	7.04	6.01	8.63	7.54	10.01	8.36	5.27	5.53	5.2	5.19	6.92	5.16	8.01	9.43	7.84	5.1	5.34	6.23	6.23	4.54	5.61	7.38	5.69	6.1
M.alba_G0018195	0.5	1.03	0	0.99	0.79	1.45	1.87	2.29	1.98	2.63	1.29	0.87	0.86	1.44	0.19	1.01	0.09	2.22	2.16	1.99	0.82	2	0.5	1.1
M.alba_G0018194	2.37	2.73	3.13	5.15	5.68	6.66	4.78	4.68	4.35	3.3	4.49	5.06	2.99	4.1	2.7	6.26	6.24	7.59	6.94	5.92	5.14	5.4	5.89	7.83
M.alba_G0018193	0.07	0	0	0	0	0	0.11	0	0	0	0	0	0	0	0.19	0	0	0.12	0	0	0	0.28	0	0
M.alba_G0018192	0	0	0	0	0.06	0	0	0.06	0	0	0	0	0	0	0	0	0.06	0	0.06	0	0	0.06	0	0.06
M.alba_G0018191	0.07	0	0	0	0	0	0.12	0.06	0.06	0	0	0.06	0	0	0	0	0	0	0	0	0	0	0	0
M.alba_G0018188	9.72	13.21	10.19	4.14	8.19	14.54	6.17	5.15	6.51	2.63	5.33	3.23	7.76	7.23	19.31	2.57	3.7	8.53	6.01	9.34	8	3.09	4.34	4.14
M.alba_G0018187	11.64	12.41	9.16	11.54	13.85	9.4	8.94	7.65	11.54	7.55	5.95	7.95	10.68	15.67	14.33	9.78	12.14	11.07	7.56	7.81	10.38	6.29	8.29	6.22
M.alba_G0018186	2.89	4.24	3.68	6.96	9.87	7.7	7.25	7.43	6.38	5.17	4.6	4.63	0.24	0.35	0.23	0.23	0.37	0.05	0.87	1.64	0.76	2.68	0.31	0.26
M.alba_G0018185	3.47	1.07	3.67	3.03	5.97	5.14	3.34	2.44	2.52	1.96	1.79	1.6	1.91	5.26	2.51	1.67	1.77	1.89	1.26	1.81	1.96	1.78	1.13	1.52
M.alba_G0018181	1.36	0.24	0.67	0.81	0	0.15	0.86	1.56	0.26	0.1	0.51	0.21	0.34	0.91	0.28	0.16	0.31	0	0.39	0.2	0.19	0.84	0.2	0.45
M.alba_G0018180	44.08	43.6	44.57	38.39	37.7	35.76	28.28	32.16	29.11	28.92	29.94	32.91	31.12	37.75	32.76	30.71	32.78	33.64	25.68	28.73	23.7	26.42	24.43	30.21
M.alba_G0018174	38.11	34.42	47.23	31.89	45.1	49.15	34.25	28.26	29.47	31.03	22.83	23.05	18.09	21.15	37.39	28.42	37.87	52.23	37.35	33.3	32.29	26.19	20.14	18.36
M.alba_G0018172	1.59	1.27	0.39	0.8	1.33	0.16	0.49	0.85	0.38	0.16	0.44	0.11	2.17	3.53	2.28	0.12	0.83	0.51	0.32	0.61	0.31	1.17	0.51	1.06
M.alba_G0018171	21.76	16.96	16.16	15.77	16.87	14.12	15.66	14.92	13.34	24.49	14.41	18.48	20.72	28.62	22.31	28.38	22.78	21.28	23.77	25.12	22.37	36.94	34.59	44.35
M.alba_G0018170	40.46	37.56	45.37	40.61	56.61	54.24	51.62	47.07	44.73	56.48	48.32	47.46	28.59	44.01	38.18	40.48	41.37	46.48	56.34	61.09	43.34	60.87	55.27	50.78
M.alba_G0018169	0	0	0	0	0	0	0	0	0	0	0	0	0	0	0	0	0	0	0	0	0	0.18	0	0
M.alba_G0018168	0	0.13	0	0	0.29	0.04	0.07	0	0.07	0.04	0.07	0.07	0.2	0.24	0	0.08	0	0.04	0.03	0	0	0.03	0	0
M.alba_G0018167	14.68	11.17	19.12	13.78	14.66	17.47	18.61	17.07	20.7	12.74	14.48	10.2	13.19	18.52	12.4	16.08	17.03	17.77	20.33	17.05	11.57	13.07	12.85	11.39
M.alba_G0018166	76.54	68.78	81.45	64.36	65.25	50.72	42.26	44.84	49.13	49.31	44.71	50.19	67.73	80.15	78.02	66.77	62.46	53.55	38.77	49.69	48.24	48.04	48.6	50.88
M.alba_G0018165	22.28	31.3	37.12	32.7	33.23	23.6	19.62	22.06	26.5	25.86	14.34	21.41	33.44	67.94	52.27	94.71	51.72	51.27	36.69	36.57	31.28	38.14	36.21	43.23
M.alba_G0018164	5.62	0.72	1.8	3.66	5.98	5.17	2.47	1.14	0.86	1.57	7.25	2.27	2.19	8.15	3.64	2.97	1.9	2.62	2.16	2.12	1.56	1.96	8.24	6.83
M.alba_G0018162	0.71	0.44	0.59	0	0.25	0.97	0.61	0.6	1.11	0.72	0.49	0.87	0.54	0	0	1.43	1.72	0.51	1.18	0.71	0.7	2.02	0.72	2.18
M.alba_G0018161	103.6	104.5	95.36	79.6	78.45	74.95	81.3	77.31	84.91	76.74	76.59	93.69	80.59	81.08	72.87	87.43	66.57	86.25	74.46	69.64	67.19	69.37	66.23	70.91
M.alba_G0018160	11.76	15.86	11.95	15.59	13.15	15.79	16.04	14.64	16.41	15.54	14.14	18.12	12.83	13.76	19.08	14.9	15.53	14.3	15.23	15.14	18.7	16.38	16.28	14.55
M.alba_G0018159	0.53	1.92	1.74	0.88	1.8	2.06	5.54	2.57	6.38	4.98	6.34	9.79	0.25	2.13	1.6	2.44	0.85	0.95	4.36	5.18	6.05	9.07	3.95	7.18
M.alba_G0018158	73.98	70.42	69.79	55.72	57.11	45.49	42.38	49.54	46.96	40.24	48.79	44.31	122.48	165.51	157.72	119.42	91.14	82.95	74.11	75.61	66.64	57.99	71.75	86.26
M.alba_G0018157	15.99	14.27	18.05	8.06	22.96	35.41	4.08	3.9	3.48	2.15	6.45	3.77	9.5	40.26	25.14	12.97	10.62	20	2.49	3.59	2.46	2.82	4.01	6.54
M.alba_G0018156	12.5	8.91	8.72	13.2	17.37	14.63	20.42	18.09	16.96	14.24	15.95	17.23	10.8	13.26	16.79	11.43	14.69	14.14	16.51	17.55	20.28	15.35	17.44	13.82
M.alba_G0018153	982.11	1101.7	828.14	689.29	724.64	567.13	999.08	1053.87	1080.29	779.32	977.23	1141.55	1041.3	572.86	925	569.78	697.26	375.36	825.05	770.75	1019.51	1121.5	869.29	1098.15
M.alba_G0018152	1.38	1.96	1.99	2.97	3.45	3.45	2.83	2.86	2.58	2.58	2.85	2.05	1.72	1.46	1.23	1.52	2.2	1.72	1.72	1.75	1.74	1.78	1.62	1.88
M.alba_G0018146	0	0	0	0.02	0	0.02	0.04	0.02	0.02	0	0.02	0	0.1	0	0	0	0.02	0.02	0	0	0.07	0	0	0
M.alba_G0018143	23.19	23.85	22.96	26.85	26.74	32.42	38.96	34.45	33.24	35.34	32.48	33	21.39	20.01	23.05	23.05	25.3	23.24	32.49	31.83	28.04	33.79	29.5	32.8
M.alba_G0018142	6.67	5.02	5.16	4.98	7.9	7.31	6.68	8.33	7.75	8.32	7.03	6.38	7.06	7.22	7.08	6.73	7.23	5.98	6.25	6.84	6.13	8.87	6.79	8.79
M.alba_G0018141	0.12	0	0.12	0	0	0	0	0	0	0	0	0	0	0	0	0	0	0	0	0	0.3	0	0	0
M.alba_G0018140	9.09	13.9	12.5	8.86	9.57	5.12	10.69	7.57	8.46	10.14	9.6	9.58	9.83	14.3	14.38	14.98	13.8	10.45	8.06	9.53	6.99	11.47	10.02	12.33
M.alba_G0018139	6.93	10.28	9.51	8.13	11.34	9	9.69	9.36	9.96	10.42	9.76	8.89	11.42	13.35	15.34	11.49	10.63	11.75	12.96	15.37	17.17	11.48	12.44	11.17
M.alba_G0018138	8.75	9.34	9.06	11.6	12.98	11.56	11.06	11.46	10.05	10.16	9.78	11.33	7.85	9.08	9.64	8.53	9.69	9.07	8.91	9.32	8.21	10.81	7.81	8.52
M.alba_G0018136	32.57	32.69	30.03	33.15	35.34	35.91	39.11	39.7	39.65	36.76	33.55	34.3	31.95	30.69	33.13	32.04	34.48	30.35	39.07	39.35	42.27	37.97	31.87	35
M.alba_G0018135	16.46	25.46	24.07	18.94	19.92	29.44	27.12	26.88	21.26	25.41	26.14	23.63	13.58	18.93	26.64	26.73	24.84	29.07	22.86	21.1	19.81	23.9	19.22	18.07
M.alba_G0018134	2.08	2.92	1.72	0.98	0.59	0.36	0.21	0.57	0.58	0.21	0.14	0.22	1.68	2.65	0.48	1.07	0.22	1.56	0.14	0.07	0.82	0.35	0.35	0.36
M.alba_G0018133	13.63	16.21	21.19	8	6.94	7.3	4.66	5.19	5.84	4.23	6.77	5.9	5.99	8.19	15.54	6.33	2.78	2	1.2	2.54	2.24	2.42	2.02	3.42
M.alba_G0018131	0.34	0.64	0.12	0.21	0	0	0.05	0.29	0.1	0	0.1	0.15	0.11	0	0.32	0.1	0	0	0.09	0.09	0.42	0.71	0.43	0.15
M.alba_G0018130	0.24	0.24	0.49	0.59	0.26	0.4	0.4	0.25	0.15	0.3	0.36	0	0.06	0.4	0.11	0.16	0.36	0.37	0.1	0	0.1	0.05	0.05	0
M.alba_G0018129	10.14	8.46	8.61	8.62	8.96	9.46	8.99	9.39	8.47	6.2	6.32	6.26	7.2	9.37	11.13	7.49	10.15	10.4	9.34	9.69	9.25	7.23	7.75	7.12
M.alba_G0018128	14.57	10.28	14.47	14.51	10.64	11.66	9.09	8.96	10.06	7.92	9.25	8.73	11.86	9.6	11.24	10.66	10.35	11.42	9.4	8.13	8.83	5.69	6.35	7.38
M.alba_G0018126	14.92	14.16	17.41	13.64	14.74	14.23	14.38	13.97	13.9	11.35	12.27	11.28	14.6	16.59	18.02	13.61	12.91	12.74	11.91	12.31	10.1	10.27	10.43	9.97
M.alba_G0018125	11.54	10.46	14.47	10.63	12.32	12.39	9.92	9.93	10.94	8.84	9.82	8.55	6.54	11.81	9.3	8.1	8.2	10.28	7.3	8.89	8.69	9.22	7.57	8.22
M.alba_G0018124	0.46	0.59	0	0	0.1	0	0	0	0	0	0	0	0	0	0	0	0	0	0	0	0.37	1.43	0	0.1
M.alba_G0018123	3.58	8.85	5.8	5.29	4.78	4.65	3.32	2.53	3.81	3.22	2.38	2.78	2.15	4.73	2.91	1.03	1.77	2.1	2.73	1.71	2.35	2.49	1.12	2
M.alba_G0018122	77.91	88.15	75.1	87.82	77.86	110.67	130.08	106.25	113.69	107.42	100.68	92.08	86.01	88.35	76.11	74.86	91.47	103.25	138.91	128.21	116.43	116.58	103.41	91.78
M.alba_G0018121	0	0	0	0	0	0	0	0	0	0	0	0	0	0	0	0	0.28	0	0	0	0	0	0.28	0
M.alba_G0018120	2.92	9.05	10.66	6.4	8.96	9.16	5.59	5.57	7.9	3.37	3.26	3.77	9.89	8.78	2.78	9.95	8.35	10.43	11.04	8.9	6.37	5.48	9.11	5.28
M.alba_G0018119	24.21	24.82	30.04	19.55	22.73	22.82	23.22	23.6	21.46	21.07	18.33	17.04	20.65	18.33	21.14	20.56	19.05	21.7	21.34	20.54	22.21	16.19	20.47	17.9
M.alba_G0018117	5.16	0	1.77	0	0	0	0	0	0.5	0.97	0.49	0	0	0	1.09	0.53	0	2.04	1.91	0.48	0	0	0	0
M.alba_G0018116	1096.52	1041.05	1032.98	1148.11	1128.2	1241.5	1475.54	1323.53	1415.88	1375.16	1209.78	1072.79	1109.86	1198.42	1185.56	1188.11	1231.26	1207.57	1584.16	1522.63	1490.77	1327.92	1316.9	1213.06
M.alba_G0018115	20.05	29.5	24.21	26.96	28.03	34.04	34.48	37.25	30.27	45.31	46.68	55.81	12.58	14.02	15.03	15.43	13.86	19.24	18.76	18.73	22.68	34.86	23.97	24.21
M.alba_G0018114	0.14	0.07	0.29	0.45	0.19	0.3	0.73	0.6	0.61	1.38	1.28	1.18	0.2	0	0	0.45	0.06	0.06	0.12	0.12	0.47	0.77	0.3	0.12
M.alba_G0018113	2.3	1.94	2.56	1.71	2.07	1.89	2.63	3.56	2.63	2.3	2.89	1.69	1.98	2.74	3.01	2.99	2.71	2.5	3.56	2.95	2.53	3.66	3.16	2.94
M.alba_G0018112	22.7	29.02	21.97	31.76	28.33	39.67	38.57	35.07	31.39	27.97	23.65	23.69	16.24	19.43	21.09	21.58	23.53	28.14	31.1	32.14	25.89	24.45	17.98	22.63
M.alba_G0018111	20.05	23.52	19.78	34.34	35.08	33.46	30.04	29.55	26.37	32.5	31.21	28.98	27.27	23.55	20.53	25.73	26.52	26.69	25.19	25.34	27.53	31.57	27.78	26.39
M.alba_G0018110	1.92	2.5	1.78	0	0.71	0.26	0.09	0	0.09	0.09	0.44	0	9.5	17.74	14.71	2.97	1.23	1.08	0.17	0.34	1.58	2.46	1.7	0.78
M.alba_G0018109	21.92	21.99	23.49	35.16	34.52	35.05	27.28	26.33	29.47	29.73	31.66	31.83	27.53	28.43	23.45	23.61	25.77	23.76	20.73	21.32	22.61	26.49	24.28	23.45
M.alba_G0018108	44.87	32.24	41.06	21.25	17.66	12.74	26	26.08	27.66	23.38	42.06	35.93	35.75	36.14	28.6	23.57	19.86	13.16	19.33	21.04	22.97	27.62	28.31	39.69
M.alba_G0018106	5.27	6.11	3.4	4.18	8.14	3.96	4.51	6.17	1.71	3.36	5.11	2.89	7.57	0.63	4.38	3.63	1.71	4.11	6.59	0.55	1.08	4.97	3.88	3.93
M.alba_G0018105	17.74	13.72	14.8	15.15	15.78	16.65	14.16	13.46	15.31	12.37	12.42	12.44	17.06	15.15	16.72	14.63	15.92	16.98	13.05	14.33	11.17	13.01	10.84	12.58
M.alba_G0018104	69.68	88.9	76.19	73.34	73.57	84.85	88.24	76.27	90.12	92.67	87.15	87.12	88.55	102.74	71.5	83.53	71.88	87.89	91.48	84.83	76.35	90.32	87.97	91.68
M.alba_G0018103	6.6	7.13	9.08	8.12	6.94	7.82	6.72	6.96	5.58	7.08	5.28	7.71	8.58	9.53	5.07	7.93	6.95	9.24	6.81	6.03	3.1	5.66	4.62	6.43
M.alba_G0018102	24.48	24.75	33	26.74	27.8	29.28	25.82	27.54	25.95	25.37	25.09	21.55	23.8	29.18	33.3	21.28	25.65	20.54	24.85	26.26	19.84	24.61	18.29	22.49
M.alba_G0018100	0.13	0.07	0.07	0	0	0.03	0.03	0	0.09	0.11	0.03	0	0.06	0	0	0	0	0	0	0.08	0	0.06	0.03	0.06
M.alba_G0018099	0.06	0	0	0.16	0.05	0	0	0.1	0	0	0.05	0	0	0.8	0.45	0.16	0	0.42	0.25	0.15	0.05	0.1	0.05	0.25
M.alba_G0018098	34.14	35.45	37.04	28.47	30.25	32.58	35.56	35.26	34.51	31.48	32.76	30.73	39.18	64.24	41.93	33.12	34.53	38.5	37.87	37.43	35.89	33.45	30.49	26.23
M.alba_G0018097	3.04	1.67	0.63	1.47	1.61	1.74	1.04	1.21	1.76	0.17	2.27	0.71	4.27	1.17	1.35	1.12	1.93	1.08	2.03	1.35	1.33	1.19	2.22	2.07
M.alba_G0018096	39.95	41.95	35.63	36.01	34.4	29	29.95	28.99	23.93	26.21	26.14	23.33	27.4	30.63	29.98	34.64	30.57	36.26	37.8	29.4	24.94	24.19	25.5	18.92
M.alba_G0018095	164.28	193.67	186.72	162.38	175.46	193.53	208.42	187.29	202.54	219.76	199.82	188.54	150.74	129.6	157.86	144.69	166.63	165.82	201.11	209	203.66	203.87	191.5	162.48
M.alba_G0018094	158.54	151.24	179.99	103.54	106.68	100.11	125.35	122.05	117.68	106.85	96.43	101.6	86.8	90.53	88.92	81.91	73.28	80.17	99.14	89.97	77.84	78.63	68.35	65.07
M.alba_G0018093	3.91	5.2	5.43	6.55	6.84	7.68	7.46	6.41	8.41	6.4	6.87	4.55	5.62	4.13	5.07	4.14	7.3	9.58	7.77	8.53	6.99	7.82	5.31	6.29
M.alba_G0018092	2.78	1.63	1.16	3.14	1.79	3.42	3.41	3.14	3.52	2.82	2.85	3.29	1.59	1.96	3	2.14	3.39	4.77	4.14	3.39	3.28	2.46	2.72	2.24
M.alba_G0018091	12.11	10.36	10.05	12.1	11.35	10.66	21.88	18.28	18.06	21.04	14.41	18.72	5.3	5.28	6.33	4.63	4.11	3.28	8.3	8.63	6.13	11.22	8.41	8.68
M.alba_G0018090	14.56	15.78	17.13	17.87	18.02	22.19	26.1	23.95	26.56	22.99	20.42	18	24.54	24.34	28.79	18.83	26.19	23.55	32.57	35.67	30.85	26.8	25.68	27.95
M.alba_G0018088	0	0	0	0	0	0	0	0	0	0	0.06	0	0	0	0.13	0	0.06	0	0	0	0	0	0	0.11
M.alba_G0018087	18.59	20.63	20.28	12.89	17.45	16.06	19.44	17.85	20.52	13.99	13.37	15.97	15.88	20.98	16.76	18.15	14.98	14.77	22.78	19.35	18.69	17.07	12.34	15.75
M.alba_G0018086	5.35	4	5.93	5.53	6.97	6.31	2.36	2.72	2.8	1.95	3.03	2.7	6.7	9.61	6.37	4.91	6.41	5.98	2.18	2.36	2.69	2.95	2.75	3.06
M.alba_G0018085	16.25	1.97	4.19	17.34	12.44	9.02	6.95	1.02	0.83	7.31	18.12	8.37	1.6	21.4	3.18	5.26	6.63	2.55	8.76	2.99	0.39	4.01	13.46	8.15
M.alba_G0018084	25.96	29.92	29.77	33.46	37.73	43.96	43.46	41.44	41.57	45.71	39.97	40.2	28.57	25.09	29.47	31.82	33.86	36.86	44.78	41.11	44.16	42.42	42.61	39.01
M.alba_G0018083	38.31	38.81	44.79	34.61	42.23	36.77	36.76	37.01	38.75	34.19	33.04	35.03	33.33	32.02	33.26	27.13	25.57	24.51	28.45	30.94	32.83	32.31	29.5	29.46
M.alba_G0018082	151.43	161.28	167.16	143.63	153.55	173.56	282.88	242.68	230.46	210.95	165.88	158.39	133.26	129.27	165.72	127.35	140.81	143.27	243.59	228.09	208.7	196.73	162.34	141.88
M.alba_G0018081	57.8	67.41	74.45	56.47	56.85	71.96	90.7	73.37	82.76	76.75	60.75	55.83	66.9	61.53	63.98	61.99	68.1	63.25	88.08	89.53	99.27	79.12	62.86	58.13
M.alba_G0018080	14.48	15.65	13.08	16.72	16.12	17.17	16.21	16.25	16.02	14.74	15.44	15.13	16.1	14.95	15.58	15.48	19.21	18.29	18.02	18.52	18.6	19.79	16.96	19.19
M.alba_G0018079	40.15	0.07	0.07	0.18	0.29	2.5	5.15	2.54	1.57	0.11	0.22	0.11	0.25	0.12	0	0.24	0.22	0.17	0	0.32	0	0.05	0	0.06
M.alba_G0018078	54.22	38.75	62.75	48.82	43.88	57.83	74.3	64.39	64.07	53.62	55.59	62.79	58.05	49.05	59.51	44.12	55.73	48.5	54.25	54.63	48.48	50.11	45.24	43.43
M.alba_G0018077	30.77	30.63	40.47	24.49	33.02	28.09	30.25	25.89	25.35	40.02	36	41.88	32.73	35	40.9	24.99	26.93	22.24	22.37	29.11	18.6	27.19	29.29	37.42
M.alba_G0018076	12.94	18.42	14.85	18.57	20.21	21.8	19.41	22.99	20.88	22.05	19.35	18.78	16.84	23.76	23.85	21.32	26.45	22.93	19.99	22.87	19.58	23.72	20.7	21.32
M.alba_G0018075	27.67	25.82	29.13	33.46	33.27	42.04	46.1	39.35	41.95	37.25	32.96	33.5	28.33	33.76	25.75	29.92	32.88	30.96	36.36	42.63	34.46	37.26	32.42	30.57
M.alba_G0018074	15.16	15.82	25.3	11.86	18.11	19.09	18.94	13.22	12.9	39.14	17.68	31.33	15.04	7.34	14.57	15.17	10.07	11.16	10.44	9.08	5.08	22.76	9.16	14.78
M.alba_G0018073	18.35	12.69	17.16	13.18	13.15	12.26	14.22	18.88	14.72	14.97	14.11	12.83	19.7	18.73	22.11	14.81	11.85	13.93	18.88	15.3	18.53	18.89	18.84	15.75
M.alba_G0018072	0.85	0.93	1.65	1.27	0.84	1.16	1.54	0.68	1.78	0.72	1.38	1.23	0.82	1.5	1.19	0.23	0.17	0.4	0.21	0.25	0.12	0.67	0.72	0.56
M.alba_G0018071	6.03	6.16	5.52	6.75	8.8	8.12	5.35	5.9	5.08	5.85	4.03	5.33	9.77	16.33	18.94	13.65	14.46	15.36	8.35	10.71	10.05	7.7	7.91	7.73
M.alba_G0018070	23.17	0.73	0.41	1.78	0.53	10.79	18.57	14.73	8.23	2.74	2.12	3.08	0	0.44	0	0.18	0	0.09	1	3.52	0.74	0.84	0.3	1.46
M.alba_G0018069	78.98	36.83	76.59	54.89	45.94	36.08	40.55	35.41	41.35	28.15	37.95	29.54	61.66	82.28	71.81	50.04	56.73	54.6	54.13	47.24	49.63	28.79	35.21	39.64
M.alba_G0018068	11.31	13.53	12.14	12.72	10.65	13.92	14.51	14.71	15.55	14.43	15.14	13.61	12.06	12.71	10.74	10.94	9.35	11.89	14.45	12.76	13.7	14.98	14.33	11.64
M.alba_G0018067	6.09	10.36	8.16	5.08	6.25	6.64	5.77	3.51	3.85	4.06	1.42	4.33	5.05	5.39	5.94	2.87	4.28	5.87	2.47	2.75	2.44	2.49	2.35	1.12
M.alba_G0018066	4.79	2.99	4.35	2.77	5.51	5.24	6.33	6.06	6.29	3.58	2.5	3.69	4.45	5.03	0.97	3.87	3.27	5.31	9.92	6.18	5.61	4.51	3.3	3.22
M.alba_G0018064	0.55	0.19	0.75	0.17	0.16	0	0.16	0	0.32	0.15	0.16	0.48	1.22	5.97	1.39	1.67	2.05	1.79	0.46	0.76	0.9	1.22	0.46	0
M.alba_G0018062	3.35	6.1	3.73	4.29	3.66	4.18	4.22	4.37	4.73	3.41	3.12	3.86	3.97	3.86	7.56	4.1	4.73	3.16	3.5	4.93	4.97	4.63	5.19	4.37
M.alba_G0018061	2.04	2.65	4.58	2.9	1.96	5.25	2.73	4.76	3.69	4.22	3.59	2.49	3.74	4.18	3.54	5.05	3.61	2.77	9.9	8.43	11.52	7.73	7.68	5.52
M.alba_G0018060	36.57	41.74	37.26	44.49	51.47	54.95	58.79	57.71	51.13	48.21	48.58	48.71	39.74	40.85	47.53	51.79	54.23	53.55	67.66	57.95	58.9	58.86	45.96	46.16
M.alba_G0018059	506.93	512.61	471.8	558.61	572.45	611.69	887.67	678.75	746.45	742.39	668.95	529.86	468.12	481.52	436.38	537.97	715.57	632.93	761.66	717.41	601.08	642.59	660.76	508.4
M.alba_G0018056	2.29	2.28	1.95	2	3.27	3.15	2.43	2.22	2.7	2.31	1.63	3	1.62	1.82	1.95	1.63	1.54	2.25	1.74	1.81	1.85	1.52	1.39	1.92
M.alba_G0018055	23.09	19.58	19.47	15.75	19.29	16.58	25.7	20.17	22.43	15.93	20.96	22.45	18.44	21.48	18.35	16.6	18.49	16.17	16.09	15.67	15.72	12.6	12.58	14.92
M.alba_G0018054	5.37	4.25	4.62	5.69	4.27	4.46	4.59	3.81	3.72	1.52	3.24	2.04	5.49	7.76	5.1	4.11	4.66	2.39	4.92	5.67	3.24	2.1	2.71	3.21
M.alba_G0018052	16.15	21.45	22.68	15.25	23.22	16	14.52	18.15	15.43	11.47	12.48	15.89	13.24	21.96	14.39	16.66	16.74	16.61	14.98	17.91	13.96	15.77	15.96	14.9
M.alba_G0018051	0	0	0	0.42	0.42	0.21	0	0.2	0	0	0.61	0	0	0.46	0.68	0	0.41	1.69	0	0.2	0.98	0.8	0.4	0.41
M.alba_G0018050	7.92	8.47	7.52	8.56	9.1	7.45	7.97	7	6.51	8.67	8.28	8.22	8.76	12.57	6.75	11.77	8.89	9.03	7.33	8.31	8.05	6.69	7.74	8.64
M.alba_G0018049	0	0	1.08	0	0	0	0	0	0	0	0	0	0	0	0	0	0	0.47	0	0	0	0	0	0
M.alba_G0018048	238.29	187.21	264.28	125.75	116.31	116.54	79.36	69.78	82.39	77.94	99.23	95.34	172.87	238.83	202.95	149.35	139.54	139.35	84.95	82.15	78.2	77.32	78.02	101.09
M.alba_G0018047	16.95	5.45	13.86	4.19	2.53	0.94	2.26	1.5	1.33	0.37	0.38	0	27.62	79.69	26.55	9.3	6.11	6.67	4.95	5.14	11.4	7.2	7.22	9.38
M.alba_G0018044	97.59	91.53	102.17	97.57	95.74	90.79	107.6	98.8	105.03	87.23	84.11	89.51	92.39	83.39	89.66	96.63	109.18	107.9	113.23	104.91	107.99	89.21	89.35	81.79
M.alba_G0018043	4.26	3.37	2.17	4.68	3.74	4.36	3.95	2.81	3.44	4.14	3.12	3.19	2.19	3.55	2.6	3.77	4.55	3.67	4.25	4.52	3.9	3.62	4.08	4.62
M.alba_G0018042	10.82	13.55	13.98	15.7	14.57	18.16	19.53	19.32	18.95	14.79	17.75	21.62	15.35	18.83	15.3	15.23	18.55	20.56	23.96	23.05	17.13	19.75	19	22.27
M.alba_G0018041	52.48	55.57	60.89	43.67	41.83	39.95	43.03	41.33	44.25	44.55	43.28	46.8	58.06	56.44	53.35	44.37	48.53	43.32	45.93	49.51	48.59	46.54	48.25	45.31
M.alba_G0018039	1.8	0	0	0.65	0	0.15	0.46	0.77	0.31	0.31	0	0.32	0.69	1.04	1.2	0	0.47	0.32	0	0.3	0	0	0.3	0
M.alba_G0018036	0	0.11	0.26	0	0	0	0	0.04	0.09	0.04	0	0	0	0	0	0	0	0	0	0	0	0	0	0
M.alba_G0018035	204.17	213.55	300.83	60.4	73.36	34.5	21.09	42.64	34.18	25.58	49.31	58.54	155.68	221.77	179.65	103.91	99.83	57.13	9.04	18.09	19.47	18.61	34.42	36.79
M.alba_G0018034	0	0.17	1.36	0.3	0	0.28	0	0.14	0	0	0	0.58	0.16	0.32	0	0	0.57	0.29	0	0	0.14	0.28	0.28	0.14
M.alba_G0018033	61.11	21.89	31.67	17	5.24	1.48	6.62	16.03	9.83	1.24	20.15	2.03	88.35	173.13	105.07	29.27	33.45	18.84	4.87	8.39	24.39	19.89	21.46	34.29
M.alba_G0018032	0.1	0	0.11	0.19	0.83	0	0.09	0	0.18	0.09	0	0	0.3	0.2	0	0.48	0.09	0.19	0	0	0	0.09	0.09	0.44
M.alba_G0018031	0	0	0	0	0.37	0	0	0	0	0	0	0	0	0	0	0	0	0	0	0	0	0	0	0
M.alba_G0018030	0	0	0.19	0	0	0	0	0	0	0	0	0	0	0.12	0	0	0.05	0	0	0	0	0.36	0	0
M.alba_G0018028	0	0	0	0	0	0.08	0	0	0	0	0	0	0.08	0	0	0.08	0.08	0.16	0	0	0	0.29	0	0.07
M.alba_G0018027	1.49	1.28	3.23	2.34	2.5	2.04	2.38	2.62	2.62	1.27	1.54	1.39	0.76	0.67	1.08	1.09	1.12	1.28	1.53	1.9	1.67	1.37	1.33	1.23
M.alba_G0018026	17.93	16.35	22.38	11.28	15.78	15.05	15.09	13.13	15.53	15.77	15.69	15.02	18.3	21.36	21.13	16.46	14.52	18.82	17.13	17.99	18.98	17.52	18.75	18.44
M.alba_G0018025	186.07	174.82	203.73	162.15	165.98	200.14	301.71	273.62	278.04	220.55	185.14	178.53	232.36	203.51	217.5	170.64	205.39	205.58	327.2	313.97	284.76	216.33	215.39	193.23
M.alba_G0018024	60.67	66.3	69.15	59.29	66.58	55.84	67.57	77.35	68.68	66.69	55.88	66.76	70.04	74.09	75.29	63.34	58.31	51.44	69.42	62.85	66.36	70.7	56.55	55.05
M.alba_G0018023	2.91	0.23	0.69	0	0	0	0.38	0	0.13	0.19	0.45	0.26	0	0	0	0.07	0	0.07	0.25	0.06	0.12	0.12	0.06	0
M.alba_G0018022	1.8	0.82	0	0.36	0	0.69	0.68	0.17	0.69	0.51	0.17	0.7	0	0.19	0	0	0	0	0.17	0.33	0.16	0	0	0
M.alba_G0018021	12.57	12.84	11.99	12.31	14.75	14.89	21.16	19.28	21.13	18.07	16.6	17.08	8.8	11.34	12.06	9.97	12.18	13.29	21.68	19.47	20.38	20.35	15.99	12.86
M.alba_G0018020	0.39	0	0	0	0	0	0	0.17	0	0	0.17	0	0	0	0	0	0	0	0.16	0	0	0	0	0
M.alba_G0018019	26.16	26.28	26.45	27.91	31.99	31.79	35.67	32.4	32.67	28.66	26.34	27.06	28.77	37.4	32.71	25.91	35.35	30.21	37.36	35.5	32.43	31.11	27.38	25.49
M.alba_G0018018	75.15	88.6	80.97	98.06	82.47	90.22	72.21	83.15	88.47	107.2	111.48	84.72	102.12	90.24	89.02	99.23	116.29	109.13	87.31	88.38	97.51	102.43	108.25	113.09
M.alba_G0018017	27.4	30.32	29.69	18.46	19.24	17.81	12.95	12.97	12.57	11.99	14.43	16.28	22.65	26.62	32.35	18.9	18.82	21.78	10.68	12.36	11.86	11.89	10.91	13.53
M.alba_G0018015	0	0	0	0	0	0	0	0	0	0	0	0	0	0.21	0	0	0	0	0	0.09	0	0	0	0
M.alba_G0018013	22.82	20.91	20.93	24.3	22.99	25.82	25.2	24.57	24.93	22.2	23.21	26.17	21.27	17.88	18.42	17.24	20.79	20.64	24.72	21.88	21.64	23.5	20.68	23.19
M.alba_G0018012	19.13	24.28	29.37	20.03	23.82	32	35.66	42.21	34	22.11	24.1	28.79	21.62	24.09	27.96	27.92	31.89	20.11	43.32	46.22	36.71	35.78	26.4	26.35
M.alba_G0018011	0	0	0	0	0	0	0	0	0	0	0	0	0.12	3.32	0	0.57	0	0.77	0	0	0	0	0	0
M.alba_G0018009	9.45	6.38	6.7	8.09	9.97	9.59	5.34	5.52	6.36	4.8	6.67	6.04	13.74	26.83	15.58	16.84	13.84	16.72	10.38	11.91	13.58	11.34	13.59	14.44
M.alba_G0018008	53	57.45	51.26	59.83	62.05	54.96	49.62	53.96	57.01	62.13	57.97	67.7	52.38	53.45	61.71	57.39	62.43	59.05	43.51	45.59	50.63	53.02	53.08	56.72
M.alba_G0018007	152.62	156.29	160.18	154.44	158.15	156.57	151.74	143.28	156.4	131.54	138.32	125.9	154.25	175.63	170.17	166.19	165.98	159.33	135.42	138.68	127.06	136.28	118.39	111.74
M.alba_G0018006	7.43	5.86	8.75	6.38	6.78	4.66	6.52	5.61	6.91	3.56	4.21	3.8	6.3	8.98	7.39	4.07	4.45	3.86	4.4	6.19	3.73	3.68	5.11	3.53
M.alba_G0018005	1.67	2.1	0.57	0.67	0.98	0.32	0.48	0.79	0.16	2.05	0.64	0.49	0.36	1.25	0.71	0.17	1.13	0.33	1.39	0.46	0.61	0.78	0.62	0.95
M.alba_G0018004	6.33	6.7	7.35	9.69	11.88	10.78	8.85	8.86	10.39	8.99	9.84	8.92	7.1	10.51	7.52	10.33	9.26	7.66	8.01	9.34	7.86	9.43	9.84	10.7
M.alba_G0018003	40.2	42.74	43.83	38.85	43.08	50.56	48.13	44.23	43.68	47.9	39.18	41.86	40.34	33.82	38.86	36.14	43.81	44.71	46.73	48.46	47.3	44.92	39.07	38.75
M.alba_G0018002	24.5	23.47	23.4	26.25	28.96	24.68	25.74	31.06	25.16	24.69	24.28	24.51	28.1	28.15	29.87	28.69	20.66	24.24	25.08	22.93	22.61	26.53	24.17	25.25
M.alba_G0018001	7.01	6.52	7.55	7.74	9.01	11.9	9.9	7.53	10.1	10.23	9.25	8.67	8.61	7.19	7.23	7.9	10.56	9.36	11.36	11.68	11.96	12.32	8.13	8.83
M.alba_G0018000	1.69	0	0	0	0	0	0	0.08	0.08	0.16	0.08	0	0.09	1	0.8	0.09	0	0.59	0.16	0.08	0.23	4.58	0.08	0.16
M.alba_G0017999	5.75	4.85	5.26	4.68	6.11	5.72	4.41	4.62	4.07	3.22	3.66	3.38	2.69	7.04	3.91	3.78	6.85	5.12	5.71	5.28	3.97	5.53	3.35	3.9
M.alba_G0017998	0	0	0	0	0	0	0	0	0	0	0	0	0	0	0	0	0	0	0	0	0.07	0	0	0
M.alba_G0017996	1.42	1.18	1.21	1.88	2.54	1.78	2.25	2.3	2.23	1.63	1.55	2.79	1.9	2.48	1.76	2.02	2.36	2.4	1.68	2.48	2.09	2.03	1.82	2.88
M.alba_G0017995	0.07	0.3	0.3	0.27	0.13	0.13	0.25	0.44	0.19	0.13	0.19	0.32	1.55	1.91	1.89	1.35	0.83	0.85	0.49	0.55	0.42	0.37	0.62	0.19
M.alba_G0017994	23.42	22.01	25.08	33.37	33.93	34.94	32.97	31.95	33.2	27	27.96	29.73	28.95	28.76	29.21	26.68	31.85	27.34	29.49	32.01	31.23	27.75	24.34	32.37
M.alba_G0017993	6.41	7.85	10.27	7.39	7.39	7.12	6.51	6.94	7.51	7.31	5.65	5.94	3.61	4.36	6.59	4.15	4.84	5.58	5.97	4.72	3.84	6.2	4.12	5.53
M.alba_G0017992	38.75	54.43	52.86	80.99	48.81	72.75	46.51	44.2	58.51	67.06	53.12	62.72	80.32	49.31	62.85	92.99	111.18	100.35	51.54	57.06	68.95	64.21	84.78	72.45
M.alba_G0017991	7.68	5.33	4.42	3.84	3.78	3.68	2.32	4.32	4.16	2.58	3.38	3.11	3.85	4.98	2.53	2.78	2.49	2.09	1.83	2.57	2.36	4.2	2.85	2.67
M.alba_G0017990	511.77	438.58	568.48	369.23	394.39	251.28	224.52	233.23	254.33	242.56	304.23	351	460.07	537.81	520.37	485.18	326.52	280.15	193.55	212.64	195.91	245.1	255.39	319.42
M.alba_G0017989	12.07	8.25	12.32	14.15	14.97	14.79	6.03	3.93	6.93	6.69	6.66	4.04	9.36	14.63	17.13	12.95	13.52	16.8	9.15	8.14	5.91	6.6	5.7	6.01
M.alba_G0017988	4.87	4.89	6.35	6.4	4.24	6	7.29	6.44	6.39	5.4	5.25	5.28	5.03	7.9	8.71	5.59	5.72	5.25	6.19	6.31	5.43	7.09	7.27	4.92
M.alba_G0017987	0	0.28	0	0	0	0	0	0.71	0	0	0.24	0.24	0.28	0	0	0.26	0.7	0	0	0.23	0.22	0	0	0
M.alba_G0017986	107.96	115.25	116.85	93.91	87.15	92.83	80.09	99.77	87.61	109.36	95.12	92.63	110	96.25	103.99	97.4	80.95	90.74	69.72	67.63	69.26	90	90.32	101.53
M.alba_G0017985	0.43	0.53	0.53	0.63	1.37	1.26	0.81	0.95	0.82	0.66	0.22	0.15	0.66	0.58	1.23	0.4	0.67	1.38	0.72	0.72	0.71	0.79	1.3	0.44
M.alba_G0017984	125.92	121.29	132.14	157.73	160.65	204.19	303.55	246.68	259.3	232.85	187.44	171.33	138.2	126.63	127.49	146.61	173.55	165.83	294.62	288.05	266.43	214.95	193.72	164.29
M.alba_G0017983	0	0.18	0	0	0	0	0	0	0	0.07	0	0.23	0	0	0	0	0	0	0	0.14	0.21	0	0	0
M.alba_G0017982	7.38	7.37	8.96	8.78	8.61	9.46	9.72	8.67	9.38	9.34	10.15	8.95	6.19	9.47	6.36	7.62	10.45	9.34	8.32	9.35	8.9	8.95	9.07	8.74
M.alba_G0017980	21.75	9.37	11.65	16.23	25.28	15.12	9.65	7.97	11.21	14.98	19.22	15.92	13.45	11.93	11.51	13.9	8.83	15.21	9.63	8.49	9.73	7.39	10.65	10.33
M.alba_G0017979	23.5	9.37	18.75	27.59	22.84	22.89	27.7	36.17	34.22	13.44	23.83	12.11	20.62	40.31	24.57	25.93	33.9	15.13	21.88	29.8	19.33	9.77	7.47	10.61
M.alba_G0017978	4.8	5.29	7.6	0.61	2.17	1.72	4.67	5.22	3.67	0.85	2.98	2.83	3.53	7.09	6.89	3.07	2.03	0.4	1.49	2.88	2.48	0.56	0.47	0.19
M.alba_G0017977	18.91	20.28	23.89	21.09	21.6	23.75	31.39	28.7	29.76	26.81	24.66	21.68	19.29	18.85	22.35	19.09	20.88	21.05	30.58	32.17	27.63	30.46	24.53	25.76
M.alba_G0017976	26.36	20.42	26.9	17.03	16.75	14.52	14.76	13.75	15.13	14.01	15.47	15.72	17.66	18.5	18.81	15.98	16.11	15.77	12.18	14.88	11.98	14.76	13.57	13.38
M.alba_G0017974	33.25	25.86	30.8	25.78	28.16	27.93	22.12	22.82	24.13	22.84	26.76	28.63	23.76	37.35	31.72	23.74	27.84	24.5	25.04	25.95	25.18	29.84	26.88	31.02
M.alba_G0017973	6.66	11.76	8.44	8.42	10.87	10.05	11.91	12.03	11.8	9.18	12.09	10.78	6.19	8.26	8.72	8.8	11.28	10.25	8.15	9.25	12.2	10.07	9.25	7.83
M.alba_G0017972	6.45	7.61	9.13	2.03	3.95	2.02	8.58	6.73	7.79	6.19	3.4	3.07	10.16	7.79	6.21	7.81	10.22	12.7	23.13	16.7	17.62	6.91	7.97	3.66
M.alba_G0017970	4.89	5.05	4.37	5.12	6.98	6.22	4.67	5.21	5.38	4.48	6.33	6.35	2.07	7.7	2.68	5.79	4.73	6.79	4.08	5.18	4.64	4.5	3.56	4.81
M.alba_G0017968	0.39	0.3	0.3	0	0	0	0.25	0	0.08	0	0.08	0	0	0	0.65	0	0	0	0.08	0.08	0	0	0	0
M.alba_G0017967	0	0	0	0	0	0	0	0	0	0	0	0	0	1.3	0	0	0.58	0.4	0	0	0	0	0	0.19
M.alba_G0017966	36.55	47.05	51.29	34.03	27	46.76	60.07	55.77	58.79	64	59.92	61.53	57.22	37.96	53.79	42.99	44.53	40.66	52.15	46.82	60.52	71.11	55.24	73.13
M.alba_G0017965	1.47	3.69	7.65	2.44	1.94	0.7	2.16	1.32	1.55	1.32	0.77	0.71	2.89	2.66	1.55	1.79	2.82	1.38	1.29	3.33	1.74	1.43	0.62	0.56
M.alba_G0017964	7.8	7.24	7.87	7.14	9.28	9.81	10.12	7.6	8.4	6.49	6.17	5.91	6.46	8.52	7.63	6.85	7.11	8.22	8.33	8.88	8.67	7.08	4.28	5.78
M.alba_G0017963	33.04	34.33	31.64	24.16	28.73	24.48	18.7	28.04	21.34	23.72	22.85	22.23	18.9	18.87	19.33	13.96	16.88	22.95	13.71	14.77	10.95	14.12	13.42	13.82
M.alba_G0017961	6.86	7.33	6.23	6.98	8.91	5.47	5.31	7.26	6.31	6.89	6.56	4.35	4.12	5.02	2.2	4.86	3.87	3.76	2.21	4.97	4.29	3.05	2.92	3.67
M.alba_G0017960	16.13	17.35	17.81	14.14	14.76	13.23	13.56	14.83	16.49	13.87	16.5	14.94	14.11	18.81	15.32	13.94	13.47	11.94	11.84	14.76	14.36	13.9	14.32	14.39
M.alba_G0017959	0.32	0	0.08	0.07	0.35	0.27	0.14	0.07	0.21	0.2	0.14	0.35	0.38	0	0.45	1.16	0.89	0.85	0.4	0.2	0	0.33	0.27	0.4
M.alba_G0017958	82.16	68.29	80.26	62.18	68.65	65.13	65.79	66.6	71.01	64.7	62.14	63.89	39.56	44.2	43.6	45.22	43.06	44.08	48.89	42.99	44.82	51.31	43.35	44.85
M.alba_G0017957	1.67	2.45	0.49	1.33	0.63	1.81	1.34	1.33	1.85	0.75	0.59	1.04	1.07	1.47	1.29	1.31	1.44	1.18	1.19	1.87	1.12	1	0.8	0.87
M.alba_G0017954	48.65	46.67	46.81	51.21	49.76	48.97	67.2	60.51	65.36	54.35	53.91	48.56	34.51	49.87	41.95	42.57	49.75	42.52	67.02	63.54	51.65	57.78	53.73	49.14
M.alba_G0017953	0	0	0	0.9	0	0	0	0	0	0	0	0	0	0	0	0	0	0	0	0	0	0	0	0
M.alba_G0017952	0.17	0.24	0.06	0.26	0.15	0.54	0.15	0.2	0.15	0.24	0.25	0.3	0.06	0.22	0.55	0.21	0.3	0.21	0.24	0.05	0.33	0.29	0.34	0.1
M.alba_G0017950	17.18	25.65	14.06	22.04	28.07	25.77	24.49	18	25.49	20.15	16	18.68	13.62	21.49	14.82	19.4	17.8	14.96	22.05	19.6	15.75	20.7	17.1	15.83
M.alba_G0017949	326.08	363.64	344.14	423.73	423.69	484.64	524.35	447.74	498.71	434.17	389.24	345.97	373.5	416.07	458.76	468.11	568.7	572.34	556.89	580.97	567.4	439.74	451.15	390.43
M.alba_G0017948	32.36	32.13	35.25	34.42	34.96	34.39	53.7	49.58	48.07	44.07	37.97	36.09	55.25	66.28	57.37	53.19	58.23	42.63	80.49	86.54	74.31	55.87	59.55	51.61
M.alba_G0017947	34.31	33.2	36.48	41.69	38.13	45.55	48.87	44.53	48.5	45.45	41.75	41.56	34.01	32.74	36.3	33.72	40.19	39.5	47.08	49.28	53.13	48.37	41.7	42.38
M.alba_G0017944	10.36	7.98	9.9	9.05	9.37	8.13	9.68	10.19	9.97	6.53	5.35	6.27	6.56	8.25	6.44	8.69	7.26	7.07	7.35	6.99	7	6.01	5.75	5.73
M.alba_G0017943	74.86	49.76	71.29	38.76	37.07	38.47	43.17	47.93	49.82	37.91	51.57	47.89	71.49	82.64	76.14	54.71	51.56	50.03	60.63	60.58	55.79	58.22	49.38	52.91
M.alba_G0017942	0.18	1.03	1.64	0.32	0.52	0.76	0.91	0.95	0.71	0.4	0.56	0.26	0.79	0.51	0.56	0.76	0.46	0.79	0.98	0.29	0.87	0.84	0.45	0.65
M.alba_G0017940	21.6	20.03	16.61	26.2	31.25	34.05	31.25	31.19	31.35	29.01	26.98	27.4	32.1	33.96	36.72	33.26	37.48	37.58	40.4	45.93	43.68	33.56	38.03	36.49
M.alba_G0017938	0.04	0	0	0	0	0	0	0.15	0	0	0	0	0	0	0	0	0.04	0	0	0	0	0.11	0.04	0.04
M.alba_G0017937	1.82	1.57	0.68	0.86	1.03	1.37	1.31	1.55	2.46	0.31	1.57	0.51	0	0.91	0.28	0.4	0.25	0.19	0.12	0.61	0.48	0.61	0.98	0.37
M.alba_G0017936	0.64	0.23	1.17	0.38	0.54	0.16	0.29	0.52	0.26	0	0.42	0.2	0.76	1.24	1.19	1.01	0.33	0.61	0.25	0.51	0.47	0.41	0.51	1.03
M.alba_G0017935	14.61	13.47	15.43	12.45	15.83	20.15	19.32	17.64	17.17	13.84	16.6	13.38	14.96	18.55	14.41	16.47	20.54	21.51	26.38	21.88	26.31	17.45	14.61	18.5
M.alba_G0017929	20.83	21	16.48	18.58	19.92	22.55	27.81	22.47	23.76	18.5	21.44	16.22	20.4	19.5	11.87	16.04	17.66	17.53	24.87	26.24	23.22	19.31	20.14	15.98
M.alba_G0017928	3.63	3.37	3.86	3.11	2.19	1.9	2.57	2.56	2.92	2.82	2.77	2.4	5.15	6.75	5.6	3.92	5.11	4.08	3.42	4.13	3.21	3.49	3.81	3.91
M.alba_G0017927	0.97	0.91	1.55	0.56	1.01	1.21	0.23	0.98	0.69	0.6	0.76	0.7	0.59	2.81	1.93	2.11	1.61	1.5	1.03	1.11	0.65	0.3	0.52	0.98
M.alba_G0017926	0.23	0.12	0.12	0.85	1.44	2.6	1.4	1.99	0.81	1.39	0.6	1.02	1.45	1.12	0.89	1.61	1.42	2.6	1.85	1.94	1.73	1.17	1.08	1.29
M.alba_G0017925	0.67	0.6	0	0	0.37	0.14	0.36	0.28	0.36	0	0.43	0.44	0.08	0.4	0.48	0.08	0	0.15	0.63	0.28	0.28	0.14	0.07	0.14
M.alba_G0017924	40.65	31.39	40.87	39.6	32.31	36.56	34.32	35.83	35.68	31.88	33.52	33.15	26.63	30.67	32.93	32.7	23.8	29.48	41.35	39.48	30.11	38.37	27.23	31.21
M.alba_G0017923	1.55	2.14	4.13	3.2	4.87	3.71	2.07	2.66	2.5	1.58	2.56	2.98	1.77	4.87	4.23	3.41	3.66	3.92	2.43	4.67	5.4	2.23	3.1	2.23
M.alba_G0017922	5.7	4.06	9	7.9	7.02	6.56	3.9	3.87	3.84	4	5.39	5.7	6.74	16.26	9.54	9.4	6.71	11.19	5.94	6.67	6.47	8.72	7.54	6.57
[truncated: 14,351 more rows]
