# Supplementary material for: MaMYBR30, a Novel 1R-MYB, Plays Important Roles in Plant Development and Abiotic Stress Resistance
Source: Plants (Basel). 2024 Jun 28;13(13):1794. doi: 10.3390/plants13131794 (PMC11244220; doi:10.3390/plants13131794)
Supplement: Supplementary file 1 [file plants-13-01794-s001.zip › Table S2 primer used in this study.xlsx]

## Sheet: Sheet1
Primer name	Primer sequence（5’to3’）	Experimental application
MaMYBR30-F	TACTCTCTTGCGCTGAGAAAT	gene cloning of MaMYBR30 gene
MaMYBR30-R	CTTCGTGTCACAATAATAGGTCCA	gene cloning of MaMYBR30 gene
MaMYBR30-qF	CAGGAAGTGCTCGCATTGTG	Quantitative primer
MaMYBR30-qF	CAAGCTGGACTCCGAAGAGC	Quantitative primer
MaMYBR30-VIGS-NC-F	AGTGGTCTCTGTCCAGTCCTATCTTCTCAAATATCGTCGTTT	VIGS experiment
MaMYBR30-VIGS-NC-R	GGTCTCAGCAGACCACAAGTCAATCTCCCTTTCCAAGTT	VIGS experiment
MaMYBR30-VIGS-F	ATCTTCTCAAATATCGTCGTTT	VIGS experiment
MaMYBR30-VIGS-R	CAATCTCCCTTTCCAAGTT	VIGS experiment
MaMYBR30-OE-NC-F	AGTGGTCTCTGTCCAGTCCTATGGGCAGGAAGTGCTCG	Arabidopsis overexpression experiment
MaMYBR30-OE-NC-R	GGTCTCAGCAGACCACAAGTTCAGACACATGGTTTACTTTGTTGC	Arabidopsis overexpression experiment
MaMYBR30-OE-F	ATGGGCAGGAAGTGCTCG	Arabidopsis overexpression experiment
MaMYBR30-OE-R	TCAGACACATGGTTTACTTTGTTGC	Arabidopsis overexpression experiment
